# Supplementary material for: Distinction between rhinitis alone and rhinitis with asthma using interactomics
Source: Sci Rep. 2023 Aug 12;13:13125. doi: 10.1038/s41598-023-39987-6 (PMC10423213; doi:10.1038/s41598-023-39987-6)
Supplement: Supplementary file 1 — Supplementary Information. [file 41598_2023_39987_MOESM1_ESM.zip]

Archive with 5 entries (4 files):
- Supplementary_data/
- Supplementary_data/SuppTable_S1.xlsx
- Supplementary_data/SuppTable_S2.xlsx
- Supplementary_data/SuppTable_S3.xlsx
- Supplementary_data/SuppTable_S4.xlsx
