# Supplementary material for: Distinction between rhinitis alone and rhinitis with asthma using interactomics
Source: Sci Rep. 2023 Aug 12;13:13125. doi: 10.1038/s41598-023-39987-6 (PMC10423213; doi:10.1038/s41598-023-39987-6)
Supplement: Supplementary file 1 — Supplementary Information. [file 41598_2023_39987_MOESM1_ESM.zip › Supplementary_data/SuppTable_S1.xlsx]

## Sheet: Rhinitis Alone
probe	FC	P	FDR	gene	signif.Lemmonier	ensembl	description
TC13000783.hg.1	0.421473	7.14778e-11	3.3093e-06		yes	ENSG00000238980
TC01003308.hg.1	0.366993	1.15982e-10	3.3093e-06		yes	ENSG00000216109
TC09001648.hg.1	0.376058	1.47019e-10	3.3093e-06		yes	ENSG00000216181
TC12000927.hg.1	0.368729	3.25295e-10	5.49163e-06		yes	ENSG00000221280
TC15000452.hg.1	0.307105	4.42513e-10	5.88963e-06		yes	ENSG00000215983
TC04001635.hg.1	0.391203	5.69343e-10	5.88963e-06		yes	ENSG00000221235
TC09000971.hg.1	0.314674	6.10523e-10	5.88963e-06		yes	ENSG00000216088
TC08000302.hg.1	0.258075	1.15939e-09	9.29529e-06		yes	ENSG00000252176
TC02000205.hg.1	0.273474	1.23886e-09	9.29529e-06		yes	ENSG00000216093
TC19000767.hg.1	0.261757	1.3907e-09	9.39114e-06		yes	ENSG00000221233
TC07001784.hg.1	0.258188	2.51156e-09	1.50262e-05		yes	ENSG00000216076
TC12002688.hg.1	0.334962	2.67021e-09	1.50262e-05		yes
TC06001978.hg.1	0.283467	3.0163e-09	1.5668e-05		yes	ENSG00000221544
TC02001940.hg.1	0.289447	3.49591e-09	1.68623e-05		yes	ENSG00000221619
TC02002456.hg.1	0.234888	7.04098e-09	3.16437e-05		yes	ENSG00000215934
TC22001417.hg.1	0.244537	7.49762e-09	3.16437e-05		yes
TC06000639.hg.1	0.299036	9.35617e-09	3.71649e-05		yes	ENSG00000221175
TC05002800.hg.1	0.25359	1.47521e-08	5.53433e-05		yes
TC02000396.hg.1	0.223067	1.62295e-08	5.76812e-05		yes	ENSG00000216115
TC04002443.hg.1	0.248164	1.88645e-08	6.36941e-05		yes
TC11002486.hg.1	0.261608	2.12489e-08	6.80835e-05		yes
TC05001593.hg.1	0.220989	2.2181e-08	6.80835e-05		yes	ENSG00000221810
TC01002798.hg.1	0.290474	3.04765e-08	8.9479e-05		yes	ENSG00000221664
TC05002808.hg.1	0.14857	3.28026e-08	9.22956e-05		yes
TC16001289.hg.1	0.231087	5.38999e-08	0.00014559		yes	ENSG00000216131
TC16000648.hg.1	0.328867	7.50239e-08	0.000194854		yes	ENSG00000221395
TC16002030.hg.1	0.178731	8.87966e-08	0.000222084		yes
TC06002606.hg.1	0.255641	1.13182e-07	0.000272963		yes
TC05002818.hg.1	0.187519	1.31433e-07	0.000306048		yes
TC15002113.hg.1	0.117422	1.73331e-07	0.000390157		yes
TC10002723.hg.1	0.188304	1.8286e-07	0.000398328		yes
TC09002847.hg.1	-0.0871693	2.10066e-07	0.000443291		yes
TC16001698.hg.1	0.0966311	4.05607e-07	0.000829994		yes
TC18000356.hg.1	0.160133	4.38915e-07	0.000871736		yes
TC01006043.hg.1	0.181391	5.45089e-07	0.00105168		yes
TC07003261.hg.1	0.155144	6.84989e-07	0.00128489		yes
TC12001443.hg.1	0.0621626	7.44954e-07	0.0013596	SENP1	yes	ENSG00000079387	SUMO specific peptidase 1
TC01006068.hg.1	0.187359	8.59429e-07	0.00152725		yes
TC02001602.hg.1	0.169888	9.67951e-07	0.001676		yes	ENSG00000216193
TC06001622.hg.1	0.12421	1.56659e-06	0.00264472		yes
TC05002279.hg.1	0.155334	2.03792e-06	0.00335651		yes
TC08001456.hg.1	-0.0562368	2.81062e-06	0.00451894		yes	ENSG00000254071
TC09000096.hg.1	0.158181	2.96656e-06	0.00465874		yes	ENSG00000221744
TC02004870.hg.1	0.188423	3.25433e-06	0.00496337		yes
TC07002518.hg.1	0.0661621	3.30754e-06	0.00496337	BCAP29	yes	ENSG00000075790	B cell receptor associated protein 29
TC14000950.hg.1	0.108155	3.63273e-06	0.00533285	CEBPE	yes	ENSG00000092067	CCAAT enhancer binding protein epsilon
TC02004814.hg.1	0.185648	3.98579e-06	0.00572664		yes
TC16001991.hg.1	0.114209	4.50447e-06	0.00633704		yes
TC17000726.hg.1	-0.0712501	4.94724e-06	0.0068179		yes	ENSG00000229507
TC09001790.hg.1	0.110028	5.12722e-06	0.00692462		yes
TC12003234.hg.1	-0.0335751	6.4631e-06	0.00855765	FAM66C	yes	ENSG00000226711	family with sequence similarity 66 member C
TC19002306.hg.1	0.153577	7.88579e-06	0.0102406	TNFSF14	yes	ENSG00000125735	TNF superfamily member 14
TC02002994.hg.1	0.187608	9.47265e-06	0.0120692		yes
TC10000689.hg.1	0.108505	9.72537e-06	0.0121618		yes	ENSG00000221465
TC14002178.hg.1	0.161792	1.08338e-05	0.0133016		yes
TC12002144.hg.1	-0.0807187	1.32048e-05	0.0159231	RNA5SP378	yes	ENSG00000200516	RNA, 5S ribosomal pseudogene 378
TC14001139.hg.1	-0.0675022	1.44607e-05	0.0168069		yes	ENSG00000258694	long intergenic non-protein coding RNA 2319
TC0X001480.hg.1	-0.049957	1.46016e-05	0.0168069	MAGEA9B	yes	ENSG00000123584	MAGE family member A9
TC06004042.hg.1	0.170737	1.46844e-05	0.0168069		yes
TC22001301.hg.1	-0.0732728	1.55739e-05	0.0175279	RP1-149A16.12	yes
TC11001479.hg.1	-0.103089	1.60268e-05	0.017742	RNA5SP335	yes	ENSG00000200687	RNA, 5S ribosomal pseudogene 335
TC06000494.hg.1	0.114809	1.67043e-05	0.0179509		yes
TC05002160.hg.1	-0.23352	1.78106e-05	0.0179509		yes
TC14000066.hg.1	-0.23352	1.78106e-05	0.0179509		yes
TC16000106.hg.1	-0.23352	1.78106e-05	0.0179509		yes
TC16000111.hg.1	-0.23352	1.78106e-05	0.0179509		yes
TC16000810.hg.1	-0.23352	1.78106e-05	0.0179509		yes
TC09002810.hg.1	0.132213	1.86243e-05	0.0183528		yes
TC16000114.hg.1	-0.180706	1.87528e-05	0.0183528		yes
TC10002919.hg.1	0.292803	2.01127e-05	0.0193194		yes
TC11000380.hg.1	0.0896347	2.03128e-05	0.0193194	LOC101928812	yes	ENSG00000254427	long intergenic non-protein coding RNA 2696
TC01005264.hg.1	0.128386	2.08238e-05	0.0195304		yes
TC14000062.hg.1	-0.345029	2.1561e-05	0.0199448		yes
TC06003615.hg.1	-0.0558847	2.18997e-05	0.0199844		yes
TC04000508.hg.1	0.135056	2.26673e-05	0.020409		yes	ENSG00000216036
TC17001517.hg.1	-0.026752	2.46239e-05	0.0218789	LEPREL4	yes	ENSG00000141696	prolyl 3-hydroxylase family member 4 (inactive)
TC02004053.hg.1	0.0655501	2.66597e-05	0.0230138		yes
TC05001989.hg.1	0.0540324	2.689e-05	0.0230138	CLINT1	yes	ENSG00000113282	clathrin interactor 1
TC03000956.hg.1	0.0498128	2.69235e-05	0.0230138	NDUFB5	yes	ENSG00000136521	NADH:ubiquinone oxidoreductase subunit B5
TC08001609.hg.1	-0.228469	3.09987e-05	0.026166		yes
TC05000688.hg.1	-0.0827317	3.23141e-05	0.0264651		yes	ENSG00000221612
TC02002144.hg.1	-0.0638175	3.24677e-05	0.0264651		yes	ENSG00000238574
TC16000231.hg.1	-0.0825632	3.25288e-05	0.0264651	NPIPB5	yes	ENSG00000243716	nuclear pore complex interacting protein family member B5
TC16000757.hg.1	0.0947065	3.3792e-05	0.0271655	LA16c-395F10.1	yes	ENSG00000226890	novel transcript, antisense to CRAMP1L
TC01002479.hg.1	0.0377918	3.90357e-05	0.0310118	AK2	yes	ENSG00000004455	adenylate kinase 2
TC09001718.hg.1	-0.081774	3.97808e-05	0.0312363	GLT6D1	yes	ENSG00000204007	glycosyltransferase 6 domain containing 1
TC12000238.hg.1	-0.0409563	4.16808e-05	0.0319111		yes	ENSG00000250166	C2CD5 antisense RNA 1
TC14000744.hg.1	-0.105715	4.19421e-05	0.0319111	MIR539	yes	ENSG00000202560	microRNA 539
TC14002039.hg.1	0.0832413	4.20579e-05	0.0319111	LOC101927780	yes
TC17001429.hg.1	-0.0862269	4.45404e-05	0.0331112	RNA5SP440	yes	ENSG00000200115	RNA, 5S ribosomal pseudogene 440
TC15002714.hg.1	0.0620777	4.46202e-05	0.0331112		yes
TC01001460.hg.1	-0.159309	4.67861e-05	0.0339718		yes
TC16000109.hg.1	-0.159309	4.67861e-05	0.0339718		yes
TC12000805.hg.1	-0.149566	4.89991e-05	0.0349525		yes	ENSG00000215976
TC06001736.hg.1	-0.0997896	5.00104e-05	0.0349525		yes
TC12002249.hg.1	0.0966869	5.00995e-05	0.0349525	DUSP16	yes	ENSG00000111266	dual specificity phosphatase 16
TC14000182.hg.1	-0.0624856	5.02072e-05	0.0349525		yes	ENSG00000257869	novel transcript
TC14000523.hg.1	0.0941939	5.13524e-05	0.0351055	GPR65	yes	ENSG00000140030	G protein-coupled receptor 65
TC02002145.hg.1	-0.0515072	5.17759e-05	0.0351055	RNF149	yes	ENSG00000163162	ring finger protein 149
TC09000159.hg.1	0.147802	5.22286e-05	0.0351055		yes
TC07001580.hg.1	0.0562495	5.25064e-05	0.0351055	SLC25A40	yes	ENSG00000075303	solute carrier family 25 member 40
TC06003404.hg.1	0.110096	5.44274e-05	0.0360331		yes
TC12001286.hg.1	0.117155	5.61561e-05	0.0368166		yes	ENSG00000215923
TC14001170.hg.1	0.0404122	5.80414e-05	0.0376867	EXOC5	yes	ENSG00000070367	exocyst complex component 5
TC16000944.hg.1	-0.117102	5.93088e-05	0.0377831		yes
TC16001001.hg.1	-0.117102	5.93088e-05	0.0377831		yes
TC10001355.hg.1	-0.0371706	6.15511e-05	0.0388451		yes	ENSG00000221774
TC0X000209.hg.1	-0.0730681	6.32251e-05	0.0395321		yes	ENSG00000200702	Y RNA
TC07002484.hg.1	0.087114	6.49658e-05	0.0402478		yes
TC19000313.hg.1	-0.107121	6.64959e-05	0.0408213		yes
TC16001996.hg.1	0.121851	7.25793e-05	0.0439144		yes
TC09001635.hg.1	0.0951884	7.28351e-05	0.0439144	HMGA1P4	yes	ENSG00000234705	high mobility group AT-hook 1 pseudogene 4
TC14001415.hg.1	-0.207527	7.41601e-05	0.0443176		yes
TC16001386.hg.1	0.061178	8.17701e-05	0.0484366		yes
TC20001455.hg.1	0.085647	8.25433e-05	0.0484694	LOC101929526	yes
TC01002688.hg.1	0.104526	8.89692e-05	0.0509557	RP5-866L20.1		ENSG00000235741	long intergenic non-protein coding RNA 2784
TC03001056.hg.1	-0.0564215	8.90201e-05	0.0509557			ENSG00000216020
TC05002139.hg.1	0.050929	8.90412e-05	0.0509557	MIR1229		ENSG00000221394	microRNA 1229
TC15000520.hg.1	0.169666	9.18739e-05	0.0520912
TC06000267.hg.1	-0.0336076	9.32987e-05	0.0520912	FKSG49
TC0X001785.hg.1	-0.0829026	9.33396e-05	0.0520912	RP13-212L9.1
TC09000017.hg.1	0.0804603	9.4181e-05	0.0521299			ENSG00000234656
TC14000809.hg.1	-0.0762249	9.8083e-05	0.0538483			ENSG00000258914
TC17002019.hg.1	0.109482	0.000100055	0.053969
TC06000614.hg.1	0.0644469	0.000100694	0.053969	SLC29A1		ENSG00000112759	solute carrier family 29 member 1 (Augustine blood group)
TC16000807.hg.1	-0.120952	0.000101144	0.053969
TC07003211.hg.1	-0.085593	0.000101499	0.053969
TC03000329.hg.1	0.0462946	0.000105825	0.0558295	ALAS1		ENSG00000023330	5'-aminolevulinate synthase 1
TC18000242.hg.1	-0.0449163	0.000116353	0.0609078	SOCS6		ENSG00000170677	suppressor of cytokine signaling 6
TC02000950.hg.1	-0.097838	0.000117759	0.0609408
TC20000447.hg.1	-0.0409251	0.000118221	0.0609408	MIR5095
TC19002704.hg.1	0.0448654	0.000119359	0.0610613	ATP5SL		ENSG00000105341	distal membrane arm assembly component 2
TC22000103.hg.1	0.111181	0.000123148	0.0625259	IGLV4-60		ENSG00000211639	immunoglobulin lambda variable 4-60
TC16000323.hg.1	-0.0778497	0.000130362	0.0656948
TC03001451.hg.1	0.0549646	0.000133413	0.0667342	GLYCTK-AS1		ENSG00000242797	GLYCTK antisense RNA 1
TC14000711.hg.1	-0.0925519	0.000139256	0.0690959	SNORD114-31		ENSG00000200089	small nucleolar RNA, C/D box 114-31
TC10001979.hg.1	-0.0885477	0.000140287	0.0690959
TC04001820.hg.1	0.0214171	0.000141972	0.0690959	SORBS2		ENSG00000154556	sorbin and SH3 domain containing 2
TC0X000882.hg.1	0.0652139	0.000143255	0.0690959	AP1S2		ENSG00000182287	adaptor related protein complex 1 subunit sigma 2
TC12000704.hg.1	-0.047425	0.0001433	0.0690959			ENSG00000258183	long intergenic non-protein coding RNA 2392
TC05002503.hg.1	-0.0870358	0.000144274	0.0690959
TC06002861.hg.1	-0.0757437	0.000146656	0.069324	RP11-462G2.1
TC07001503.hg.1	0.0684356	0.000146803	0.069324	DNAJC30		ENSG00000176410	DnaJ heat shock protein family (Hsp40) member C30
TC10001021.hg.1	0.0354015	0.000148529	0.069652			ENSG00000227546
TC0X000474.hg.1	0.047809	0.000152428	0.070346	TMEM35		ENSG00000126950	transmembrane protein 35A
TC15001902.hg.1	0.0607276	0.000153675	0.070346	LOC100996663		ENSG00000258909	novel transcript
TC05000253.hg.1	0.109101	0.00015388	0.070346	GAPT		ENSG00000175857	GRB2 binding adaptor protein, transmembrane
TC17001939.hg.1	0.0572535	0.000154176	0.070346			ENSG00000222167
TC16000344.hg.1	-0.085954	0.000155899	0.0706548	NPIPB4		ENSG00000185864	nuclear pore complex interacting protein family member B4
TC11002210.hg.1	-0.0946624	0.000157054	0.0707038	RNA5SP345		ENSG00000222578	RNA, 5S ribosomal pseudogene 345
TC16000936.hg.1	-0.0822322	0.000161469	0.07221	LOC100190986
TC16002105.hg.1	-0.0817949	0.000163234	0.0725188	SMG1P5		ENSG00000183604	SMG1 pseudogene 5
TC01003350.hg.1	0.0886711	0.000165571	0.0730762	RP11-66D17.5		ENSG00000223356	novel transcript
TC19000474.hg.1	-0.0832221	0.000168643	0.073949
TC02003914.hg.1	-0.129192	0.000177507	0.0773333
TC08002334.hg.1	-0.0737521	0.000179001	0.0774158
TC11001189.hg.1	-0.0782638	0.000179989	0.0774158
TC0X002258.hg.1	-0.123229	0.000184301	0.0787689
TC17000793.hg.1	0.0951688	0.000185553	0.0788051			ENSG00000207410
TC17001493.hg.1	0.0839614	0.000189806	0.0798021	KRTAP4-4		ENSG00000171396	keratin associated protein 4-4
TC01003735.hg.1	-0.0777572	0.000190264	0.0798021	RNA5SP74		ENSG00000200408	RNA, 5S ribosomal pseudogene 74
TC19001106.hg.1	0.200021	0.000192014	0.0799122	EMR4P
TC09001310.hg.1	-0.0777483	0.000192893	0.0799122	MIR4289			microRNA 4289
TC05002655.hg.1	0.0458777	0.000194501	0.0800871
TC15001899.hg.1	0.0993981	0.000197071	0.0806535
TC02001732.hg.1	-0.0558672	0.000202876	0.0825291			ENSG00000232153	novel transcript
TC05002245.hg.1	0.11087	0.000205899	0.0832573
TC01002356.hg.1	-0.0812796	0.00021162	0.0850611
TC05000704.hg.1	-0.0709475	0.000218054	0.0871286	RNA5SP194		ENSG00000201532	RNA, 5S ribosomal pseudogene 194
TC0X002217.hg.1	0.0493547	0.00022473	0.0892682
TC02000140.hg.1	0.0344651	0.000230169	0.090894	DNAJC27-AS1		ENSG00000224165	DNAJC27 antisense RNA 1
TC20000823.hg.1	-0.0330348	0.00023453	0.0920776	FKSG49
TC22000590.hg.1	0.0316636	0.000237955	0.0928096	LRRC75B		ENSG00000178026	leucine rich repeat containing 75B
TC01002874.hg.1	-0.0357374	0.000239143	0.0928096			ENSG00000252851
TC03000150.hg.1	-0.120014	0.000251478	0.0967825	RNA5SP127		ENSG00000222983	RNA, 5S ribosomal pseudogene 127
TC17000246.hg.1	0.0423699	0.000252247	0.0967825	ALDH3A2		ENSG00000072210	aldehyde dehydrogenase 3 family member A2
TC01004998.hg.1	-0.0526075	0.000254331	0.0968385	G0S2		ENSG00000123689	G0/G1 switch 2
TC17000491.hg.1	-0.036751	0.000255261	0.0968385			ENSG00000221555
TC19000423.hg.1	-0.157009	0.000267458	0.10073			ENSG00000221504
TC04000979.hg.1	-0.0275168	0.000268502	0.10073	NOP14		ENSG00000087269	NOP14 nucleolar protein
TC11002033.hg.1	-0.0857442	0.000272236	0.101567			ENSG00000207196	Y RNA
TC19001524.hg.1	0.27515	0.000275798	0.10233	CLC		ENSG00000105205	Charcot-Leyden crystal galectin
TC01002876.hg.1	-0.0291922	0.000279044	0.102917	LOC100131564		ENSG00000223745	CCDC18 antisense RNA 1
TC19002308.hg.1	0.194947	0.000280427	0.102917	EMR4P
TC16001801.hg.1	-0.0743276	0.000282796	0.103225
TC01002164.hg.1	0.0857459	0.000285764	0.103452
TC11001275.hg.1	0.0812053	0.000286482	0.103452	MIR483		ENSG00000207805	microRNA 483
TC02003806.hg.1	-0.0746011	0.00028916	0.103864
TC01004930.hg.1	0.0815822	0.000295753	0.105149	RP11-16L9.2
TC07000200.hg.1	0.0243366	0.000295853	0.105149	GHRHR		ENSG00000106128	growth hormone releasing hormone receptor
TC19000120.hg.1	0.171254	0.000301359	0.106545	EMR1		ENSG00000174837	adhesion G protein-coupled receptor E1
TC14000925.hg.1	-0.0965494	0.00030347	0.106733			ENSG00000252492
TC07002589.hg.1	-0.0460082	0.000307782	0.107243
TC06001579.hg.1	-0.015965	0.000309256	0.107243	COL11A2		ENSG00000204248	collagen type XI alpha 2 chain
TC11003476.hg.1	0.0372749	0.000309685	0.107243	PIK3C2A		ENSG00000011405	phosphatidylinositol-4-phosphate 3-kinase catalytic subunit type 2 alpha
TC02000735.hg.1	0.0297277	0.000321799	0.110869	ACTR3		ENSG00000115091	actin related protein 3
TC16000513.hg.1	-0.0781463	0.000324703	0.111302	RNA5SP428		ENSG00000201999	RNA, 5S ribosomal pseudogene 428
TC13001459.hg.1	-0.0930706	0.000328356	0.111986
TC0Y000155.hg.1	-0.0817039	0.000333737	0.113249	RNA5SP518		ENSG00000251766	RNA, 5S ribosomal pseudogene 518
TC03003334.hg.1	0.054884	0.000337045	0.1138	DGKG		ENSG00000058866	diacylglycerol kinase gamma
TC17001123.hg.1	0.0828451	0.000341644	0.114304	PIK3R6		ENSG00000174083	phosphoinositide-3-kinase regulatory subunit 6
TC07001983.hg.1	-0.0370215	0.000341925	0.114304
TC01002757.hg.1	-0.0460976	0.000344871	0.114576			ENSG00000221733
TC01000672.hg.1	-0.0400746	0.000346129	0.114576	RP11-67L3.4		ENSG00000242396	novel transcript
TC15002240.hg.1	0.154664	0.000351572	0.115593
TC01000576.hg.1	0.0510268	0.000352626	0.115593	TMEM69		ENSG00000159596	transmembrane protein 69
TC03000677.hg.1	0.0486017	0.000356004	0.116136	RAB7A		ENSG00000075785	RAB7A, member RAS oncogene family
TC08002248.hg.1	-0.0842425	0.000357805	0.116163
TC02001831.hg.1	0.0362478	0.000371954	0.119142	FSHR		ENSG00000170820	follicle stimulating hormone receptor
TC6_dbb_hap3000189.hg.1	-0.0158094	0.0003736	0.119142	COL11A2		ENSG00000204248	collagen type XI alpha 2 chain
TC03003280.hg.1	0.050522	0.000374199	0.119142
TC22000098.hg.1	-0.0769616	0.00037444	0.119142	RNA5SP493		ENSG00000200985	RNA, 5S ribosomal pseudogene 493
TC12001628.hg.1	0.0784955	0.000375802	0.119142	AC025165.8		ENSG00000224713	novel transcript, antisense to ARHGEF25
TC13000620.hg.1	-0.0933623	0.000386211	0.121368
TC02001959.hg.1	-0.049372	0.000386894	0.121368	MIR1285-2		ENSG00000221238	microRNA 1285-2
TC11002388.hg.1	-0.0948299	0.000388715	0.121368			ENSG00000239079
TC0X001698.hg.1	-0.0355957	0.000390616	0.121368	WDR13		ENSG00000101940	WD repeat domain 13
TC06000996.hg.1	-0.0461906	0.000391812	0.121368	RPS12		ENSG00000112306	ribosomal protein S12
TC22001500.hg.1	-0.0342802	0.000395564	0.121971	TYMP		ENSG00000025708	thymidine phosphorylase
TC12000906.hg.1	-0.0687678	0.000404957	0.1243
TC01001556.hg.1	0.0893735	0.000415291	0.126888			ENSG00000245778
TC05000473.hg.1	-0.101438	0.000418231	0.126888
TC06002801.hg.1	0.122845	0.000419027	0.126888
TC16000067.hg.1	-0.0720649	0.000422014	0.127222			ENSG00000167970
TC07003284.hg.1	-0.0729046	0.000435595	0.130369
TC0X002009.hg.1	0.0851217	0.000437197	0.130369
TC12001863.hg.1	-0.0825839	0.000438244	0.130369	RNA5SP366		ENSG00000202324	RNA, 5S ribosomal pseudogene 366
TC12000607.hg.1	-0.041226	0.000446658	0.131572			ENSG00000256325	novel transcript
TC12003036.hg.1	-0.107065	0.000447862	0.131572
TC03001122.hg.1	0.206806	0.000449537	0.131572	IL5RA		ENSG00000091181	interleukin 5 receptor subunit alpha
TC01005368.hg.1	0.0733121	0.000450082	0.131572
TC01001371.hg.1	-0.0807962	0.000457288	0.133102	RP11-404F10.2		ENSG00000228863	novel transcript, antisense to CD48
TC22000480.hg.1	-0.0707339	0.000459651	0.133216	XXbac-B476C20.14		ENSG00000235445	novel transcript
TC06000541.hg.1	-0.0783514	0.000462873	0.133577	PIM1		ENSG00000137193	Pim-1 proto-oncogene, serine/threonine kinase
TC03002652.hg.1	0.0895452	0.000466385	0.133893
TC16000999.hg.1	-0.0692266	0.000467936	0.133893	SMG1P2		ENSG00000205534	SMG1 pseudogene 2
TC01005722.hg.1	-0.0916447	0.000475679	0.135078
TC07000780.hg.1	-0.0921171	0.000476076	0.135078	RNA5SP243		ENSG00000252866	RNA, 5S ribosomal pseudogene 243
TC06000221.hg.1	-0.102605	0.000483351	0.136568
TC19001829.hg.1	0.124837	0.000487005	0.137027	VSTM1		ENSG00000189068	V-set and transmembrane domain containing 1
TC07001074.hg.1	-0.0216801	0.000491287	0.137658	PRKAR1B		ENSG00000188191	protein kinase cAMP-dependent type I regulatory subunit beta
TC04001033.hg.1	0.0654261	0.000501808	0.137678	MIR3138			microRNA 3138
TC14000318.hg.1	0.0413225	0.000503501	0.137678	CGRRF1		ENSG00000100532	cell growth regulator with ring finger domain 1
TC02002957.hg.1	-0.0329395	0.000506776	0.137678	AC114730.7		ENSG00000234793	novel transcript
TC19002647.hg.1	0.0594335	0.000507085	0.137678	ADM5		ENSG00000224420	adrenomedullin 5 (putative)
TC01005271.hg.1	0.100189	0.000508466	0.137678
TC15000991.hg.1	0.0599319	0.000513372	0.137678
TC09001534.hg.1	0.101234	0.000515807	0.137678	MIR147A		ENSG00000207814	microRNA 147a
TC15002151.hg.1	0.0822383	0.00051896	0.137678
TC17002102.hg.1	-0.0832405	0.000520971	0.137678
TC06000472.hg.1	0.130064	0.000521923	0.137678
TC09000771.hg.1	-0.0948445	0.000529193	0.137678			ENSG00000201843	Y RNA
TC10001577.hg.1	0.0276548	0.000530085	0.137678	PYROXD2		ENSG00000119943	pyridine nucleotide-disulphide oxidoreductase domain 2
TC06002708.hg.1	-0.051497	0.000531963	0.137678
TC13000584.hg.1	0.0407951	0.000537308	0.137678	PROSER1		ENSG00000120685	proline and serine rich 1
TC19000042.hg.1	-0.0283305	0.000538853	0.137678	PLK5			polo like kinase 5 (inactive)
TC09001752.hg.1	-0.0947365	0.000539218	0.137678			ENSG00000228866
TC07000702.hg.1	0.12539	0.000543626	0.137678			ENSG00000221279
TC16000232.hg.1	-0.101036	0.000548443	0.137678
TC16000233.hg.1	-0.101036	0.000548443	0.137678
TC16000318.hg.1	-0.101036	0.000548443	0.137678
TC16000950.hg.1	-0.101036	0.000548443	0.137678
TC16000951.hg.1	-0.101036	0.000548443	0.137678
TC16000952.hg.1	-0.101036	0.000548443	0.137678
TC16000953.hg.1	-0.101036	0.000548443	0.137678
TC16000954.hg.1	-0.101036	0.000548443	0.137678
TC16000955.hg.1	-0.101036	0.000548443	0.137678
TC16000956.hg.1	-0.101036	0.000548443	0.137678
TC16000957.hg.1	-0.101036	0.000548443	0.137678
TC22001280.hg.1	-0.0719605	0.000551909	0.138035
TC02001062.hg.1	-0.0336311	0.000560188	0.138579	HNRNPA3		ENSG00000170144	heterogeneous nuclear ribonucleoprotein A3
TC01000019.hg.1	-0.0389432	0.000562296	0.138579	LOC284600		ENSG00000241180	novel transcript
TC09001264.hg.1	-0.188779	0.000562766	0.138579
TC09001270.hg.1	-0.188779	0.000562766	0.138579
TC16000319.hg.1	-0.0705827	0.000564574	0.138579	B2M		ENSG00000166710	beta-2-microglobulin
TC06001170.hg.1	0.0899608	0.000567548	0.138579	RP11-252P19.1		ENSG00000236627	novel transcript, antisense to PDE10A
TC6_mcf_hap5000178.hg.1	-0.0153665	0.000568453	0.138579	COL11A2		ENSG00000204248	collagen type XI alpha 2 chain
TC02003150.hg.1	-0.103161	0.000571401	0.138797
TC01000615.hg.1	-0.0657049	0.000575343	0.139125			ENSG00000234080	ribosomal protein S2 (RPS2) pseudogene
TC15000188.hg.1	-0.0389352	0.000578013	0.139125			ENSG00000221358
TC07002718.hg.1	-0.0409156	0.000579473	0.139125	LOC101927914
TC19001223.hg.1	-0.0328844	0.00058099	0.139125			ENSG00000214109
TC03002771.hg.1	0.0601493	0.00059419	0.141616	LMLN		ENSG00000185621	leishmanolysin like peptidase
TC05001687.hg.1	0.0514694	0.00059559	0.141616	PGGT1B		ENSG00000164219	protein geranylgeranyltransferase type I subunit beta
TC16001942.hg.1	-0.0615965	0.000603723	0.143046
TC0X000032.hg.1	0.0969231	0.000608821	0.143493	GS1-519E5.1		ENSG00000228543	novel transcript
TC07002574.hg.1	-0.0629995	0.00061141	0.143493
TC19001709.hg.1	0.0309221	0.000618364	0.143493	HRC		ENSG00000130528	histidine rich calcium binding protein
TC0X002334.hg.1	0.0378106	0.000618613	0.143493	DMRTC1B		ENSG00000184911	DMRT like family C1B
TC01004752.hg.1	0.0805638	0.000620379	0.143493	SPRR1A		ENSG00000169474	small proline rich protein 1A
TC06003580.hg.1	-0.0562056	0.000620452	0.143493
TC0X000398.hg.1	0.0289406	0.000620481	0.143493	DMRTC1B		ENSG00000184911	DMRT like family C1B
TC02003235.hg.1	-0.0809526	0.000625466	0.14375
TC16001832.hg.1	-0.0614332	0.000625852	0.14375
TC16001211.hg.1	0.0692159	0.000628391	0.143844	SMPD3		ENSG00000103056	sphingomyelin phosphodiesterase 3
TC09001898.hg.1	-0.10614	0.000636585	0.144784
TC16001808.hg.1	-0.0720558	0.000636787	0.144784
TC11001864.hg.1	-0.0491178	0.00064121	0.145301			ENSG00000255118	novel transcript
TC02001623.hg.1	-0.0865821	0.000646625	0.146038	RNA5SP86		ENSG00000212171	RNA, 5S ribosomal pseudogene 86
TC14001660.hg.1	0.0644509	0.000652504	0.146874
TC12000396.hg.1	0.0721189	0.000657677	0.147547			ENSG00000200428	Y RNA
TC15000304.hg.1	0.0360757	0.000661973	0.148019	CHP1		ENSG00000187446	calcineurin like EF-hand protein 1
TC05002592.hg.1	-0.0704815	0.000664177	0.148022
TC06000705.hg.1	0.0728537	0.000668802	0.148562			ENSG00000221281
TC02001105.hg.1	-0.0170452	0.000675091	0.149467	COL3A1		ENSG00000168542	collagen type III alpha 1 chain
TC11002561.hg.1	-0.116374	0.000679658	0.149987
TC05001001.hg.1	-0.113	0.000690633	0.15172			ENSG00000221373
TC15000990.hg.1	0.202416	0.000699273	0.15172
TC04002713.hg.1	-0.10533	0.000702981	0.15172
TC6_ssto_hap7000173.hg.1	-0.0151006	0.000703116	0.15172	COL11A2		ENSG00000204248	collagen type XI alpha 2 chain
TC03000993.hg.1	0.0239469	0.000703628	0.15172	DVL3		ENSG00000161202	dishevelled segment polarity protein 3
TC6_cox_hap2000203.hg.1	-0.015163	0.000705778	0.15172	COL11A2		ENSG00000204248	collagen type XI alpha 2 chain
TC08000523.hg.1	-0.0695114	0.000707146	0.15172	LOC101927141		ENSG00000254394	novel transcript
TC09002766.hg.1	-0.0915461	0.00070774	0.15172	RP11-388N2.1
TC07002336.hg.1	0.0473104	0.000710063	0.15172
TC01003699.hg.1	0.0298989	0.000712337	0.15172	ARL8A		ENSG00000143862	ADP ribosylation factor like GTPase 8A
TC14001892.hg.1	0.117218	0.000717569	0.15172
TC19000715.hg.1	0.0437008	0.000722895	0.15172	DHDH		ENSG00000104808	dihydrodiol dehydrogenase
TC12002154.hg.1	0.0802749	0.000723084	0.15172	RNA5SP379		ENSG00000201469	RNA, 5S ribosomal pseudogene 379
TC01001248.hg.1	0.0503092	0.000723545	0.15172	SPRR1B		ENSG00000169469	small proline rich protein 1B
TC16001398.hg.1	0.0692484	0.000725299	0.15172	ROGDI		ENSG00000067836	rogdi atypical leucine zipper
TC02000281.hg.1	0.0363456	0.000725329	0.15172	EPAS1		ENSG00000116016	endothelial PAS domain protein 1
TC05002443.hg.1	0.0824782	0.000725708	0.15172
TC12001577.hg.1	0.0463972	0.000739419	0.154109	DCD		ENSG00000161634	dermcidin
TC09001588.hg.1	0.0328471	0.000746125	0.155029	PPP6C		ENSG00000119414	protein phosphatase 6 catalytic subunit
TC0X001047.hg.1	0.0762554	0.000754275	0.156025	LOC401589		ENSG00000182776	novel transcript
TC06001260.hg.1	0.0244762	0.000755541	0.156025	TFAP2A		ENSG00000137203	transcription factor AP-2 alpha
TC04000987.hg.1	-0.0596748	0.000765084	0.156822	OTOP1		ENSG00000163982	otopetrin 1
TC16000982.hg.1	0.104686	0.000765802	0.156822	RNU6-1241P		ENSG00000207266	RNA, U6 small nuclear 1241, pseudogene
TC05003226.hg.1	0.0805796	0.00076879	0.156822
TC22000136.hg.1	-0.0276387	0.000771758	0.156822	RGL4		ENSG00000159496	ral guanine nucleotide dissociation stimulator like 4
TC02001812.hg.1	-0.0479782	0.000773041	0.156822	AC017006.3		ENSG00000231336	novel transcript
TC19000560.hg.1	-0.0281031	0.000773333	0.156822			ENSG00000221051
TC22000994.hg.1	-0.0511965	0.000778697	0.157437	AP000343.2
TC6_mann_hap4000171.hg.1	-0.0149058	0.000786691	0.158404	COL11A2		ENSG00000204248	collagen type XI alpha 2 chain
TC06002433.hg.1	0.0943779	0.000789041	0.158404	LTA		ENSG00000226979	lymphotoxin alpha
TC05001432.hg.1	-0.0403418	0.000790518	0.158404	CTC-498J12.1		ENSG00000250237	novel transcript
TC04002169.hg.1	-0.0917165	0.000794545	0.15874
TC22000029.hg.1	-0.0946911	0.000799209	0.159038	USP18		ENSG00000184979	ubiquitin specific peptidase 18
TC01005354.hg.1	0.0386819	0.000800749	0.159038	SLC9A1		ENSG00000090020	solute carrier family 9 member A1
TC16001356.hg.1	-0.031986	0.000803365	0.15909	VPS9D1		ENSG00000075399	VPS9 domain containing 1
TC6_qbl_hap6000191.hg.1	-0.014837	0.000809914	0.159428	COL11A2		ENSG00000204248	collagen type XI alpha 2 chain
TC0X001224.hg.1	-0.0275422	0.000810834	0.159428	ARMCX2		ENSG00000184867	armadillo repeat containing X-linked 2
TC01001652.hg.1	0.0406954	0.000812155	0.159428	GPR25			G protein-coupled receptor 25
TC06002643.hg.1	-0.0777964	0.000816603	0.159589	HFE		ENSG00000010704	homeostatic iron regulator
TC02002532.hg.1	-0.0290458	0.000817702	0.159589	MLK7-AS1		ENSG00000238133	MAP3K20 antisense RNA 1
TC07000036.hg.1	0.0284616	0.000825801	0.160705	TTYH3		ENSG00000136295	tweety family member 3
TC12000231.hg.1	-0.0536022	0.000834826	0.161856			ENSG00000266224
TC19001680.hg.1	-0.0566096	0.00083651	0.161856
TC19002371.hg.1	0.0454683	0.000849427	0.163624	TMEM221		ENSG00000188051	transmembrane protein 221
TC22000689.hg.1	0.112186	0.000851569	0.163624	MIR4764			microRNA 4764
TC04000134.hg.1	-0.0416403	0.000852916	0.163624			ENSG00000252092
TC15002580.hg.1	0.0517091	0.000856226	0.163794
TC20001031.hg.1	-0.0219818	0.000864833	0.164973	KCNQ2		ENSG00000075043	potassium voltage-gated channel subfamily Q member 2
TC11000001.hg.1	-0.081482	0.000872987	0.166059			ENSG00000255229	novel transcript, antisense to BET1L
TC09000877.hg.1	-0.0351426	0.000892215	0.168633			ENSG00000203286	Metazoan signal recognition particle RNA
TC09000916.hg.1	0.0364736	0.000894694	0.168633	NFIB		ENSG00000147862	nuclear factor I B
TC19001611.hg.1	-0.0453721	0.000898243	0.168633			ENSG00000252200
TC11001804.hg.1	0.0900534	0.000899717	0.168633	OR10Q1		ENSG00000180475	olfactory receptor family 10 subfamily Q member 1
TC12000683.hg.1	-0.0778884	0.000900012	0.168633			ENSG00000257729	novel transcript
TC16000942.hg.1	-0.07314	0.0009015	0.168633
TC12001664.hg.1	-0.0362194	0.000920437	0.171597			ENSG00000249753	antisense to TMEM5
TC03001149.hg.1	0.0394362	0.000924783	0.171597	CAMK1		ENSG00000134072	calcium/calmodulin dependent protein kinase I
TC08001791.hg.1	-0.110388	0.000925134	0.171597
TC15002801.hg.1	-0.0262561	0.000927509	0.171597	CLK3		ENSG00000179335	CDC like kinase 3
TC21000371.hg.1	0.0566162	0.000938567	0.172384	KRTAP13-3		ENSG00000240432	keratin associated protein 13-3
TC09001274.hg.1	-0.0522729	0.00093942	0.172384
TC13000746.hg.1	-0.0522729	0.00093942	0.172384
TC08000253.hg.1	-0.070154	0.00095296	0.174216	RNA5SP263		ENSG00000200246	RNA, 5S ribosomal pseudogene 263
TC02000942.hg.1	0.0427747	0.000954565	0.174216	ARL6IP6		ENSG00000177917	ADP ribosylation factor like GTPase 6 interacting protein 6
TC10000232.hg.1	-0.0389312	0.000960348	0.174799	RP13-259N13.2		ENSG00000203565	novel transcript
TC04001716.hg.1	-0.120373	0.000965336	0.175234			ENSG00000221576
TC08000430.hg.1	0.0426383	0.000972537	0.175366	MIR124-2HG		ENSG00000254377	MIR124-2 host gene
TC04000312.hg.1	0.105829	0.000973489	0.175366	RP11-231C18.2		ENSG00000248518	novel transcript
TC0X001028.hg.1	0.0260488	0.000973854	0.175366	PRICKLE3		ENSG00000012211	prickle planar cell polarity protein 3
TC05001722.hg.1	-0.0982383	0.000981565	0.176002			ENSG00000239103
TC05002415.hg.1	-0.0893648	0.000982596	0.176002
TC06004118.hg.1	-0.0316148	0.00099339	0.177319	DDAH2		ENSG00000213722	dimethylarginine dimethylaminohydrolase 2
TC06000516.hg.1	-0.0410109	0.000995288	0.177319	RPL10A		ENSG00000198755	ribosomal protein L10a
TC16001834.hg.1	-0.0658839	0.000997826	0.177319	SMG1P2		ENSG00000205534	SMG1 pseudogene 2
TC01001520.hg.1	-0.0761383	0.00100239	0.177662	RNA5SP67		ENSG00000252231	RNA, 5S ribosomal pseudogene 67
TC01001078.hg.1	-0.0857276	0.00101378	0.179211
TC01001757.hg.1	0.0284774	0.00101647	0.179217	RCOR3		ENSG00000117625	REST corepressor 3
TC21000796.hg.1	0.0640927	0.00102069	0.179345
TC02000739.hg.1	-0.0739501	0.00102251	0.179345
TC07001025.hg.1	-0.097439	0.00103078	0.180327			ENSG00000253088	Y RNA
TC07000557.hg.1	-0.0316617	0.00104292	0.181076	AC006378.2		ENSG00000236861	BET1 antisense RNA 1
TC12000686.hg.1	-0.0429409	0.00104352	0.181076			ENSG00000258815	long intergenic non-protein coding RNA 2820
TC19002163.hg.1	0.0659812	0.00104557	0.181076
TC16000322.hg.1	-0.0683217	0.00104601	0.181076	NPIPB3		ENSG00000169246	nuclear pore complex interacting protein family member B3
TC16000726.hg.1	-0.0213772	0.00104847	0.181076	MRPL28		ENSG00000086504	mitochondrial ribosomal protein L28
TC02001361.hg.1	-0.0217504	0.0010573	0.182136	COL4A3		ENSG00000169031	collagen type IV alpha 3 chain
TC11001395.hg.1	-0.0388784	0.00106323	0.182691	NRIP3		ENSG00000175352	nuclear receptor interacting protein 3
TC20000452.hg.1	-0.0712016	0.00107056	0.182905	MIR4532
TC19000312.hg.1	0.0964397	0.00107091	0.182905
TC03002189.hg.1	-0.0504639	0.00107515	0.182905			ENSG00000221452
TC17001273.hg.1	-0.0432112	0.00107667	0.182905	MIR4522			microRNA 4522
TC15001644.hg.1	-0.039356	0.00107802	0.182905	UBL7		ENSG00000138629	ubiquitin like 7
TC09000997.hg.1	-0.0730265	0.00108731	0.184019			ENSG00000221111
TC16001025.hg.1	-0.0702509	0.00109377	0.184651	SMG1P5		ENSG00000183604	SMG1 pseudogene 5
TC02001339.hg.1	-0.0550108	0.00110327	0.185619			ENSG00000221199
TC03001321.hg.1	0.0707709	0.001105	0.185619			ENSG00000216013
TC08000597.hg.1	-0.0400128	0.00111186	0.186007	LAPTM4B		ENSG00000104341	lysosomal protein transmembrane 4 beta
TC20001474.hg.1	0.0574741	0.00111519	0.186007
TC22001178.hg.1	0.0596994	0.00111622	0.186007
TC16001839.hg.1	-0.0658802	0.00111834	0.186007
TC0X000026.hg.1	-0.037988	0.00113295	0.187976	MIR4767			microRNA 4767
TC03000165.hg.1	0.0613667	0.00113727	0.188156	CRTAP		ENSG00000170275	cartilage associated protein
TC17000948.hg.1	-0.0600216	0.00113961	0.188156			ENSG00000245410
TC08001574.hg.1	-0.07288	0.00115419	0.189166			ENSG00000259631	novel transcript
TC12000445.hg.1	0.0583873	0.00115602	0.189166	HOXC13		ENSG00000123364	homeobox C13
TC05001643.hg.1	-0.0314297	0.00115644	0.189166	LINC00491		ENSG00000250682	long intergenic non-protein coding RNA 491
TC12002726.hg.1	-0.0299709	0.00115743	0.189166	CD27-AS1		ENSG00000215039	CD27 antisense RNA 1
TC11001611.hg.1	-0.215305	0.00115974	0.189166
TC11002951.hg.1	0.0548423	0.00116656	0.189821
TC03000968.hg.1	-0.0583676	0.00117033	0.189882
TC22001339.hg.1	-0.0493587	0.00117415	0.189882	CARD10		ENSG00000100065	caspase recruitment domain family member 10
TC03000390.hg.1	-0.0802196	0.00117761	0.189882	RNA5SP134		ENSG00000252301	RNA, 5S ribosomal pseudogene 134
TC03002880.hg.1	-0.0748399	0.00117819	0.189882
TC17001205.hg.1	-0.173149	0.00118555	0.190171
TC15001211.hg.1	0.0263316	0.00118616	0.190171	MEIS2		ENSG00000134138	Meis homeobox 2
TC05002684.hg.1	0.120817	0.00118842	0.190171
TC02004842.hg.1	-0.0757654	0.0011934	0.190505
TC05003147.hg.1	-0.0249441	0.00119616	0.190505	NR2F1-AS1		ENSG00000237187	NR2F1 antisense RNA 1
TC15000651.hg.1	-0.0682157	0.00120248	0.191062	RNA5SP399		ENSG00000200873	RNA, 5S ribosomal pseudogene 399
TC06004129.hg.1	0.044217	0.00122376	0.193021	NUDT3		ENSG00000112664	nudix hydrolase 3
TC01002263.hg.1	-0.0231458	0.00122575	0.193021	SPATA21		ENSG00000187144	spermatogenesis associated 21
TC14000845.hg.1	-0.0648029	0.00122855	0.193021	RNA5SP389		ENSG00000199480	RNA, 5S ribosomal pseudogene 389
TC13000625.hg.1	-0.0683684	0.00122911	0.193021
TC15001083.hg.1	-0.0683684	0.00122911	0.193021
TC0X001416.hg.1	0.0359804	0.00123721	0.193844	ARHGEF6		ENSG00000129675	Rac/Cdc42 guanine nucleotide exchange factor 6
TC04001731.hg.1	-0.0756278	0.00124567	0.194052	HSP90AA6P		ENSG00000181359	heat shock protein 90 alpha family class A member 6, pseudogene
TC14000286.hg.1	-0.0416748	0.00124613	0.194052			ENSG00000258528
TC16000430.hg.1	-0.0364877	0.00124716	0.194052	LONP2		ENSG00000102910	lon peptidase 2, peroxisomal
TC16002103.hg.1	-0.0663964	0.00125926	0.195484	SMG1P2		ENSG00000205534	SMG1 pseudogene 2
TC02004648.hg.1	-0.0519632	0.00126986	0.19577
TC10001043.hg.1	-0.0672721	0.00127034	0.19577	RP11-186N15.3		ENSG00000228302	novel transcript
TC0X001188.hg.1	0.0396502	0.00127092	0.19577	HDX		ENSG00000165259	highly divergent homeobox
TC20001464.hg.1	0.0789205	0.0012729	0.19577	RALGAPA2		ENSG00000188559	Ral GTPase activating protein catalytic subunit alpha 2
TC03001183.hg.1	-0.164343	0.0012756	0.19577
TC18000719.hg.1	-0.11034	0.00127858	0.195782
TC17001157.hg.1	0.0488889	0.00128205	0.195869	PMP22		ENSG00000109099	peripheral myelin protein 22
TC03002782.hg.1	-0.0994014	0.00129051	0.195913
TC09002575.hg.1	-0.0702714	0.00129549	0.195913
TC01003486.hg.1	-0.0505488	0.00129965	0.195913	ANKRD36BP1		ENSG00000214262	ankyrin repeat domain 36B pseudogene 1
TC05000403.hg.1	-0.0288767	0.00130046	0.195913	CKMT2		ENSG00000131730	creatine kinase, mitochondrial 2
TC12001702.hg.1	-0.0768047	0.00130158	0.195913	SNORA70G		ENSG00000206650	small nucleolar RNA, H/ACA box 70G
TC08001206.hg.1	-0.0438323	0.00130648	0.195913	RP11-110G21.2		ENSG00000253475	novel transcript
TC12002541.hg.1	-0.0504144	0.00130922	0.195913
TC01003841.hg.1	0.122415	0.00131016	0.195913			ENSG00000224867
TC04000372.hg.1	0.21724	0.00131057	0.195913	LOC101929979		ENSG00000250696	novel transcript, antisense to UGT2B11
TC07002335.hg.1	0.0518263	0.00131279	0.195913
TC12000865.hg.1	-0.0310793	0.00131652	0.195913			ENSG00000221386
TC03003241.hg.1	-0.0713122	0.00131767	0.195913
TC15000862.hg.1	-0.0373255	0.00132075	0.195913			ENSG00000221309
TC15001603.hg.1	-0.0600071	0.00132295	0.195913			ENSG00000238870
TC17001856.hg.1	-0.0587863	0.00133875	0.197693	RNA5SP448		ENSG00000200021	RNA, 5S ribosomal pseudogene 448
TC16001312.hg.1	-0.0660991	0.0013409	0.197693	RNA5SP433		ENSG00000201361	RNA, 5S ribosomal pseudogene 433
TC12001777.hg.1	0.0920007	0.00135199	0.197693			ENSG00000221121
TC04000328.hg.1	-0.0701373	0.00135811	0.197693	RNA5SP161		ENSG00000200741	RNA, 5S ribosomal pseudogene 161
TC6_qbl_hap6000232.hg.1	-0.0301614	0.00135871	0.197693	DDAH2		ENSG00000213722	dimethylarginine dimethylaminohydrolase 2
TC06000240.hg.1	-0.0410855	0.00135876	0.197693	VN1R10P			vomeronasal 1 receptor 10 pseudogene
TC21000524.hg.1	-0.170223	0.00135876	0.197693
TC08000524.hg.1	-0.0541898	0.00135937	0.197693	LINC01419		ENSG00000253898	long intergenic non-protein coding RNA 1419
TC19002016.hg.1	-0.0810355	0.00136516	0.197693
TC07002520.hg.1	0.0637502	0.00136605	0.197693	CBLL1		ENSG00000105879	Cbl proto-oncogene like 1
TC11001818.hg.1	0.0712597	0.00136784	0.197693	MPEG1		ENSG00000197629	macrophage expressed 1
TC01004525.hg.1	0.0972811	0.0013701	0.197693
TC22000256.hg.1	0.0251187	0.00137954	0.198313	HMGXB4		ENSG00000100281	HMG-box containing 4
TC06001314.hg.1	-0.083528	0.00138027	0.198313	RNU6-141P		ENSG00000222431	RNA, U6 small nuclear 141, pseudogene
TC11003367.hg.1	0.1028	0.00139009	0.198851	BACE1			beta-secretase 1
TC12000888.hg.1	-0.0363891	0.00139223	0.198851	CCDC42B		ENSG00000186710	cilia and flagella associated protein 73
TC11002271.hg.1	-0.0687506	0.00139285	0.198851	RNA5SP349		ENSG00000200613	RNA, 5S ribosomal pseudogene 349
TC12002917.hg.1	0.0872627	0.00139709	0.199035
TC18000980.hg.1	-0.0860463	0.00140119	0.199199
TC01004510.hg.1	0.0575526	0.00141168	0.19928
TC11000565.hg.1	0.0505719	0.00141171	0.19928	TMEM179B		ENSG00000185475	transmembrane protein 179B
TC05000861.hg.1	-0.078484	0.0014168	0.19928	RNA5SP199		ENSG00000200275	RNA, 5S ribosomal pseudogene 199
TC16001974.hg.1	-0.0813082	0.00142508	0.19928
TC22000071.hg.1	-0.0543026	0.00142651	0.19928	AC007308.6		ENSG00000234252
TC6_dbb_hap3000235.hg.1	-0.0301279	0.00142944	0.19928	DDAH2		ENSG00000213722	dimethylarginine dimethylaminohydrolase 2
TC6_mann_hap4000205.hg.1	-0.0301279	0.00142944	0.19928	DDAH2		ENSG00000213722	dimethylarginine dimethylaminohydrolase 2
TC6_mcf_hap5000220.hg.1	-0.0301279	0.00142944	0.19928	DDAH2		ENSG00000213722	dimethylarginine dimethylaminohydrolase 2
TC6_ssto_hap7000208.hg.1	-0.0301279	0.00142944	0.19928	DDAH2		ENSG00000213722	dimethylarginine dimethylaminohydrolase 2
TC16002082.hg.1	-0.0216268	0.00143127	0.19928	PRSS53		ENSG00000151006	serine protease 53
TC09000377.hg.1	-0.106299	0.00143792	0.199794			ENSG00000252256
TC07000234.hg.1	0.0371449	0.00144778	0.200751	EEPD1		ENSG00000122547	endonuclease/exonuclease/phosphatase family domain containing 1
TC10002271.hg.1	-0.0911932	0.00145116	0.200807	RP11-127O4.2
TC05003042.hg.1	-0.0664254	0.00146427	0.201893
TC04000853.hg.1	0.0325867	0.00146498	0.201893	GALNT7		ENSG00000109586	polypeptide N-acetylgalactosaminyltransferase 7
TC13000616.hg.1	0.0672219	0.00147199	0.202445	LINC00390		ENSG00000226519	long intergenic non-protein coding RNA 390
TC10000791.hg.1	-0.0717413	0.00148492	0.203075	RNA5SP325		ENSG00000200626	RNA, 5S ribosomal pseudogene 325
TC13001711.hg.1	0.0651472	0.00148533	0.203075
TC06001654.hg.1	0.0621923	0.00148828	0.203075
TC01001186.hg.1	0.0395064	0.0014886	0.203075	RPRD2		ENSG00000163125	regulation of nuclear pre-mRNA domain containing 2
TC09000672.hg.1	-0.0177767	0.0014997	0.204176	FPGS		ENSG00000136877	folylpolyglutamate synthase
TC05000197.hg.1	-0.0262288	0.00152355	0.207006	NIM1K		ENSG00000177453	NIM1 serine/threonine protein kinase
TC10000690.hg.1	0.0646864	0.00153294	0.207864	C10orf12		ENSG00000231025
TC20000203.hg.1	-0.0778725	0.00154284	0.208788	RNA5SP481		ENSG00000252623	RNA, 5S ribosomal pseudogene 481
TC19000129.hg.1	0.0311992	0.00155867	0.210218	PNPLA6		ENSG00000032444	patatin like phospholipase domain containing 6
TC16001467.hg.1	0.0486481	0.00155963	0.210218
TC12000574.hg.1	-0.0374477	0.00156648	0.210366			ENSG00000225195	novel transcript
TC19002633.hg.1	-0.0296119	0.00156697	0.210366	RAB4B		ENSG00000167578	RAB4B, member RAS oncogene family
TC05000257.hg.1	-0.0263012	0.00157469	0.210723	FKSG52		ENSG00000224838
TC02002798.hg.1	-0.0310096	0.00158117	0.210723	AC053503.6		ENSG00000234638	novel transcript
TC0X000712.hg.1	-0.0305025	0.00158251	0.210723	MAGEA9B		ENSG00000166008	MAGE family member A9B
TC06000469.hg.1	-0.138044	0.00158283	0.210723
TC03001632.hg.1	0.0474719	0.00158523	0.210723	KIAA1524		ENSG00000163507	cellular inhibitor of PP2A
TC09001799.hg.1	0.0615672	0.0015992	0.212162
TC0X000203.hg.1	0.0578467	0.00160939	0.21252	GPR82		ENSG00000171657	G protein-coupled receptor 82
TC01000127.hg.1	0.0489463	0.00161448	0.21252	KIF1B		ENSG00000054523	kinesin family member 1B
TC07001336.hg.1	0.0264722	0.0016157	0.21252	MYL7		ENSG00000106631	myosin light chain 7
TC02001516.hg.1	-0.0654575	0.00161676	0.21252	AC011995.1		ENSG00000237720	novel transcript
TC02004644.hg.1	0.0494558	0.00161763	0.21252	PRPF40A		ENSG00000196504	pre-mRNA processing factor 40 homolog A
TC08001543.hg.1	-0.0720482	0.00162419	0.212673	RNA5SP276		ENSG00000199450	RNA, 5S ribosomal pseudogene 276
TC22000276.hg.1	0.026342	0.00162824	0.212673	KCTD17		ENSG00000100379	potassium channel tetramerization domain containing 17
TC10002661.hg.1	-0.0714911	0.00162824	0.212673
TC09002351.hg.1	0.0633629	0.00163423	0.213043
TC12000846.hg.1	0.0373442	0.00165981	0.214488	ACACB		ENSG00000076555	acetyl-CoA carboxylase beta
TC03001273.hg.1	0.0323693	0.00166011	0.214488	GLB1		ENSG00000170266	galactosidase beta 1
TC14001347.hg.1	-0.0250007	0.00166283	0.214488	ISM2		ENSG00000100593	isthmin 2
TC0X002176.hg.1	-0.0773619	0.00166296	0.214488
TC01003605.hg.1	-0.0467124	0.00166367	0.214488	GLUL		ENSG00000135821	glutamate-ammonia ligase
TC06004057.hg.1	0.0317002	0.00166594	0.214488	RPS6KA2		ENSG00000071242	ribosomal protein S6 kinase A2
TC09000727.hg.1	0.0749238	0.00166755	0.214488	RP11-409K20.6		ENSG00000230684	novel transcript
TC16001108.hg.1	0.0403623	0.00167315	0.21457	SNX20		ENSG00000167208	sorting nexin 20
TC05000446.hg.1	-0.0677045	0.00167454	0.21457	ARRDC3-AS1			ARRDC3 antisense RNA 1
TC11001832.hg.1	-0.0504912	0.00168434	0.215323			ENSG00000254477	novel transcript
TC19001572.hg.1	0.0448986	0.00168679	0.215323	CNFN		ENSG00000105427	cornifelin
TC03002114.hg.1	-0.0853577	0.00169458	0.215521			ENSG00000200270
TC17002114.hg.1	0.0412727	0.00169473	0.215521
TC07000602.hg.1	0.0935957	0.00170608	0.216277			ENSG00000245883
TC04000222.hg.1	0.0262565	0.00170708	0.216277	FAM114A1		ENSG00000197712	family with sequence similarity 114 member A1
TC02001258.hg.1	-0.0406714	0.00171206	0.216501	AC073284.4		ENSG00000237571	long intergenic non-protein coding RNA 2862
TC02002434.hg.1	0.0307344	0.00171745	0.216571	PRPF40A		ENSG00000196504	pre-mRNA processing factor 40 homolog A
TC04000938.hg.1	-0.0661567	0.00171902	0.216571	RNA5SP175		ENSG00000201145	RNA, 5S ribosomal pseudogene 175
TC17000234.hg.1	0.0424912	0.0017265	0.217108	EPN2		ENSG00000072134	epsin 2
TC02002705.hg.1	0.0443358	0.00173351	0.217585	KLF7		ENSG00000118263	KLF transcription factor 7
TC15001206.hg.1	0.105399	0.00174694	0.218777	MIR3942			microRNA 3942
TC14001166.hg.1	-0.0367995	0.00174949	0.218777			ENSG00000259133	novel transcript, antisense to TMEM260
TC0X001252.hg.1	-0.0720965	0.0017534	0.218861	LOC286437
TC02001745.hg.1	-0.0289302	0.00175844	0.219084			ENSG00000238794
TC09000586.hg.1	0.0831212	0.0017696	0.220069			ENSG00000221734
TC16001416.hg.1	-0.0749881	0.00179594	0.221842	LITAF		ENSG00000189067	lipopolysaccharide induced TNF factor
TC17000066.hg.1	-0.0257793	0.00179618	0.221842	RPAIN		ENSG00000129197	RPA interacting protein
TC14000951.hg.1	0.0730377	0.00179948	0.221842	SLC7A8		ENSG00000092068	solute carrier family 7 member 8
TC02001481.hg.1	-0.0324848	0.00180045	0.221842	BOK		ENSG00000176720	BCL2 family apoptosis regulator BOK
TC04002811.hg.1	-0.0516425	0.001801	0.221842
TC18000050.hg.1	-0.0684424	0.00180357	0.221842	RNA5SP450		ENSG00000223138	RNA, 5S ribosomal pseudogene 450
TC16001990.hg.1	0.0800879	0.00181151	0.222414
TC06000284.hg.1	-0.0397351	0.00181944	0.222982	RNU2-45P		ENSG00000251877	RNA, U2 small nuclear 45, pseudogene
TC0X001716.hg.1	-0.0618327	0.00183939	0.224984	KDM5C		ENSG00000126012	lysine demethylase 5C
TC13001557.hg.1	-0.0483017	0.00184848	0.224984
TC12000808.hg.1	-0.0624682	0.00184896	0.224984	RNA5SP370		ENSG00000199415	RNA, 5S ribosomal pseudogene 370
TC06002718.hg.1	0.0727155	0.0018491	0.224984
TC0X000142.hg.1	-0.0480285	0.00186066	0.225662	GK-IT1		ENSG00000229331	GK intronic transcript 1
TC10001102.hg.1	-0.0301674	0.00186184	0.225662			ENSG00000221221
TC05001079.hg.1	-0.0371663	0.00186634	0.225662	CTC-338M12.5		ENSG00000250222	TRIM7 antisense RNA 2
TC04000242.hg.1	-0.0350452	0.00187113	0.225662	RHOH		ENSG00000168421	ras homolog family member H
TC03001663.hg.1	0.0356295	0.00187439	0.225662	KIAA2018		ENSG00000176542	upstream transcription factor family member 3
TC07000407.hg.1	-0.0761651	0.00187472	0.225662	RNU6-96P		ENSG00000222364
TC13000715.hg.1	-0.0515519	0.00188567	0.226576	HNRNPA3P5		ENSG00000236565	heterogeneous nuclear ribonucleoprotein A3 pseudogene 5
TC03001343.hg.1	0.0276341	0.0018982	0.227676	ZDHHC3		ENSG00000163812	zinc finger DHHC-type palmitoyltransferase 3
TC05000880.hg.1	-0.0445906	0.00190847	0.228243	CTD-2363C16.1		ENSG00000253811	novel transcript
TC15002295.hg.1	0.126834	0.00191461	0.228243
TC01002616.hg.1	0.0302781	0.00192047	0.228243	PIK3R3		ENSG00000117461	phosphoinositide-3-kinase regulatory subunit 3
TC17000652.hg.1	0.0266467	0.00192328	0.228243	DLX4		ENSG00000108813	distal-less homeobox 4
TC01000463.hg.1	0.0299348	0.00192594	0.228243	AGO1		ENSG00000092847	argonaute RISC component 1
TC02000295.hg.1	-0.0323869	0.00192738	0.228243	MSH2		ENSG00000095002	mutS homolog 2
TC04001742.hg.1	0.0434202	0.00192772	0.228243	SCRG1		ENSG00000164106	stimulator of chondrogenesis 1
TC01002417.hg.1	-0.0604543	0.00193317	0.228243	EYA3-IT1		ENSG00000237895
TC10001420.hg.1	0.028233	0.00193335	0.228243	CAMK2G		ENSG00000148660	calcium/calmodulin dependent protein kinase II gamma
TC05002589.hg.1	-0.0785089	0.001942	0.228697
TC05000764.hg.1	-0.0752521	0.00194725	0.228697	PCDHGB5			protocadherin gamma subfamily B, 5
TC22000232.hg.1	0.0241712	0.00195009	0.228697	DEPDC5		ENSG00000100150	DEP domain containing 5, GATOR1 subcomplex subunit
TC04000528.hg.1	-0.0726321	0.00195528	0.228697	RP11-10L12.4		ENSG00000246560	UBE2D3 antisense RNA 1
TC02000168.hg.1	-0.0174496	0.00195852	0.228697	CAD		ENSG00000084774	carbamoyl-phosphate synthetase 2, aspartate transcarbamylase, and dihydroorotase
TC07001170.hg.1	0.0812046	0.00196063	0.228697	PRPS1L1		ENSG00000229937	phosphoribosyl pyrophosphate synthetase 1 like 1
TC11002554.hg.1	-0.0527689	0.00196546	0.228697	CAND1.11
TC10002046.hg.1	0.0785685	0.00196752	0.228697
TC01002916.hg.1	0.0375339	0.00196767	0.228697	SASS6		ENSG00000156876	SAS-6 centriolar assembly protein
TC05002716.hg.1	0.0780367	0.00197532	0.228901
TC09001389.hg.1	0.0731531	0.00197702	0.228901	RNU6-798P		ENSG00000252721	RNA, U6 small nuclear 798, pseudogene
TC02002608.hg.1	-0.0621627	0.0019796	0.228901	RNA5SP114		ENSG00000200650	RNA, 5S ribosomal pseudogene 114
TC13001075.hg.1	-0.0754401	0.00199109	0.229334
TC02003493.hg.1	0.065261	0.00199263	0.229334
TC14001304.hg.1	-0.0169231	0.00199513	0.229334	ABCD4		ENSG00000119688	ATP binding cassette subfamily D member 4
TC0X000818.hg.1	-0.0522907	0.00200165	0.229334	LOC101928201		ENSG00000236513	novel transcript
TC16001652.hg.1	-0.0775159	0.00200213	0.229334
TC06002926.hg.1	-0.0644297	0.00201007	0.229334
TC03001712.hg.1	0.0368414	0.00201075	0.229334	PTPLB		ENSG00000206527	3-hydroxyacyl-CoA dehydratase 2
TC10000965.hg.1	0.0681416	0.00201288	0.229334	LOC100288619		ENSG00000205740	novel transcript, antisense to GTPBP4
TC19000347.hg.1	-0.0261688	0.0020166	0.229334	CCDC124		ENSG00000007080	coiled-coil domain containing 124
TC12000007.hg.1	-0.0262519	0.0020173	0.229334	B4GALNT3		ENSG00000139044	beta-1,4-N-acetyl-galactosaminyltransferase 3
TC12001321.hg.1	-0.0544383	0.00202876	0.230249	MIR4302			microRNA 4302
TC04000990.hg.1	0.0246241	0.002036	0.230682	STX18		ENSG00000168818	syntaxin 18
TC6_cox_hap2000254.hg.1	-0.0287852	0.00205147	0.23191	DDAH2		ENSG00000213722	dimethylarginine dimethylaminohydrolase 2
TC01002869.hg.1	0.0520822	0.0020537	0.23191	RNU4-59P		ENSG00000201317	RNA, U4 small nuclear 59, pseudogene
TC15002774.hg.1	0.0379171	0.00206455	0.232746	CCPG1		ENSG00000260916	cell cycle progression 1
TC16000193.hg.1	0.0349613	0.00206868	0.232823	ABCC1		ENSG00000103222	ATP binding cassette subfamily C member 1
TC12001306.hg.1	-0.0601223	0.00208042	0.23345			ENSG00000115934	long intergenic non-protein coding RNA 2566
TC09000216.hg.1	-0.0266429	0.00208117	0.23345	FRMPD1		ENSG00000070601	FERM and PDZ domain containing 1
TC01002599.hg.1	0.0509869	0.00208513	0.233507	RP11-269F19.2		ENSG00000225721	novel transcript
TC02000905.hg.1	-0.0886324	0.00209993	0.234114	ARHGAP15		ENSG00000075884	Rho GTPase activating protein 15
TC05000621.hg.1	-0.0662254	0.00210055	0.234114	RNA5SP191		ENSG00000199455	RNA, 5S ribosomal pseudogene 191
TC19001760.hg.1	-0.0347898	0.00210277	0.234114	KLKP1			kallikrein pseudogene 1
TC08000522.hg.1	-0.0459003	0.00210442	0.234114			ENSG00000254689	long intergenic non-protein coding RNA 2235
TC05000154.hg.1	-0.0284896	0.00212898	0.235964	BRIX1		ENSG00000113460	biogenesis of ribosomes BRX1
TC06003254.hg.1	-0.0364972	0.00213284	0.235964	OR11A1		ENSG00000204694	olfactory receptor family 11 subfamily A member 1
TC13000191.hg.1	0.107136	0.00213489	0.235964	CYSLTR2		ENSG00000152207	cysteinyl leukotriene receptor 2
TC06001607.hg.1	-0.137914	0.00213503	0.235964
TC01006025.hg.1	0.0878589	0.00214705	0.236807	DENND1B		ENSG00000213047	DENN domain containing 1B
TC04002056.hg.1	0.267236	0.00214966	0.236807
TC05002414.hg.1	0.069573	0.00215779	0.237315
TC14000078.hg.1	0.0398795	0.00216483	0.237422	TPPP2		ENSG00000179636	tubulin polymerization promoting protein family member 2
TC03000803.hg.1	0.0320638	0.0021658	0.237422	HPS3		ENSG00000163755	HPS3 biogenesis of lysosomal organelles complex 2 subunit 1
TC06003375.hg.1	-0.0464749	0.00217851	0.238429	TNXB		ENSG00000168477	tenascin XB
TC02001581.hg.1	-0.0747807	0.00219282	0.239606	RNA5SP85		ENSG00000202248
TC12000807.hg.1	0.0335145	0.002201	0.240111	HCFC2		ENSG00000111727	host cell factor C2
TC01000384.hg.1	-0.0247098	0.00221211	0.240637	TRNAU1AP		ENSG00000180098	tRNA selenocysteine 1 associated protein 1
TC17001709.hg.1	0.0467604	0.00221295	0.240637	COX11		ENSG00000166260	cytochrome c oxidase copper chaperone COX11
TC02001121.hg.1	-0.026456	0.00221819	0.24082	NAB1		ENSG00000138386	NGFI-A binding protein 1
TC0X001066.hg.1	-0.024048	0.00222219	0.240843	RP3-339A18.6		ENSG00000233250	novel transcript
TC02002778.hg.1	-0.0257074	0.00222554	0.240843	PRKAG3		ENSG00000115592	protein kinase AMP-activated non-catalytic subunit gamma 3
TC01001644.hg.1	0.0704924	0.00223663	0.241657	RNU6-778P		ENSG00000200139	RNA, U6 small nuclear 778, pseudogene
TC06004021.hg.1	-0.0819122	0.00224963	0.242673	RP1-137D17.1
TC04002821.hg.1	-0.0557562	0.00225649	0.24286
TC02000671.hg.1	-0.0755711	0.00225937	0.24286	SOWAHC		ENSG00000198142	sosondowah ankyrin repeat domain family member C
TC20000841.hg.1	0.0629638	0.00226341	0.24286	SNORA71D		ENSG00000200354	small nucleolar RNA, H/ACA box 71D
TC01002430.hg.1	-0.0462645	0.00226797	0.24286	TMEM200B		ENSG00000253304	transmembrane protein 200B
TC0X000706.hg.1	-0.0411391	0.00226935	0.24286	FMR1-IT1		ENSG00000236337	FMR1 intronic transcript 1
TC04002836.hg.1	0.0517874	0.00229235	0.244934
TC11002303.hg.1	0.0570072	0.00230095	0.245463	MIR4301			microRNA 4301
TC08001031.hg.1	0.0329013	0.00233365	0.248201	DOK2		ENSG00000147443	docking protein 2
TC06003945.hg.1	0.0519643	0.00234111	0.248201
TC09001285.hg.1	-0.027836	0.0023421	0.248201			ENSG00000252940
TC03000823.hg.1	-0.0636464	0.00234913	0.248201	RNA5SP145		ENSG00000199994	RNA, 5S ribosomal pseudogene 145
TC01002647.hg.1	-0.0629044	0.00235539	0.248201			ENSG00000238618
TC0X002129.hg.1	-0.0797048	0.00235807	0.248201
TC0X001875.hg.1	-0.058042	0.00235843	0.248201
TC12002485.hg.1	-0.073525	0.00237174	0.248201
TC17001650.hg.1	0.0402232	0.00237245	0.248201	MIR3185			microRNA 3185
TC02000547.hg.1	-0.0686838	0.00237946	0.248201	ANKRD36BP2		ENSG00000230006	ankyrin repeat domain 36B pseudogene 2
TC19000951.hg.1	-0.071056	0.00238712	0.248201			ENSG00000252632
TC20000763.hg.1	-0.0412563	0.00238978	0.248201			ENSG00000239109
TC14000396.hg.1	-0.0504299	0.00239079	0.248201	LOC100506321		ENSG00000259118	novel transcript, antisense to MAX
TC04001046.hg.1	0.0538896	0.00239499	0.248201	LINC01096		ENSG00000246095	long intergenic non-protein coding RNA 1096
TC02001603.hg.1	0.0581527	0.00240149	0.248201	RN7SKP168		ENSG00000222842	RN7SK pseudogene 168
TC06001804.hg.1	-0.0339816	0.00241028	0.248201	GSTA5		ENSG00000182793	glutathione S-transferase alpha 5
TC16002006.hg.1	-0.0283659	0.00241114	0.248201
TC14000708.hg.1	-0.0600676	0.00241295	0.248201	SNORD114-28		ENSG00000200480	small nucleolar RNA, C/D box 114-28
TC07001788.hg.1	-0.0810241	0.00241925	0.248201			ENSG00000252115	Y RNA
TC19000993.hg.1	-0.0824572	0.00242474	0.248201	R3HDM4		ENSG00000198858	R3H domain containing 4
TC01003482.hg.1	-0.132745	0.00242953	0.248201
TC06000198.hg.1	-0.132745	0.00242953	0.248201
TC07000783.hg.1	-0.132745	0.00242953	0.248201
TC11000818.hg.1	-0.132745	0.00242953	0.248201
TC14000891.hg.1	-0.132745	0.00242953	0.248201
TC14000892.hg.1	-0.132745	0.00242953	0.248201
TC16000112.hg.1	-0.132745	0.00242953	0.248201
TC16000809.hg.1	-0.132745	0.00242953	0.248201
TC15000655.hg.1	0.0385042	0.00243624	0.248511
TC19001386.hg.1	-0.0658934	0.00244326	0.248851	RNA5SP472		ENSG00000200738	RNA, 5S ribosomal pseudogene 472
TC06001296.hg.1	-0.0560809	0.00245059	0.249102	RNA5SP204		ENSG00000201415	RNA, 5S ribosomal pseudogene 204
TC13000014.hg.1	-0.0314669	0.00246184	0.249102	RP11-408E5.4		ENSG00000121388	CDC42 binding protein kinase beta (DMPK-like) (CDC42BPB) pseudogene
TC13000109.hg.1	0.04356	0.00246398	0.249102	FRY		ENSG00000073910	FRY microtubule binding protein
TC15001734.hg.1	-0.0499686	0.00246777	0.249102			ENSG00000259445
TC0X000695.hg.1	-0.0679103	0.00246811	0.249102	RN7SKP81		ENSG00000202473	RN7SK pseudogene 81
TC19000439.hg.1	0.0343537	0.00247009	0.249102	KCTD15		ENSG00000153885	potassium channel tetramerization domain containing 15
TC12002519.hg.1	-0.0432789	0.00247155	0.249102	PLXNC1		ENSG00000136040	plexin C1
TC05002085.hg.1	-0.0834697	0.00247891	0.249472
TC19000511.hg.1	-0.0431929	0.00248533	0.249746	ZNF420		ENSG00000197050	zinc finger protein 420
TC11001732.hg.1	-0.039293	0.00249471	0.250258			ENSG00000256897	novel transcript
TC22000519.hg.1	-0.0764793	0.00251187	0.250258	USP41		ENSG00000161133	ubiquitin specific peptidase 41
TC16001943.hg.1	-0.0573777	0.00251208	0.250258	SMG1P7			SMG1 pseudogene 7
TC0X000036.hg.1	-0.0264163	0.00251222	0.250258	WWC3		ENSG00000047644	WWC family member 3
TC06002436.hg.1	-0.0411057	0.00251239	0.250258	LST1		ENSG00000204482	leukocyte specific transcript 1
TC08002254.hg.1	0.080274	0.00251266	0.250258
TC22001087.hg.1	0.0302357	0.00251655	0.250277	HMGXB4		ENSG00000100281	HMG-box containing 4
TC01001732.hg.1	-0.0298707	0.00252265	0.250288	C4BPB		ENSG00000123843	complement component 4 binding protein beta
TC09000269.hg.1	0.0610037	0.00252408	0.250288	LOC100132859		ENSG00000231997
TC12001140.hg.1	-0.0531563	0.00253049	0.250556			ENSG00000255966	GAPDH divergent transcript
TC04000031.hg.1	0.0630371	0.00254081	0.251209	SCARNA22		ENSG00000252006	small Cajal body-specific RNA 22
TC0X000366.hg.1	-0.0655121	0.00254859	0.25161	RNA5SP506		ENSG00000201686
TC05000414.hg.1	0.084589	0.00255614	0.251986	RNU6-620P		ENSG00000206744	RNA, U6 small nuclear 620, pseudogene
TC15001985.hg.1	-0.0510112	0.00256171	0.252168			ENSG00000259760	novel transcript, antisense to LRRC28
TC06003732.hg.1	-0.0707678	0.00256654	0.252276	RP1-159G19.1
TC04000313.hg.1	0.0461891	0.00259608	0.254124	KIT		ENSG00000157404	KIT proto-oncogene, receptor tyrosine kinase
TC02005058.hg.1	-0.0223117	0.0025977	0.254124	FAM228B		ENSG00000219626	family with sequence similarity 228 member B
TC10002095.hg.1	0.0555221	0.00260073	0.254124	REEP3		ENSG00000165476	receptor accessory protein 3
TC6_cox_hap2000234.hg.1	-0.0372509	0.00260416	0.254124	MICA		ENSG00000204520	MHC class I polypeptide-related sequence A
TC6_ssto_hap7000188.hg.1	-0.0372509	0.00260416	0.254124	MICA		ENSG00000204520	MHC class I polypeptide-related sequence A
TC15001426.hg.1	-0.113889	0.00261672	0.254981
TC18000045.hg.1	-0.0356088	0.00262228	0.255155	TWSG1		ENSG00000128791	twisted gastrulation BMP signaling modulator 1
TC14002136.hg.1	0.0705106	0.00263213	0.255295
TC16001425.hg.1	-0.0545768	0.00263399	0.255295
TC0X002261.hg.1	-0.0657821	0.00263506	0.255295
TC17001065.hg.1	-0.0675348	0.00263992	0.255399	RNA5SP435		ENSG00000200914	RNA, 5S ribosomal pseudogene 435
TC10000571.hg.1	-0.0642741	0.00265062	0.256067	BEND3P3			BEN domain containing 3 pseudogene 3
TC17001497.hg.1	0.0627302	0.00266648	0.256936	KRTAP16-1		ENSG00000212657	keratin associated protein 16-1
TC13000394.hg.1	-0.0244036	0.00266747	0.256936	CARKD		ENSG00000213995	NAD(P)HX dehydratase
TC01001089.hg.1	0.0399866	0.00267103	0.256936	HFE2		ENSG00000168509	hemojuvelin BMP co-receptor
TC20001492.hg.1	0.0777401	0.00267521	0.256973
TC15000638.hg.1	0.0324882	0.00268436	0.257295	KIF23		ENSG00000137807	kinesin family member 23
TC17001528.hg.1	-0.0249602	0.00268619	0.257295	GHDC		ENSG00000167925	GH3 domain containing
TC01003797.hg.1	-0.0358741	0.00269113	0.257403			ENSG00000222080
TC07002244.hg.1	-0.0430012	0.00269838	0.257643
TC07001464.hg.1	-0.0190911	0.00270127	0.257643	LOC493754		ENSG00000229180	RABGEF1 pseudogene 1
TC05001057.hg.1	-0.0870418	0.00271141	0.257943	CTC-563A5.2		ENSG00000249412	novel transcript
TC18000248.hg.1	-0.0441578	0.00271205	0.257943	CNDP2		ENSG00000133313	carnosine dipeptidase 2
TC15000416.hg.1	-0.0315046	0.0027192	0.258259			ENSG00000259679
TC07000696.hg.1	0.0336399	0.00272618	0.258559	CBLL1		ENSG00000105879	Cbl proto-oncogene like 1
TC01002626.hg.1	-0.0491216	0.00273225	0.25877	CYP4A22-AS1		ENSG00000225506	CYP4A22 antisense RNA 1
TC15000307.hg.1	-0.0500633	0.00274466	0.259582			ENSG00000259396	novel transcript, sense intronic to NUSAP1
TC05000152.hg.1	-0.0727846	0.00275258	0.259676			ENSG00000252938
TC05001390.hg.1	-0.0659166	0.0027546	0.259676	MIR582		ENSG00000202601	microRNA 582
TC02001395.hg.1	0.0228021	0.00276103	0.259676	COPS7B		ENSG00000144524	COP9 signalosome subunit 7B
TC11000184.hg.1	0.0358818	0.00276104	0.259676	AMPD3		ENSG00000133805	adenosine monophosphate deaminase 3
TC14000697.hg.1	-0.116079	0.00276527	0.259712			ENSG00000201500
TC12000642.hg.1	0.0485095	0.00276916	0.259717	GLIPR1		ENSG00000139278	GLI pathogenesis related 1
TC04001784.hg.1	0.0721537	0.00278418	0.260179	RN7SKP67		ENSG00000251714	RN7SK pseudogene 67
TC13000572.hg.1	-0.0686285	0.00278499	0.260179			ENSG00000221100
TC08001209.hg.1	0.0361431	0.00278782	0.260179	FAM150A		ENSG00000196711	ALK and LTK ligand 1
TC16000262.hg.1	0.0339902	0.00278951	0.260179	RBBP6		ENSG00000122257	RB binding protein 6, ubiquitin ligase
TC15001896.hg.1	0.204808	0.00280122	0.260438
TC02004891.hg.1	0.0867121	0.00280824	0.260438
TC10001004.hg.1	-0.0326051	0.00281547	0.260438	ANKRD16		ENSG00000134461	ankyrin repeat domain 16
TC06004040.hg.1	-0.055509	0.00281566	0.260438
TC01005506.hg.1	0.0742821	0.00281961	0.260438
TC15000532.hg.1	0.123278	0.00282252	0.260438
TC15000562.hg.1	0.123278	0.00282252	0.260438
TC16000747.hg.1	0.040313	0.00282313	0.260438	PRSS29P		ENSG00000196364	serine protease 29, pseudogene
TC16001306.hg.1	-0.0602351	0.00282947	0.260667	RNA5SP432		ENSG00000199350	RNA, 5S ribosomal pseudogene 432
TC20001333.hg.1	-0.0691992	0.00284453	0.261348
TC10001158.hg.1	-0.0885403	0.00284461	0.261348			ENSG00000222412	Y RNA
TC15000606.hg.1	0.0553687	0.00285613	0.26205	PTPLAD1		ENSG00000074696	3-hydroxyacyl-CoA dehydratase 3
TC05001398.hg.1	-0.0371404	0.00287325	0.2629	LOC101928651		ENSG00000248529	novel transcript
TC07000811.hg.1	-0.0932203	0.00287493	0.2629			ENSG00000238336
TC08001675.hg.1	-0.0138529	0.00287935	0.2629	COL22A1		ENSG00000169436	collagen type XXII alpha 1 chain
TC21000448.hg.1	-0.151891	0.00288102	0.2629	AP001434.2		ENSG00000226012	novel transcript
TC17001599.hg.1	-0.0580192	0.00288619	0.2629	RNA5SP443		ENSG00000199953	RNA, 5S ribosomal pseudogene 443
TC16000506.hg.1	-0.0992534	0.00289105	0.2629			ENSG00000239121
TC01003746.hg.1	0.0269686	0.00289323	0.2629	KLHDC8A		ENSG00000162873	kelch domain containing 8A
TC16000164.hg.1	0.0796291	0.00289654	0.2629			ENSG00000239187
TC15001286.hg.1	-0.0431918	0.0029038	0.263102	MIR1282		ENSG00000221792	microRNA 1282
TC17000868.hg.1	-0.0476727	0.00291219	0.263102	UBALD2		ENSG00000185262	UBA like domain containing 2
TC13000061.hg.1	0.0730575	0.00291509	0.263102	LINC01053		ENSG00000238169	long intergenic non-protein coding RNA 1053
TC04002400.hg.1	-0.0416803	0.00291685	0.263102
TC17000199.hg.1	0.0621545	0.0029213	0.263102	MED9		ENSG00000141026	mediator complex subunit 9
TC10000533.hg.1	-0.0567353	0.00292214	0.263102
TC12000441.hg.1	-0.0342389	0.00293864	0.263666			ENSG00000257117
TC07002793.hg.1	-0.0814249	0.00294176	0.263666
TC08002383.hg.1	0.052181	0.00294401	0.263666	LOC101926926
TC09001679.hg.1	-0.0964965	0.00294439	0.263666			ENSG00000248272
TC01002652.hg.1	-0.0291827	0.00294915	0.263666	NRD1		ENSG00000078618	nardilysin convertase
TC0X001585.hg.1	0.0844483	0.00295183	0.263666
TC03001904.hg.1	0.14646	0.00296823	0.26478	P2RY14		ENSG00000174944	purinergic receptor P2Y14
TC01000275.hg.1	-0.083952	0.00298408	0.265843			ENSG00000232037	ribosomal protein L21 (RPL21) pseudogene
TC08001559.hg.1	0.0263109	0.00300494	0.266953	TAF2		ENSG00000064313	TATA-box binding protein associated factor 2
TC09002094.hg.1	-0.078394	0.00300668	0.266953
TC08002513.hg.1	0.0327685	0.00301252	0.266953	KIAA0196
TC13001668.hg.1	0.0720209	0.00301751	0.266953	LINC00555			long intergenic non-protein coding RNA 555
TC03001797.hg.1	-0.0771661	0.00302064	0.266953	RNA5SP140		ENSG00000201394	RNA, 5S ribosomal pseudogene 140
TC11003294.hg.1	-0.0789015	0.00302563	0.266953
TC01006173.hg.1	0.0422703	0.00302609	0.266953	RP5-858B6.1
TC12002049.hg.1	-0.0456613	0.00303038	0.266953	POP5		ENSG00000167272	POP5 homolog, ribonuclease P/MRP subunit
TC05000683.hg.1	0.0447043	0.00303241	0.266953	SMAD5		ENSG00000113658	SMAD family member 5
TC12000633.hg.1	0.101328	0.00303941	0.266953			ENSG00000215944
TC01001620.hg.1	0.0595354	0.00304173	0.266953	RGS21		ENSG00000253148	regulator of G protein signaling 21
TC19001468.hg.1	-0.0401676	0.00304398	0.266953	ZFP82		ENSG00000181007	ZFP82 zinc finger protein
TC04000534.hg.1	0.050666	0.0030627	0.267969	RP11-703G6.1		ENSG00000249614	long intergenic non-protein coding RNA 2503
TC01000351.hg.1	-0.0421486	0.0030635	0.267969
TC01000337.hg.1	-0.0286942	0.00307509	0.268483	CATSPER4		ENSG00000188782	cation channel sperm associated 4
TC06003634.hg.1	0.0823041	0.0030796	0.268483	RP11-552E20.1
TC03002779.hg.1	0.0739682	0.00308407	0.268483
TC22000275.hg.1	-0.0252698	0.00308809	0.268483	MPST		ENSG00000128309	mercaptopyruvate sulfurtransferase
TC19001877.hg.1	-0.0451704	0.00309032	0.268483	ZNF579		ENSG00000218891	zinc finger protein 579
TC08000345.hg.1	0.0844921	0.00309593	0.268483			ENSG00000211562
TC02004590.hg.1	-0.0779059	0.00310206	0.268483
TC22001310.hg.1	0.0947091	0.00310493	0.268483
TC10002267.hg.1	0.0674401	0.00311147	0.268483
TC14001701.hg.1	-0.0749176	0.00311378	0.268483
TC03001095.hg.1	-0.0916131	0.00311392	0.268483	AC069257.8		ENSG00000228028	novel transcript
TC01003910.hg.1	0.0281901	0.00311875	0.268483	MRPL55		ENSG00000162910	mitochondrial ribosomal protein L55
TC07002796.hg.1	0.0670117	0.00312106	0.268483	AC006000.5
TC21000125.hg.1	0.0424185	0.00312619	0.268582	OLIG1		ENSG00000184221	oligodendrocyte transcription factor 1
TC16001230.hg.1	-0.0511523	0.00313856	0.269302	SMG1P7			SMG1 pseudogene 7
TC20000253.hg.1	-0.0157599	0.00314363	0.269395	CEP250		ENSG00000126001	centrosomal protein 250
TC05001816.hg.1	0.022406	0.00315551	0.269947	SPOCK1		ENSG00000152377	SPARC (osteonectin), cwcv and kazal like domains proteoglycan 1
TC19001389.hg.1	0.0746768	0.0031631	0.269947			ENSG00000201388	small nucleolar RNA, H/ACA box 68B
TC01003646.hg.1	0.0578627	0.00316672	0.269947			ENSG00000221145
TC16001231.hg.1	-0.0560056	0.00316733	0.269947	SMG1P7			SMG1 pseudogene 7
TC15000569.hg.1	-0.11956	0.00317922	0.269947
TC03002276.hg.1	0.0658897	0.00318515	0.269947
TC14001575.hg.1	0.0714721	0.00319169	0.269947	LOC100508046
TC07000868.hg.1	0.0315316	0.0031932	0.269947	TRIM24		ENSG00000122779	tripartite motif containing 24
TC18000320.hg.1	-0.0579377	0.0031992	0.269947
TC17001578.hg.1	-0.0392664	0.00320125	0.269947	LOC101926996		ENSG00000225445
TC11002523.hg.1	-0.0642158	0.00320159	0.269947	AC108448.3
TC01002961.hg.1	-0.0542172	0.00320419	0.269947	RP5-1160K1.6		ENSG00000228703	novel transcript
TC06001173.hg.1	-0.0639885	0.00320515	0.269947	RP11-459F1.2		ENSG00000200442
TC13000381.hg.1	-0.0777779	0.00320604	0.269947			ENSG00000221316
TC01006169.hg.1	-0.0631576	0.00322699	0.271077
TC03001335.hg.1	-0.0723179	0.00322749	0.271077	RP4-672N11.1		ENSG00000235886	novel transcript
TC10002924.hg.1	-0.0346052	0.00323353	0.271247	AKR1C1		ENSG00000187134	aldo-keto reductase family 1 member C1
TC0X002263.hg.1	-0.0773404	0.00324038	0.271474	L29074.3
TC09000673.hg.1	-0.0281369	0.0032459	0.271474	RP11-228B15.4		ENSG00000225032	novel transcript
TC04001783.hg.1	0.0241003	0.00325421	0.271474	MGC45800		ENSG00000177822	TENM3 antisense RNA 1
TC06001542.hg.1	0.0198581	0.00325819	0.271474	VWA7		ENSG00000204396	von Willebrand factor A domain containing 7
TC0X000613.hg.1	-0.0410502	0.00326096	0.271474	LOC101928495		ENSG00000237208	novel transcript
TC06001716.hg.1	-0.0574615	0.00326399	0.271474	RNA5SP207		ENSG00000212176	RNA, 5S ribosomal pseudogene 207
TC19001974.hg.1	0.0344329	0.00326582	0.271474	PIN1		ENSG00000127445	peptidylprolyl cis/trans isomerase, NIMA-interacting 1
TC03002007.hg.1	-0.05508	0.00327184	0.271474	RP11-408H1.3		ENSG00000223387	long intergenic non-protein coding RNA 2068
TC22000144.hg.1	0.0166372	0.00328295	0.271474	CABIN1		ENSG00000099991	calcineurin binding protein 1
TC14002021.hg.1	-0.0648808	0.00328322	0.271474
TC08000218.hg.1	-0.0616286	0.00328835	0.271474	RNU6-178P		ENSG00000207361	RNA, U6 small nuclear 178, pseudogene
TC14001195.hg.1	0.0779626	0.0032892	0.271474	LOC101927780		ENSG00000250548	long intergenic non-protein coding RNA 1303
TC04000195.hg.1	-0.0733946	0.00329531	0.271474			ENSG00000212045
TC10002382.hg.1	0.0675603	0.00329784	0.271474	RP11-108K14.4
TC12000670.hg.1	0.0512748	0.00329791	0.271474	MYF5		ENSG00000111049	myogenic factor 5
TC01003753.hg.1	-0.0328258	0.00330056	0.271474	RAB29		ENSG00000117280	RAB29, member RAS oncogene family
TC02003462.hg.1	0.0348735	0.00331338	0.272197
TC05002091.hg.1	-0.0248699	0.00331744	0.272199	KIAA1191		ENSG00000122203	KIAA1191
TC16001802.hg.1	-0.0570419	0.00334442	0.27408	SMG1P1		ENSG00000237296	SMG1 pseudogene 1
TC02004291.hg.1	-0.05326	0.00335006	0.274152
TC07001266.hg.1	0.0347187	0.00335662	0.274152	RP9		ENSG00000164610	RP9 pre-mRNA splicing factor
TC09000525.hg.1	0.0800382	0.00336024	0.274152	LOC101928496		ENSG00000225564	long intergenic non-protein coding RNA 1492
TC21000246.hg.1	-0.0424465	0.00336153	0.274152	AL133493.2		ENSG00000233922	long intergenic non-protein coding RNA 1694
TC07001872.hg.1	-0.0664145	0.00336927	0.27426	RNU6-1010P		ENSG00000199627	RNA, U6 small nuclear 1010, pseudogene
TC15001474.hg.1	0.0368327	0.00337099	0.27426	RFX7		ENSG00000181827	regulatory factor X7
TC17002380.hg.1	-0.0640065	0.0033788	0.274347
TC17001746.hg.1	-0.0355345	0.00338018	0.274347	RNU2-58P		ENSG00000252212	RNA, U2 small nuclear 58, pseudogene
TC10002776.hg.1	0.0638945	0.00338666	0.274543
TC19000006.hg.1	0.0669594	0.00339102	0.274567
TC13001614.hg.1	0.0728457	0.00339562	0.27461
TC15001277.hg.1	0.0426145	0.00340498	0.274742	ZSCAN29		ENSG00000140265	zinc finger and SCAN domain containing 29
TC06002638.hg.1	0.07575	0.00340913	0.274742	SLC17A2		ENSG00000112337	solute carrier family 17 member 2
TC20000519.hg.1	0.0433878	0.00341001	0.274742	C20orf195		ENSG00000125531	fibronectin type III domain containing 11
TC14002133.hg.1	0.0506611	0.00341353	0.274742	IFI27L2		ENSG00000119632	interferon alpha inducible protein 27 like 2
TC14000008.hg.1	-0.0630439	0.00343362	0.275898			ENSG00000257891	novel transcript
TC01003337.hg.1	-0.0226696	0.00343995	0.275898	CCT3		ENSG00000163468	chaperonin containing TCP1 subunit 3
TC02002863.hg.1	-0.0545317	0.00344014	0.275898	RNU2-22P		ENSG00000223198	RNA, U2 small nuclear 22, pseudogene
TC14000961.hg.1	0.0252253	0.00345005	0.276364	ZFHX2		ENSG00000136367	zinc finger homeobox 2
TC05002289.hg.1	0.0736474	0.00346201	0.276448	LOC401176
TC01003034.hg.1	-0.030071	0.00346429	0.276448	TRIM45		ENSG00000134253	tripartite motif containing 45
TC11001341.hg.1	-0.0315251	0.00346512	0.276448	TRIM5		ENSG00000132256	tripartite motif containing 5
TC18000111.hg.1	0.11971	0.00347421	0.276448	HRH4		ENSG00000134489	histamine receptor H4
TC05002180.hg.1	-0.0720268	0.00347426	0.276448
TC06002441.hg.1	-0.0727464	0.00347566	0.276448	LTA		ENSG00000226979	lymphotoxin alpha
TC04000718.hg.1	0.0855937	0.00348113	0.276557
TC03003369.hg.1	0.0424046	0.00348931	0.276881	LMLN		ENSG00000185621	leishmanolysin like peptidase
TC11000764.hg.1	-0.0536639	0.00349761	0.277112			ENSG00000255808	PDE2A antisense RNA 1
TC15000564.hg.1	-0.261022	0.00350529	0.277112
TC17001632.hg.1	0.0657769	0.00351607	0.277112	PRR15L		ENSG00000167183	proline rich 15 like
TC19000409.hg.1	0.0599013	0.00351919	0.277112			ENSG00000238514
TC0X000681.hg.1	-0.0507458	0.00352497	0.277112	HNRNPA3P3		ENSG00000214653	heterogeneous nuclear ribonucleoprotein A3 pseudogene 3
TC02002567.hg.1	0.0694609	0.00352597	0.277112			ENSG00000238295
TC04000628.hg.1	-0.0419381	0.00352884	0.277112	IL21-AS1		ENSG00000227145	IL21 antisense RNA 1
TC0X000197.hg.1	-0.0657423	0.00353677	0.277112	RNA5SP502		ENSG00000199564	RNA, 5S ribosomal pseudogene 502
TC07001461.hg.1	-0.0394847	0.00353799	0.277112			ENSG00000230189	RABGEF1 pseudogene 2
TC03002042.hg.1	-0.0675839	0.00354993	0.277112	RNA5SP149		ENSG00000201822	RNA, 5S ribosomal pseudogene 149
TC21000400.hg.1	0.0280961	0.00355134	0.277112	SYNJ1		ENSG00000159082	synaptojanin 1
TC01000565.hg.1	0.0976341	0.00355241	0.277112	SNORD46		ENSG00000200913	small nucleolar RNA, C/D box 46
TC19001542.hg.1	-0.096006	0.00355364	0.277112	BLVRB		ENSG00000090013	biliverdin reductase B
TC15000434.hg.1	-0.0678484	0.00355676	0.277112			ENSG00000225625	acyl-Coenzyme A binding domain containing 7 (Acbd7) pseudogene
TC11001196.hg.1	-0.0348941	0.00355757	0.277112			ENSG00000175773	ZBTB44 divergent transcript
TC01000223.hg.1	-0.0825853	0.00355787	0.277112
TC10000482.hg.1	-0.0595139	0.0035639	0.277206			ENSG00000206756	Y RNA
TC20000250.hg.1	-0.024486	0.00356729	0.277206	MMP24		ENSG00000125966	matrix metallopeptidase 24
TC04002679.hg.1	-0.0795705	0.00358088	0.277338
TC12002304.hg.1	0.0648575	0.00358172	0.277338	FLJ13224		ENSG00000177340	uncharacterized LOC79857
TC16001473.hg.1	0.0669095	0.00358456	0.277338
TC09002480.hg.1	-0.0626006	0.00358541	0.277338	RP11-397D12.4
TC10002058.hg.1	0.0249326	0.0035989	0.277793
TC20001030.hg.1	-0.0593673	0.00359953	0.277793	KCNQ2		ENSG00000075043	potassium voltage-gated channel subfamily Q member 2
TC14000945.hg.1	0.0784085	0.00360778	0.278043			ENSG00000252114
TC12002242.hg.1	0.0849857	0.00362122	0.278043
TC15002661.hg.1	-0.067114	0.00362243	0.278043
TC01005152.hg.1	0.081459	0.00363039	0.278043
TC07002272.hg.1	-0.0510305	0.00363139	0.278043
TC6_dbb_hap3000163.hg.1	-0.0862896	0.00363297	0.278043	HSPA1A		ENSG00000204389	heat shock protein family A (Hsp70) member 1A
TC11000039.hg.1	0.0169915	0.00364147	0.278043	MUC2		ENSG00000198788	mucin 2, oligomeric mucus/gel-forming
TC02002223.hg.1	-0.0783293	0.00364338	0.278043			ENSG00000238091
TC09001183.hg.1	-0.0783293	0.00364338	0.278043			ENSG00000228537
TC20000303.hg.1	-0.029876	0.00364982	0.278043	PLCG1		ENSG00000124181	phospholipase C gamma 1
TC11001729.hg.1	0.0590765	0.00365055	0.278043			ENSG00000255520	novel transcript
TC07000456.hg.1	0.0608788	0.00365324	0.278043
TC07001050.hg.1	-0.0261591	0.00365629	0.278043	NOM1		ENSG00000146909	nucleolar protein with MIF4G domain 1
TC02001174.hg.1	-0.0244096	0.00368368	0.27981	CFLAR		ENSG00000003402	CASP8 and FADD like apoptosis regulator
TC03001743.hg.1	-0.0631839	0.00371275	0.281702	RNA5SP138		ENSG00000201968	RNA, 5S ribosomal pseudogene 138
TC02004605.hg.1	-0.0689764	0.00373092	0.282717
TC07001446.hg.1	0.0710881	0.00373678	0.282717	RP11-340I6.7		ENSG00000236299	novel transcript
TC04000550.hg.1	-0.0697491	0.00374078	0.282717	RP13-612N21.1		ENSG00000249613	long intergenic non-protein coding RNA 2173
TC16000904.hg.1	0.0403109	0.00374288	0.282717	XYLT1		ENSG00000103489	xylosyltransferase 1
TC15002702.hg.1	-0.0829672	0.00375094	0.283009
TC16002101.hg.1	-0.0546664	0.00375832	0.28325	SMG1P1		ENSG00000237296	SMG1 pseudogene 1
TC07001252.hg.1	0.0181351	0.00377639	0.284031	CRHR2		ENSG00000106113	corticotropin releasing hormone receptor 2
TC0X001169.hg.1	-0.0796622	0.00377739	0.284031	RNA5SP508		ENSG00000223259	RNA, 5S ribosomal pseudogene 508
TC01001302.hg.1	-0.0665636	0.00378131	0.284031	POU5F1P4			POU class 5 homeobox 1 pseudogene 4
TC02002832.hg.1	-0.0171958	0.00379212	0.284527	COL4A4		ENSG00000081052	collagen type IV alpha 4 chain
TC15001704.hg.1	-0.0385125	0.0038049	0.284573			ENSG00000259474	novel transcript, antisense to IREB2
TC01003813.hg.1	0.0315633	0.00381156	0.284573	ANGEL2		ENSG00000174606	angel homolog 2
TC11000636.hg.1	-0.0338822	0.00381189	0.284573	MIR4690			microRNA 4690
TC06001637.hg.1	-0.103799	0.00381366	0.284573
TC04001042.hg.1	-0.0330257	0.00381449	0.284573	RP11-22A3.1		ENSG00000250098	novel transcript
TC01003772.hg.1	-0.0967046	0.00382001	0.284573			ENSG00000238401
TC16001776.hg.1	-0.103379	0.00382783	0.284573	GSPT1		ENSG00000103342	G1 to S phase transition 1
TC07000804.hg.1	-0.0583757	0.00383079	0.284573	RNA5SP245		ENSG00000201109	RNA, 5S ribosomal pseudogene 245
TC07002109.hg.1	0.0529864	0.00383128	0.284573
TC14000668.hg.1	-0.0239048	0.00384071	0.284573	SNORD113-4		ENSG00000201672	small nucleolar RNA, C/D box 113-4
TC0X002010.hg.1	0.0599823	0.00384089	0.284573	PHEX-AS1		ENSG00000224204	PHEX antisense RNA 1
TC08002172.hg.1	0.068607	0.00384331	0.284573
TC12001331.hg.1	0.029119	0.00386617	0.285811	TM7SF3		ENSG00000064115	transmembrane 7 superfamily member 3
TC6_cox_hap2000170.hg.1	0.0205544	0.00386848	0.285811	VWA7		ENSG00000204396	von Willebrand factor A domain containing 7
TC06001103.hg.1	0.0434669	0.00387771	0.286179	CCDC170		ENSG00000120262	coiled-coil domain containing 170
TC13000970.hg.1	0.0737522	0.00388915	0.286323
TC15002699.hg.1	0.0502213	0.00388996	0.286323	AP3S2		ENSG00000157823	adaptor related protein complex 3 subunit sigma 2
TC09000437.hg.1	-0.0777941	0.00389691	0.286323
TC15000670.hg.1	-0.0344079	0.00390819	0.286323	LOXL1		ENSG00000129038	lysyl oxidase like 1
TC19002418.hg.1	0.0503244	0.00391361	0.286323
TC06001049.hg.1	-0.0788947	0.00392176	0.286323	RP11-439L18.1		ENSG00000232618	HIVEP2 divergent transcript
TC18000167.hg.1	-0.0378983	0.00392345	0.286323	C18orf25		ENSG00000152242	chromosome 18 open reading frame 25
TC05001536.hg.1	0.0428608	0.00392859	0.286323	ANKRD34B		ENSG00000189127	ankyrin repeat domain 34B
TC17001857.hg.1	0.0596239	0.00393021	0.286323	CD300LB		ENSG00000178789	CD300 molecule like family member b
TC12001453.hg.1	0.0763445	0.00393081	0.286323	SNORA34		ENSG00000221491	small nucleolar RNA, H/ACA box 2C
TC14000922.hg.1	-0.0269515	0.00394137	0.286323	METTL3		ENSG00000165819	methyltransferase 3, N6-adenosine-methyltransferase complex catalytic subunit
TC12003194.hg.1	-0.0685086	0.00394285	0.286323
TC09001118.hg.1	-0.0873694	0.00394332	0.286323	FAM95B1		ENSG00000223839	family with sequence similarity 95 member B1
TC09001145.hg.1	-0.0873694	0.00394332	0.286323	FAM95B1		ENSG00000223839	family with sequence similarity 95 member B1
TC20000647.hg.1	-0.0746972	0.00394344	0.286323	RP11-388K2.1		ENSG00000225181	novel transcript
TC12000202.hg.1	0.0723445	0.00395045	0.286323	RERG-AS1		ENSG00000255660	RERG antisense RNA 1
TC05002426.hg.1	-0.0742159	0.00395495	0.286323	OCLN		ENSG00000197822	occludin
TC11001186.hg.1	0.0336711	0.00396212	0.286323	KCNJ5		ENSG00000120457	potassium inwardly rectifying channel subfamily J member 5
TC19001556.hg.1	0.02849	0.00396586	0.286323	B3GNT8		ENSG00000177191	UDP-GlcNAc:betaGal beta-1,3-N-acetylglucosaminyltransferase 8
TC14000661.hg.1	0.0844211	0.00397211	0.286323	MIR370		ENSG00000199005	microRNA 370
TC09000704.hg.1	-0.0272454	0.00397534	0.286323	LRRC8A		ENSG00000136802	leucine rich repeat containing 8 VRAC subunit A
TC17001027.hg.1	0.144059	0.00397801	0.286323	ALOX15		ENSG00000161905	arachidonate 15-lipoxygenase
TC21000119.hg.1	-0.0663244	0.0039788	0.286323	RNA5SP490		ENSG00000252950	RNA, 5S ribosomal pseudogene 490
TC01000684.hg.1	0.0574623	0.00398594	0.286323	RP4-710M16.2		ENSG00000223956	long intergenic non-protein coding RNA 1767
TC12002601.hg.1	-0.0659622	0.0039905	0.286323
TC11002599.hg.1	-0.0602064	0.00399248	0.286323
TC08000392.hg.1	-0.0251561	0.00400255	0.286323			ENSG00000220984
TC10001018.hg.1	-0.0670768	0.00400418	0.286323	RP5-1031D4.2		ENSG00000232591	long intergenic non-protein coding RNA 2642
TC20000707.hg.1	0.0464484	0.00400544	0.286323	LINC01431		ENSG00000232645	long intergenic non-protein coding RNA 1431
TC11003147.hg.1	0.0683796	0.00400685	0.286323
TC10001665.hg.1	-0.0733649	0.00401714	0.286588	RP11-324O2.3		ENSG00000232934	novel transcript, antisense to ACSL5
TC6_apd_hap1000084.hg.1	0.019921	0.00403695	0.286588	VWA7		ENSG00000204396	von Willebrand factor A domain containing 7
TC6_dbb_hap3000159.hg.1	0.019921	0.00403695	0.286588	VWA7		ENSG00000204396	von Willebrand factor A domain containing 7
TC6_mcf_hap5000147.hg.1	0.019921	0.00403695	0.286588	VWA7		ENSG00000204396	von Willebrand factor A domain containing 7
TC6_ssto_hap7000142.hg.1	0.019921	0.00403695	0.286588	VWA7		ENSG00000204396	von Willebrand factor A domain containing 7
TC19001685.hg.1	0.0584866	0.00403986	0.286588			ENSG00000216151
TC09000219.hg.1	0.0986184	0.00404932	0.286588			ENSG00000200026	U8 small nucleolar RNA
TC09000488.hg.1	0.0718089	0.00405026	0.286588	RP11-498P14.4		ENSG00000235494	novel transcript
TC19002215.hg.1	-0.0900644	0.00405096	0.286588	FPR1		ENSG00000171051	formyl peptide receptor 1
TC17002559.hg.1	-0.0341847	0.00405301	0.286588
TC19001780.hg.1	0.0820762	0.00406679	0.287261	SIGLEC8		ENSG00000105366	sialic acid binding Ig like lectin 8
TC14000544.hg.1	0.0686866	0.00407281	0.287386	FOXN3-AS1		ENSG00000258920	FOXN3 antisense RNA 1
TC08000407.hg.1	-0.0676672	0.00408907	0.288233	RNA5SP267		ENSG00000201763	RNA, 5S ribosomal pseudogene 267
TC01003663.hg.1	0.0460423	0.00409689	0.288482	ZBTB41		ENSG00000177888	zinc finger and BTB domain containing 41
TC12002408.hg.1	0.0609862	0.00410449	0.288554
TC19002554.hg.1	-0.0390014	0.00410645	0.288554
TC01002986.hg.1	0.0609703	0.00411319	0.288614	ADORA3		ENSG00000121933	transmembrane and immunoglobulin domain containing 3
TC04000229.hg.1	-0.0701618	0.00411585	0.288614			ENSG00000238797	Y RNA
TC10000225.hg.1	-0.0261439	0.00412423	0.288902	RP11-166N17.3		ENSG00000226842	novel transcript, antisense to EPC1
TC02003953.hg.1	0.0586454	0.00412898	0.288915
TC16001799.hg.1	0.0919859	0.00413297	0.288915
TC12003223.hg.1	-0.0262389	0.00414042	0.289136	EMG1		ENSG00000126749	EMG1 N1-specific pseudouridine methyltransferase
TC12003043.hg.1	0.0710331	0.00414708	0.289153
TC16001213.hg.1	-0.0366246	0.00414923	0.289153			ENSG00000252040
TC03001856.hg.1	-0.0618166	0.00415436	0.289212	RNA5SP143		ENSG00000252745	RNA, 5S ribosomal pseudogene 143
TC07002756.hg.1	-0.0658291	0.00417255	0.289523
TC02002672.hg.1	-0.0664275	0.00418	0.289523	CFLAR-AS1		ENSG00000226312	CFLAR antisense RNA 1
TC18000180.hg.1	0.0329438	0.00418302	0.289523	ME2		ENSG00000082212	malic enzyme 2
TC10000759.hg.1	0.0236318	0.00418723	0.289523	SUFU		ENSG00000107882	SUFU negative regulator of hedgehog signaling
TC22000764.hg.1	-0.10246	0.00418994	0.289523
TC19002373.hg.1	0.028719	0.0041952	0.289523	PDE4C		ENSG00000105650	phosphodiesterase 4C
TC06001732.hg.1	0.0319716	0.00419794	0.289523	TRERF1		ENSG00000124496	transcriptional regulating factor 1
TC17000738.hg.1	-0.0318799	0.00420252	0.289523			ENSG00000259349	APPBP2 divergent transcript
TC07002679.hg.1	-0.0399468	0.00420284	0.289523	PRKAG2-AS1		ENSG00000239911	PRKAG2 antisense RNA 1
TC16000241.hg.1	0.0190221	0.004204	0.289523	VWA3A		ENSG00000175267	von Willebrand factor A domain containing 3A
TC14000278.hg.1	-0.0306303	0.00421126	0.289523	KLHDC2		ENSG00000165516	kelch domain containing 2
TC03002961.hg.1	-0.0713697	0.00421329	0.289523
TC10001275.hg.1	0.0453776	0.00421756	0.289523	DRGX		ENSG00000165606	dorsal root ganglia homeobox
TC10000273.hg.1	-0.0755556	0.00421886	0.289523
TC14001528.hg.1	-0.0365248	0.00423392	0.290045	CINP		ENSG00000100865	cyclin dependent kinase 2 interacting protein
TC01000120.hg.1	-0.070715	0.00423505	0.290045			ENSG00000234374
TC07002506.hg.1	-0.0688766	0.00424049	0.290108
TC11000516.hg.1	0.0292549	0.00424457	0.290108	MS4A15		ENSG00000166961	membrane spanning 4-domains A15
TC17000626.hg.1	-0.0510187	0.00425828	0.290752	HOXB-AS4		ENSG00000242207	HOXB cluster antisense RNA 4
TC15000849.hg.1	-0.0391969	0.00426926	0.290916			ENSG00000259713	novel transcript
TC07000693.hg.1	0.0243099	0.00426931	0.290916	BCAP29		ENSG00000075790	B cell receptor associated protein 29
TC14002270.hg.1	-0.103096	0.00428529	0.291711	IGHV1-46		ENSG00000211962	immunoglobulin heavy variable 1-46
TC06002734.hg.1	0.0710822	0.00429505	0.291828
TC14000568.hg.1	0.0397321	0.00429565	0.291828	CPSF2		ENSG00000165934	cleavage and polyadenylation specific factor 2
TC05000126.hg.1	0.067946	0.00430265	0.292001	RNU6-909P		ENSG00000252867	RNA, U6 small nuclear 909, pseudogene
TC11001933.hg.1	-0.0675016	0.00431055	0.292001	MALAT1		ENSG00000251562	metastasis associated lung adenocarcinoma transcript 1
TC06003120.hg.1	-0.0514561	0.00431159	0.292001
TC20000500.hg.1	-0.064276	0.00432113	0.292001	DPH3P1			diphthamide biosynthesis 3 pseudogene 1
TC01000129.hg.1	0.0491249	0.00432656	0.292001	PGD		ENSG00000142657	phosphogluconate dehydrogenase
TC08002166.hg.1	-0.039137	0.00433	0.292001	RPL23AP53			ribosomal protein L23a pseudogene 53
TC02004378.hg.1	0.0587319	0.00433474	0.292001	SFTPB		ENSG00000168878	surfactant protein B
TC18000313.hg.1	0.141071	0.00434165	0.292001
TC06003691.hg.1	-0.0474075	0.00434315	0.292001
TC16001863.hg.1	-0.0432768	0.00434592	0.292001
TC18000157.hg.1	-0.0257426	0.00435517	0.292001	LINC00907			long intergenic non-protein coding RNA 907
TC15002115.hg.1	0.0650439	0.00435857	0.292001
TC07002300.hg.1	-0.0511218	0.00436504	0.292001
TC22000563.hg.1	-0.0376999	0.00436656	0.292001	DRICH1		ENSG00000189269	aspartate rich 1
TC18000014.hg.1	-0.0394415	0.00436948	0.292001	EMILIN2		ENSG00000132205	elastin microfibril interfacer 2
TC07001739.hg.1	-0.0358407	0.00436998	0.292001	CTB-111H14.1		ENSG00000243797	novel transcript, sense overlapping CCDC71L
TC13001491.hg.1	0.0615274	0.00437923	0.292001
TC06003165.hg.1	0.0854415	0.00438812	0.292001
TC01006330.hg.1	0.0235486	0.00439628	0.292001	DCST1		ENSG00000163357	DC-STAMP domain containing 1
TC07000776.hg.1	-0.0795977	0.00439864	0.292001	RNU6-177P		ENSG00000223189	RNA, U6 small nuclear 177, pseudogene
TC0X000966.hg.1	0.0294757	0.00440703	0.292001	MED14		ENSG00000180182	mediator complex subunit 14
TC19001507.hg.1	0.0255098	0.00440751	0.292001	RINL		ENSG00000187994	Ras and Rab interactor like
TC07001027.hg.1	-0.0318585	0.0044088	0.292001			ENSG00000221454
TC01004528.hg.1	-0.0549255	0.00440987	0.292001	HSP90B3P			heat shock protein 90 beta family member 3, pseudogene
TC08001114.hg.1	0.0525376	0.00441562	0.292001	RP11-363L24.3		ENSG00000253961	novel transcript
TC08001048.hg.1	0.0701711	0.00441594	0.292001	RP11-875O11.1		ENSG00000245025	novel transcript, antisense to RHOBTB2
TC01004185.hg.1	-0.073588	0.00441831	0.292001
TC05002542.hg.1	0.0630426	0.00442283	0.292001
TC02000620.hg.1	-0.0454886	0.00442404	0.292001	IL1R1		ENSG00000115594	interleukin 1 receptor type 1
TC06001809.hg.1	0.0269435	0.00442792	0.292001	ICK		ENSG00000112144	ciliogenesis associated kinase 1
TC15001545.hg.1	0.0871568	0.0044336	0.29209	MIR422A		ENSG00000199156	microRNA 422a
TC14002163.hg.1	0.0707992	0.00444047	0.292232
TC01002839.hg.1	-0.0651187	0.0044484	0.292232	RNA5SP52		ENSG00000199318	RNA, 5S ribosomal pseudogene 52
TC13000973.hg.1	-0.0747167	0.00444874	0.292232
TC05003098.hg.1	-0.0711122	0.00446251	0.292608
TC01001528.hg.1	-0.0933091	0.00446313	0.292608			ENSG00000227085
TC18000012.hg.1	-0.0787889	0.00448196	0.293326			ENSG00000238425
TC0X002110.hg.1	0.0449233	0.00448827	0.293326	RP11-402P6.9
TC05001641.hg.1	0.105965	0.00449244	0.293326	SLCO4C1		ENSG00000173930	solute carrier organic anion transporter family member 4C1
TC02003062.hg.1	0.046096	0.00449918	0.293326
TC11003486.hg.1	-0.0276204	0.00450403	0.293326	C11orf48		ENSG00000162194	LBH domain containing 1
TC12000089.hg.1	0.0210668	0.004508	0.293326	COPS7A		ENSG00000111652	COP9 signalosome subunit 7A
TC15000418.hg.1	-0.0377694	0.00450936	0.293326			ENSG00000259398	novel transcript, intronic to MAPK6
TC13000699.hg.1	0.0752863	0.00451476	0.293326
TC06002076.hg.1	0.0335943	0.00451501	0.293326	STL		ENSG00000236548	RNF217 antisense RNA 1 (head to head)
TC05000161.hg.1	0.027402	0.00451903	0.293326	SKP2		ENSG00000145604	S-phase kinase associated protein 2
TC03003133.hg.1	-0.114907	0.00452186	0.293326
TC12000929.hg.1	-0.0663863	0.00454212	0.294358	RNA5SP374		ENSG00000199809	RNA, 5S ribosomal pseudogene 374
TC17001851.hg.1	0.0566498	0.00456571	0.295409	MGC16275		ENSG00000246731	uncharacterized protein MGC16275
TC12002199.hg.1	0.0499618	0.00457176	0.295409
TC17000008.hg.1	-0.0295151	0.00457202	0.295409
TC17001704.hg.1	-0.0294353	0.00457584	0.295409	LOC101927274		ENSG00000249383	long intergenic non-protein coding RNA 2071
TC0Y000314.hg.1	-0.0348641	0.00460483	0.295809	GYG2P1		ENSG00000206159	glycogenin 2 pseudogene 1
TC06000457.hg.1	-0.266073	0.00460503	0.295809
TC0X000393.hg.1	0.0427509	0.004612	0.295809	NHSL2		ENSG00000204131	NHS like 2
TC06001943.hg.1	-0.0239173	0.00461581	0.295809	LYRM2		ENSG00000083099	LYR motif containing 2
TC06003509.hg.1	-0.0524595	0.00462228	0.295809	RP3-471C18.2
TC12000546.hg.1	-0.0726966	0.004629	0.295809			ENSG00000257953	novel transcript, antisense to CTDSP2
TC03002881.hg.1	0.0730872	0.00462916	0.295809
TC15000848.hg.1	-0.0186013	0.00462948	0.295809	LINC00925		ENSG00000207819
TC02001915.hg.1	-0.0674306	0.00463015	0.295809	AC008074.3		ENSG00000223935	LGALSL divergent transcript
TC01001239.hg.1	0.0542506	0.00463017	0.295809	LCE1D		ENSG00000172155	late cornified envelope 1D
TC07000295.hg.1	0.0625667	0.00463606	0.295809
TC09000033.hg.1	-0.0634743	0.00464451	0.295809	MIR101-2		ENSG00000199065	microRNA 101-2
TC11002793.hg.1	-0.067846	0.00464493	0.295809
TC06004073.hg.1	-0.0346524	0.0046459	0.295809	MICA		ENSG00000204520	MHC class I polypeptide-related sequence A
TC07001910.hg.1	-0.0438808	0.00465399	0.295809	ZC3HAV1		ENSG00000105939	zinc finger CCCH-type containing, antiviral 1
TC18000872.hg.1	-0.0624956	0.00465533	0.295809
TC06002293.hg.1	-0.0660725	0.00465651	0.295809	RP1-155D22.1		ENSG00000230627	novel transcript
TC14000935.hg.1	-0.108764	0.00466113	0.295824			ENSG00000212302
TC06001172.hg.1	-0.0574126	0.00467206	0.296239
TC04001712.hg.1	-0.044536	0.00467881	0.296389	RP11-217C7.1		ENSG00000249675	novel transcript
TC01003344.hg.1	-0.0219073	0.00469132	0.29688	GPATCH4		ENSG00000160818	G-patch domain containing 4 (gene/pseudogene)
TC06003553.hg.1	0.0710045	0.00469535	0.29688
TC06001761.hg.1	0.0271833	0.00470828	0.29716	SLC35B2		ENSG00000157593	solute carrier family 35 member B2
TC0X002093.hg.1	0.0547824	0.00470858	0.29716
TC17002203.hg.1	0.053533	0.00472369	0.297835	KRTAP9-2		ENSG00000239886	keratin associated protein 9-2
TC09001410.hg.1	-0.0648507	0.00473446	0.298236	RNA5SP290		ENSG00000252942	RNA, 5S ribosomal pseudogene 290
TC02003549.hg.1	0.0799254	0.00477464	0.300031	AC062020.2
TC17002469.hg.1	0.0567387	0.00477467	0.300031
TC17000545.hg.1	-0.0434852	0.00478075	0.300031	IFI35		ENSG00000068079	interferon induced protein 35
TC08002207.hg.1	-0.0660065	0.0047853	0.300031
TC02002626.hg.1	0.0480314	0.00478651	0.300031	AC092614.2		ENSG00000227542	MYO1B antisense RNA 1
TC06003070.hg.1	0.0960445	0.00478961	0.300031	MYB		ENSG00000118513	MYB proto-oncogene, transcription factor
TC21000678.hg.1	0.109254	0.00479686	0.300206	OLIG1		ENSG00000184221	oligodendrocyte transcription factor 1
TC11002077.hg.1	-0.054642	0.00481175	0.300536	RNA5SP343		ENSG00000200649	RNA, 5S ribosomal pseudogene 343
TC20001355.hg.1	0.0357138	0.00481268	0.300536
TC06001088.hg.1	0.0461192	0.00481548	0.300536	ULBP2		ENSG00000131015	UL16 binding protein 2
TC06000942.hg.1	-0.0638774	0.00482213	0.300673	RNA5SP215		ENSG00000200310	RNA, 5S ribosomal pseudogene 215
TC19002688.hg.1	0.0206976	0.00483201	0.301011	SLC35E1		ENSG00000127526	solute carrier family 35 member E1
TC15001546.hg.1	0.0424608	0.00484404	0.301482	DAPK2		ENSG00000035664	death associated protein kinase 2
TC03002054.hg.1	-0.0597501	0.00486659	0.302607	LAMP3		ENSG00000078081	lysosomal associated membrane protein 3
TC01003194.hg.1	0.0708405	0.00488022	0.303175	HIST2H2AB		ENSG00000184270	H2A clustered histone 21
TC0X002109.hg.1	-0.0832841	0.0048904	0.303528
TC14000888.hg.1	-0.0812863	0.00490152	0.303706			ENSG00000258908	novel transcript
TC02000262.hg.1	-0.0365789	0.00490469	0.303706
TC14000605.hg.1	0.0276937	0.00491008	0.303706	PAPOLA		ENSG00000090060	poly(A) polymerase alpha
TC18000029.hg.1	-0.0669673	0.00491197	0.303706	MIR3976			microRNA 3976
TC09002705.hg.1	-0.0414476	0.00491575	0.303706	LOC441461
TC14001095.hg.1	-0.0802154	0.0049238	0.3039			ENSG00000251824
TC02002833.hg.1	-0.068071	0.00492852	0.3039
TC04000732.hg.1	0.0363851	0.00493382	0.3039	TMEM184C		ENSG00000164168	transmembrane protein 184C
TC18000825.hg.1	0.0577803	0.0049388	0.3039
TC09001414.hg.1	-0.0371056	0.00494139	0.3039	LOC441461		ENSG00000255145	STX17 divergent transcript
TC14000620.hg.1	0.0569859	0.00495179	0.304001			ENSG00000216173
TC06000772.hg.1	-0.0386862	0.00495203	0.304001	PRSS35		ENSG00000146250	serine protease 35
TC19002534.hg.1	-0.0350911	0.0049597	0.304195	CARD8		ENSG00000105483	caspase recruitment domain family member 8
TC06003911.hg.1	-0.0188004	0.00498032	0.305182	STXBP5-AS1		ENSG00000233452	STXBP5 antisense RNA 1
TC06000545.hg.1	-0.0344908	0.00498868	0.305338	CMTR1		ENSG00000137200	cap methyltransferase 1
TC01000711.hg.1	-0.0322276	0.00499558	0.305338	RP4-771M4.3		ENSG00000234318	novel transcript
TC05002101.hg.1	-0.0211318	0.00499973	0.305338	UIMC1		ENSG00000087206	ubiquitin interaction motif containing 1
TC10002711.hg.1	0.0420803	0.00500507	0.305338	CAMK2G		ENSG00000148660	calcium/calmodulin dependent protein kinase II gamma
TC07002093.hg.1	0.0871784	0.00500546	0.305338
TC10001337.hg.1	-0.0619406	0.00501044	0.305365	LOC101928887		ENSG00000224714	long intergenic non-protein coding RNA 2671
TC14000877.hg.1	0.0270599	0.00502645	0.306065	TTC5		ENSG00000136319	tetratricopeptide repeat domain 5
TC10002720.hg.1	0.0230432	0.00505159	0.307171	ZMIZ1-AS1		ENSG00000224596	ZMIZ1 antisense RNA 1
TC02004513.hg.1	-0.0428778	0.00505371	0.307171	AC104653.1
TC15000581.hg.1	0.0321523	0.00505924	0.307231	RAB8B		ENSG00000166128	RAB8B, member RAS oncogene family
TC07000926.hg.1	0.0604518	0.00507444	0.307848	OR6V1		ENSG00000225781	olfactory receptor family 6 subfamily V member 1
TC14001143.hg.1	-0.0305454	0.00508233	0.307848			ENSG00000258698	novel transcript
TC0Y000182.hg.1	0.0703989	0.00508308	0.307848	CD24			CD24 molecule
TC07001435.hg.1	-0.098761	0.00510146	0.308583
TC0X001591.hg.1	0.0800486	0.00510437	0.308583
TC6_qbl_hap6000238.hg.1	-0.0347362	0.0051171	0.308653	MICA		ENSG00000204520	MHC class I polypeptide-related sequence A
TC01002945.hg.1	-0.0275387	0.00512198	0.308653	HENMT1		ENSG00000162639	HEN methyltransferase 1
TC6_cox_hap2000079.hg.1	-0.0629372	0.00512328	0.308653	HSPA1B		ENSG00000204388	heat shock protein family A (Hsp70) member 1B
TC11001612.hg.1	-0.115586	0.00512379	0.308653
TC22000305.hg.1	-0.0400162	0.00514007	0.309357	RP3-508I15.18		ENSG00000230149	novel transcript, antisense to SUN2
TC15000350.hg.1	0.0486381	0.0051451	0.309384	SORD		ENSG00000140263	sorbitol dehydrogenase
TC07002747.hg.1	0.0372085	0.00515859	0.309555
TC17000124.hg.1	0.0308203	0.00516063	0.309555	ALOX15B		ENSG00000179593	arachidonate 15-lipoxygenase type B
TC03000898.hg.1	-0.0335188	0.0051617	0.309555	RP11-637O11.2		ENSG00000241882	novel transcript
TC11000728.hg.1	0.068829	0.0051676	0.309634	SHANK2		ENSG00000162105	SH3 and multiple ankyrin repeat domains 2
TC02002963.hg.1	-0.0648938	0.00517522	0.309658	AC093642.6		ENSG00000232002	long intergenic non-protein coding RNA 1880
TC20001363.hg.1	0.0495152	0.00517903	0.309658	TCEA2		ENSG00000171703	transcription elongation factor A2
TC14002120.hg.1	0.0612184	0.00518176	0.309658
TC05001603.hg.1	-0.0489794	0.00518817	0.309693	CTC-303L1.2		ENSG00000270133	novel transcript, sense intronic to C5orf36
TC16001365.hg.1	-0.0591409	0.00519152	0.309693			ENSG00000239076
TC02002246.hg.1	-0.0507989	0.00520511	0.30988
TC07001633.hg.1	-0.013804	0.00520786	0.30988	TECPR1		ENSG00000205356	tectonin beta-propeller repeat containing 1
TC01002427.hg.1	0.033722	0.00521174	0.30988	TAF12		ENSG00000120656	TATA-box binding protein associated factor 12
TC14000705.hg.1	-0.0693412	0.00521544	0.30988	SNORD114-25		ENSG00000200612	small nucleolar RNA, C/D box 114-25
TC09000568.hg.1	0.0364181	0.0052176	0.30988	SNX30		ENSG00000148158	sorting nexin family member 30
TC04002566.hg.1	-0.0505352	0.00522923	0.31011
TC07000506.hg.1	-0.0754377	0.00523065	0.31011	RNA5SP234		ENSG00000200786	RNA, 5S ribosomal pseudogene 234
TC15002504.hg.1	-0.0259513	0.00523943	0.310313	PLA2G4F		ENSG00000168907	phospholipase A2 group IVF
TC19000379.hg.1	-0.0269067	0.0052473	0.310313	ZNF101		ENSG00000181896	zinc finger protein 101
TC03000659.hg.1	0.0378512	0.00524786	0.310313	NUP210P1		ENSG00000198284	nucleoporin 210 pseudogene 1
TC10002786.hg.1	-0.0550397	0.00525246	0.310313	LOC101927063
TC0X001218.hg.1	0.0437303	0.00525706	0.310313	BTK		ENSG00000010671	Bruton tyrosine kinase
TC06000957.hg.1	-0.0309683	0.0052818	0.311502
TC14000653.hg.1	0.0734141	0.00530167	0.311995	MIR665		ENSG00000211521	microRNA 665
TC01005668.hg.1	-0.0763605	0.00530619	0.311995	S1PR1		ENSG00000170989	sphingosine-1-phosphate receptor 1
TC20001356.hg.1	-0.0317168	0.00530883	0.311995
TC14001142.hg.1	-0.0259695	0.0053111	0.311995	GNPNAT1		ENSG00000100522	glucosamine-phosphate N-acetyltransferase 1
TC02002406.hg.1	-0.0608671	0.00531687	0.311995	RNA5SP106		ENSG00000253083	RNA, 5S ribosomal pseudogene 106
TC16000792.hg.1	0.0372493	0.00532086	0.311995	PRSS33		ENSG00000103355	serine protease 33
TC01000840.hg.1	0.0834371	0.00533953	0.311995	LOC101927975		ENSG00000231613	novel transcript
TC16002094.hg.1	-0.0522125	0.00535461	0.311995	SMG1P1		ENSG00000237296	SMG1 pseudogene 1
TC11000931.hg.1	-0.0547385	0.00535546	0.311995			ENSG00000250390	novel transcript
TC19000285.hg.1	0.118063	0.00535562	0.311995
TC12002678.hg.1	0.0400002	0.00535634	0.311995
TC03000714.hg.1	0.0691341	0.00535961	0.311995	ACPP		ENSG00000014257	acid phosphatase 3
TC08001376.hg.1	0.0593016	0.00535978	0.311995			ENSG00000238566
TC14000622.hg.1	0.0336534	0.00536363	0.311995	CCNK		ENSG00000090061	cyclin K
TC14000959.hg.1	0.0161618	0.00536368	0.311995	MYH7		ENSG00000092054	myosin heavy chain 7
TC02004562.hg.1	0.0630105	0.00536409	0.311995
TC10000962.hg.1	-0.0578446	0.00537124	0.312142	RNA5SP298		ENSG00000201861	RNA, 5S ribosomal pseudogene 298
TC04001176.hg.1	0.0520866	0.00537859	0.312183	TEC		ENSG00000135605	tec protein tyrosine kinase
TC15000201.hg.1	0.0796094	0.00538119	0.312183	DKFZP434L187
TC19000680.hg.1	0.0236967	0.00539046	0.312207	GLTSCR1		ENSG00000063169	BRD4 interacting chromatin remodeling complex associated protein
TC19000669.hg.1	0.0263634	0.00539085	0.312207	ARHGAP35		ENSG00000160007	Rho GTPase activating protein 35
TC01005144.hg.1	-0.0322786	0.00539869	0.312393
TC08000938.hg.1	0.0408084	0.00540887	0.312714	SGK223		ENSG00000182319
TC14001188.hg.1	0.0330669	0.00541844	0.312999	SIX1		ENSG00000126778	SIX homeobox 1
TC01003185.hg.1	-0.08146	0.00545323	0.31474
TC02002569.hg.1	0.0390923	0.00546315	0.315043	TTC30A		ENSG00000197557	tetratricopeptide repeat domain 30A
TC03001260.hg.1	0.0301949	0.00547105	0.31523	AZI2		ENSG00000163512	5-azacytidine induced 2
TC6_apd_hap1000040.hg.1	-0.0626521	0.00549106	0.315512	HSPA1B		ENSG00000204388	heat shock protein family A (Hsp70) member 1B
TC11001789.hg.1	-0.0685596	0.00549378	0.315512			ENSG00000238692
TC17002219.hg.1	0.0553176	0.00550209	0.315512	FAM215A			family with sequence similarity 215 member A
TC19000126.hg.1	0.0252984	0.00550318	0.315512	C19orf45		ENSG00000198723	testis expressed 45
TC11003303.hg.1	-0.0694421	0.00550386	0.315512
TC01002181.hg.1	-0.0266126	0.00550732	0.315512	MIR34A		ENSG00000207865	microRNA 34a
TC18000969.hg.1	-0.0611461	0.00551178	0.315512
TC11000647.hg.1	-0.0246503	0.00551334	0.315512	DRAP1		ENSG00000175550	DR1 associated protein 1
TC09002552.hg.1	-0.0341587	0.00553628	0.316132
TC02004994.hg.1	0.124168	0.00554005	0.316132	IL1RL1		ENSG00000115602	interleukin 1 receptor like 1
TC07000987.hg.1	-0.0862834	0.00554767	0.316132
TC07001723.hg.1	-0.0379679	0.00555287	0.316132	RN7SKP86		ENSG00000222386	RN7SK pseudogene 86
TC13000235.hg.1	-0.065657	0.00555473	0.316132	RNA5SP30		ENSG00000202422	RNA, 5S ribosomal pseudogene 30
TC10000409.hg.1	-0.0415636	0.00555708	0.316132	MIR1254-1		ENSG00000221184
TC09001495.hg.1	0.0486284	0.00555764	0.316132	ZNF883		ENSG00000228623	zinc finger protein 883
TC12003084.hg.1	-0.034074	0.00557889	0.316132
TC05002149.hg.1	-0.124211	0.00558668	0.316132
TC14000974.hg.1	0.0416575	0.00558819	0.316132	CIDEB		ENSG00000136305	cell death inducing DFFA like effector b
TC02000761.hg.1	-0.0348349	0.0055882	0.316132	AC012363.13		ENSG00000235840	novel transcript
TC05000395.hg.1	-0.0689293	0.00558979	0.316132	CTC-458I2.2		ENSG00000251675	novel transcript
TC02002534.hg.1	-0.0378748	0.00559147	0.316132	AC106900.6		ENSG00000224638
TC01003205.hg.1	-0.0325011	0.00559272	0.316132	MCL1		ENSG00000143384	MCL1 apoptosis regulator, BCL2 family member
TC02004068.hg.1	-0.0576148	0.00559691	0.316132
TC04001757.hg.1	-0.0777176	0.00559907	0.316132	RP13-577H12.2		ENSG00000250431	novel transcript
TC17001068.hg.1	0.024561	0.00560874	0.316152	SLC13A5		ENSG00000141485	solute carrier family 13 member 5
TC09000564.hg.1	-0.0683532	0.00561062	0.316152	RNA5SP295		ENSG00000199525	RNA, 5S ribosomal pseudogene 295
TC21000608.hg.1	-0.0560529	0.00561347	0.316152	AF241725.4
TC03003000.hg.1	0.0589012	0.00563122	0.316692
TC20001071.hg.1	0.0744727	0.00564787	0.316692	RP4-779E11.3
TC14000593.hg.1	-0.0540452	0.00565265	0.316692	GLRX5		ENSG00000182512	glutaredoxin 5
TC11002312.hg.1	0.0844861	0.00565433	0.316692	C11orf71		ENSG00000180425	chromosome 11 open reading frame 71
TC07001061.hg.1	0.0413861	0.00566095	0.316692	LOC100506585		ENSG00000233038	PTPRN2 antisense RNA 1
TC10001296.hg.1	-0.0716777	0.00566222	0.316692			ENSG00000216022
TC12001199.hg.1	-0.106607	0.0056632	0.316692
TC21000736.hg.1	0.0837103	0.00566514	0.316692	BACE2		ENSG00000182240	beta-secretase 2
TC22001044.hg.1	0.0647427	0.00566527	0.316692	RP11-375H17.1
TC17002385.hg.1	0.028577	0.00567598	0.317029	LOC100507351
TC20000124.hg.1	0.0493116	0.00568533	0.317289	MIR3192			microRNA 3192
TC02002284.hg.1	0.0145721	0.00569968	0.317583	LIMS2		ENSG00000072163	LIM zinc finger domain containing 2
TC02003747.hg.1	-0.0416677	0.0057048	0.317583
TC06002006.hg.1	-0.0667252	0.0057079	0.317583			ENSG00000252708
TC02004727.hg.1	-0.0547291	0.00570941	0.317583
TC02000883.hg.1	0.0211836	0.0057271	0.318304	UBXN4		ENSG00000144224	UBX domain protein 4
TC0X001220.hg.1	-0.0236578	0.00573255	0.318345			ENSG00000221132
TC11002320.hg.1	-0.069182	0.00574437	0.31874
TC01006108.hg.1	-0.0662147	0.00576215	0.319264	PTPN14		ENSG00000152104	protein tyrosine phosphatase non-receptor type 14
TC20001285.hg.1	0.0555314	0.00576425	0.319264
TC09002006.hg.1	0.0449367	0.00577008	0.319264	LOC100507540
TC10002807.hg.1	-0.0380043	0.00577273	0.319264	POLL		ENSG00000166169	DNA polymerase lambda
TC05001977.hg.1	-0.0355428	0.00578302	0.319571	HAVCR1		ENSG00000113249	hepatitis A virus cellular receptor 1
TC15001831.hg.1	-0.0302784	0.00579648	0.319951			ENSG00000259615	novel transcript, antisense to TICRR
TC05001167.hg.1	-0.0594684	0.00579937	0.319951	RNU6-679P		ENSG00000212305	RNA, U6 small nuclear 679, pseudogene
TC01001966.hg.1	-0.0204432	0.00582046	0.320766	FMN2		ENSG00000155816	formin 2
TC17000233.hg.1	-0.056784	0.00582365	0.320766	LOC79999		ENSG00000197665	novel transcript, antisense to GRAPL
TC15002309.hg.1	0.0562841	0.0058382	0.321305	C15orf37
TC14001607.hg.1	-0.0568827	0.00584457	0.321394	CHMP4A		ENSG00000254505	charged multivesicular body protein 4A
TC14000404.hg.1	-0.0513501	0.00585029	0.321447
TC07002125.hg.1	-0.0486544	0.00586352	0.321912	AC004895.4
TC11000327.hg.1	0.106838	0.00587212	0.322122	CAT		ENSG00000121691	catalase
TC6_qbl_hap6000070.hg.1	-0.0638012	0.00589337	0.322718	HSPA1B		ENSG00000204388	heat shock protein family A (Hsp70) member 1B
TC01004397.hg.1	-0.0369018	0.00590364	0.322718
TC21000373.hg.1	0.0615997	0.00590786	0.322718	KRTAP19-2		ENSG00000186965	keratin associated protein 19-2
TC16002099.hg.1	-0.0511891	0.00590844	0.322718	SLC7A5P2		ENSG00000180747	SMG1 pseudogene 3
TC19001378.hg.1	-0.0342555	0.00591974	0.322718	LOC100420587		ENSG00000250689
TC10000742.hg.1	-0.0416188	0.00593318	0.322718			ENSG00000229793
TC08000494.hg.1	-0.0522549	0.0059362	0.322718			ENSG00000207417	Y RNA
TC08000949.hg.1	-0.059116	0.00593734	0.322718	RNU6-1151P		ENSG00000207415	RNA, U6 small nuclear 1151, pseudogene
TC05001678.hg.1	0.0337435	0.0059426	0.322718	REEP5		ENSG00000129625	receptor accessory protein 5
TC17000787.hg.1	0.0536648	0.00595539	0.322718	MIR634		ENSG00000207943	microRNA 634
TC03001881.hg.1	-0.02804	0.00595779	0.322718	RP11-680B3.2		ENSG00000240521	novel transcript
TC02000353.hg.1	-0.0275241	0.00596115	0.322718	AHSA2		ENSG00000173209	activator of HSP90 ATPase homolog 2, pseudogene
TC06003349.hg.1	0.110491	0.00596298	0.322718	LTB		ENSG00000227507	lymphotoxin beta
TC12000257.hg.1	0.0784221	0.00596409	0.322718			ENSG00000255858	novel transcript
TC19000640.hg.1	-0.0572632	0.00596615	0.322718	RNU6-611P		ENSG00000207003	RNA, U6 small nuclear 611, pseudogene
TC12000214.hg.1	0.0680045	0.0059665	0.322718	MIR3974			microRNA 3974
TC09002037.hg.1	-0.0601207	0.00596926	0.322718	RP11-15B24.4
TC12001987.hg.1	-0.0260302	0.005986	0.322718	IQCD		ENSG00000166578	IQ motif containing D
TC06001219.hg.1	-0.0718092	0.00598834	0.322718	SERPINB9P1		ENSG00000230438	serpin family B member 9 pseudogene 1
TC11001956.hg.1	0.060722	0.00599087	0.322718			ENSG00000254461	novel transcript
TC21000123.hg.1	0.0444141	0.00599729	0.322718	OLIG2		ENSG00000205927	oligodendrocyte transcription factor 2
TC05001062.hg.1	-0.0410827	0.00600163	0.322718	RP11-451H23.3		ENSG00000248717	long intergenic non-protein coding RNA 2222
TC02004854.hg.1	0.0656973	0.00600203	0.322718
TC12003203.hg.1	-0.0848819	0.00600218	0.322718
TC19002434.hg.1	-0.0598033	0.00600246	0.322718
TC01001896.hg.1	-0.0554372	0.00600962	0.322734	RNA5SP19		ENSG00000202056	RNA, 5S ribosomal pseudogene 19
TC17000323.hg.1	0.030844	0.00601231	0.322734	FOXN1		ENSG00000109101	forkhead box N1
TC16001347.hg.1	0.0242442	0.00601959	0.322868	CBFA2T3		ENSG00000129993	CBFA2/RUNX1 partner transcriptional co-repressor 3
TC0X000489.hg.1	-0.0353056	0.00605911	0.32473	GPRASP1		ENSG00000198932	G protein-coupled receptor associated sorting protein 1
TC0X002257.hg.1	-0.0511309	0.00606986	0.324946
TC01004098.hg.1	-0.0628762	0.00607276	0.324946
TC06003623.hg.1	0.0379274	0.00608165	0.325112
TC14001904.hg.1	-0.0631768	0.00608783	0.325112	IGHG1			immunoglobulin heavy constant gamma 1 (G1m marker)
TC19001912.hg.1	-0.021357	0.00609032	0.325112	ZNF329		ENSG00000181894	zinc finger protein 329
TC14001902.hg.1	-0.0632314	0.00609565	0.32514	BTBD6		ENSG00000184887	BTB domain containing 6
TC09000075.hg.1	0.0281534	0.00611088	0.325695	SNAPC3		ENSG00000164975	small nuclear RNA activating complex polypeptide 3
TC16001984.hg.1	0.0738832	0.00612799	0.325839
TC13001693.hg.1	0.042712	0.00612871	0.325839
TC16001029.hg.1	-0.0362337	0.00612967	0.325839	35673		ENSG00000180096	septin 1
TC18000043.hg.1	-0.0733417	0.00613863	0.325839			ENSG00000207092	Y RNA
TC0X002058.hg.1	-0.076196	0.00614083	0.325839	RP11-1148L6.5
TC19002578.hg.1	-0.0605533	0.00614253	0.325839
TC17002358.hg.1	0.0542699	0.0061495	0.325953	LOC100287042
TC17000524.hg.1	-0.0664859	0.00615877	0.326188			ENSG00000221020
TC03002163.hg.1	0.0302895	0.00619256	0.327602	WDR53		ENSG00000185798	WD repeat domain 53
TC13001443.hg.1	-0.0296523	0.00619517	0.327602	TPTE2P5			transmembrane phosphoinositide 3-phosphatase and tensin homolog 2 pseudogene 5
TC11000437.hg.1	0.0673386	0.00620602	0.327919	OR5D14		ENSG00000186113	olfactory receptor family 5 subfamily D member 14
TC19002231.hg.1	-0.0456036	0.00622666	0.328752	RPS9		ENSG00000170889	ribosomal protein S9
TC15002649.hg.1	0.0797448	0.00624124	0.329265
TC04000433.hg.1	-0.026326	0.00626599	0.330312	MRPL1		ENSG00000169288	mitochondrial ribosomal protein L1
TC0Y000340.hg.1	0.0882971	0.00628301	0.330377
TC07003139.hg.1	0.0653354	0.00628429	0.330377
TC01001793.hg.1	-0.0237795	0.00628866	0.330377	KCTD3		ENSG00000136636	potassium channel tetramerization domain containing 3
TC02004746.hg.1	0.0781552	0.00628989	0.330377
TC0X000373.hg.1	-0.063554	0.00629508	0.330377	RNA5SP507		ENSG00000200473	RNA, 5S ribosomal pseudogene 507
TC07002642.hg.1	0.0735736	0.00630114	0.330377
TC14001649.hg.1	0.0598178	0.00630147	0.330377
TC08000755.hg.1	0.036297	0.00630726	0.330424	MIR1207		ENSG00000221176	microRNA 1207
TC06000773.hg.1	0.0251028	0.00632293	0.330988	RIPPLY2		ENSG00000203877	ripply transcriptional repressor 2
TC22000399.hg.1	-0.0210465	0.00634195	0.331415	TBC1D22A		ENSG00000054611	TBC1 domain family member 22A
TC02003972.hg.1	-0.0822327	0.00634517	0.331415	AC144450.2
TC03001724.hg.1	0.0488295	0.00634604	0.331415			ENSG00000252965	Y RNA
TC06001847.hg.1	0.0526548	0.00635072	0.331415	ADH5P4		ENSG00000233859	ADH5 pseudogene 4
TC02004160.hg.1	0.0443204	0.00637191	0.331723	STRN		ENSG00000115808	striatin
TC12002204.hg.1	0.0784949	0.00637368	0.331723	LOC100127974
TC08000704.hg.1	0.0721774	0.00637444	0.331723			ENSG00000252093
TC14001479.hg.1	-0.0454389	0.00638042	0.331723			ENSG00000258516	novel transcript
TC01000098.hg.1	0.0464959	0.00638675	0.331723	CAMTA1-IT1		ENSG00000237402	CAMTA1 intronic transcript 1
TC09001427.hg.1	-0.0610057	0.00638845	0.331723	RNA5SP291		ENSG00000253031	RNA, 5S ribosomal pseudogene 291
TC01001269.hg.1	-0.0247911	0.006391	0.331723	HAX1		ENSG00000143575	HCLS1 associated protein X-1
TC09001582.hg.1	-0.0295889	0.00640611	0.332252	RPL35		ENSG00000136942	ribosomal protein L35
TC20000423.hg.1	-0.0313506	0.00641809	0.332394	PFDN4		ENSG00000101132	prefoldin subunit 4
TC21000978.hg.1	0.0264747	0.00641869	0.332394
TC06000009.hg.1	0.0625745	0.00643761	0.332814	FOXQ1		ENSG00000164379	forkhead box Q1
TC19002580.hg.1	-0.0458301	0.00643807	0.332814	LENG8		ENSG00000167615	leukocyte receptor cluster member 8
TC06003101.hg.1	-0.0439525	0.00644867	0.332814
TC04002607.hg.1	-0.0690138	0.00645036	0.332814
TC18000301.hg.1	-0.0632374	0.00645145	0.332814			ENSG00000252576
TC11001782.hg.1	0.0718169	0.00646659	0.333341	OR5M1		ENSG00000255012	olfactory receptor family 5 subfamily M member 1
TC06002216.hg.1	0.0622054	0.00648677	0.333443	RP11-350J20.5		ENSG00000231760	novel transcript
TC11003093.hg.1	0.0698223	0.00648745	0.333443
TC11001969.hg.1	0.0290981	0.00649088	0.333443	ZDHHC24		ENSG00000174165	zinc finger DHHC-type containing 24
TC09000084.hg.1	0.0308185	0.00649483	0.333443	CNTLN		ENSG00000044459	centlein
TC14001067.hg.1	-0.0528771	0.00649511	0.333443			ENSG00000221645
TC15001943.hg.1	-0.10788	0.00650706	0.333443
TC06002045.hg.1	-0.0872769	0.00651102	0.333443	RP3-486I3.5		ENSG00000236326	novel transcript
TC01005590.hg.1	0.085769	0.00651173	0.333443
TC09000698.hg.1	-0.0392952	0.00651302	0.333443			ENSG00000226602
TC08000931.hg.1	-0.0403457	0.00652404	0.333497	FAM90A11P		ENSG00000233115	family with sequence similarity 90 member A11, pseudogene
TC18000716.hg.1	-0.131736	0.00652463	0.333497
TC6_dbb_hap3000070.hg.1	-0.0617569	0.00652889	0.333497	HSPA1B		ENSG00000204388	heat shock protein family A (Hsp70) member 1B
TC01005663.hg.1	-0.0599222	0.00653598	0.333607
TC07000817.hg.1	-0.0387222	0.00654378	0.333752	AC016831.7		ENSG00000233559	long intergenic non-protein coding RNA 513
TC11002480.hg.1	-0.0667526	0.00655717	0.334056
TC07003348.hg.1	0.0192662	0.00656269	0.334056	ADAP1		ENSG00000105963	ArfGAP with dual PH domains 1
TC11000538.hg.1	0.0227954	0.00656676	0.334056	DAGLA		ENSG00000134780	diacylglycerol lipase alpha
TC02002671.hg.1	-0.0874449	0.00657941	0.334056
TC03000100.hg.1	-0.0874449	0.00657941	0.334056
TC10001442.hg.1	-0.0874449	0.00657941	0.334056
TC08001359.hg.1	0.0245215	0.00659544	0.334399	ZNF704		ENSG00000164684	zinc finger protein 704
TC04001924.hg.1	0.0677032	0.00659839	0.334399
TC01004746.hg.1	0.0657281	0.00660103	0.334399	CRCT1		ENSG00000169509	cysteine rich C-terminal 1
TC19001288.hg.1	-0.0391228	0.00661741	0.334861			ENSG00000221167
TC16001874.hg.1	-0.049196	0.00662636	0.334861
TC06001525.hg.1	-0.06305	0.00663172	0.334861			ENSG00000256166	long intergenic non-protein coding RNA 2571
TC22000131.hg.1	0.0556664	0.0066332	0.334861	AP000343.2		ENSG00000236611	long intergenic non-protein coding RNA 2556
TC09002186.hg.1	-0.0752793	0.00663971	0.334861	RP11-168K11.3
TC01003620.hg.1	0.0685033	0.00663989	0.334861	RP11-444D13.1		ENSG00000227554	novel transcript
TC02003173.hg.1	0.0603579	0.00665152	0.335021
TC04002873.hg.1	-0.0730102	0.00665299	0.335021
TC02001466.hg.1	0.0289221	0.00667069	0.335607	DUSP28		ENSG00000188542	dual specificity phosphatase 28
TC22001168.hg.1	0.0488019	0.00667583	0.335607
TC01003729.hg.1	0.0173744	0.00668514	0.335607	PLEKHA6		ENSG00000143850	pleckstrin homology domain containing A6
TC18000330.hg.1	-0.0862661	0.006686	0.335607
TC12003079.hg.1	0.0389754	0.00668948	0.335607	FAM222A-AS1		ENSG00000255650	FAM222A antisense RNA 1
TC18000402.hg.1	-0.036678	0.00669964	0.335649	ABHD3		ENSG00000158201	abhydrolase domain containing 3, phospholipase
TC21000393.hg.1	-0.0541157	0.00670026	0.335649	LINC00159		ENSG00000230323	long intergenic non-protein coding RNA 159
TC07000769.hg.1	-0.0238093	0.00671299	0.33566			ENSG00000221429
TC19000114.hg.1	0.03958	0.00671656	0.33566			ENSG00000214347	novel pseudogene
TC08001616.hg.1	0.0267778	0.00671656	0.33566	KIAA0196		ENSG00000164961	WASH complex subunit 5
TC04002818.hg.1	-0.0609331	0.00672035	0.33566
TC05002891.hg.1	0.0648104	0.00673165	0.335767
TC15000373.hg.1	0.0708692	0.00673429	0.335767			ENSG00000259754	novel transcript
TC07002715.hg.1	-0.0789615	0.00673742	0.335767
TC02002028.hg.1	-0.0578555	0.00674338	0.335817	RNA5SP99		ENSG00000200890	RNA, 5S ribosomal pseudogene 99
TC08001731.hg.1	-0.0306436	0.00675593	0.336193			ENSG00000254973	novel transcript
TC01005770.hg.1	-0.06915	0.00676649	0.336389
TC01002201.hg.1	0.0616052	0.00676982	0.336389	RP11-56N19.5		ENSG00000177553	C1orf167 antisense RNA 1
TC16000752.hg.1	-0.0168054	0.00678796	0.337042	CCDC154		ENSG00000197599	coiled-coil domain containing 154
TC01004020.hg.1	-0.0352725	0.00680198	0.33749	RP11-177F11.1		ENSG00000233519	novel transcript, antisense to FMN2
TC17001560.hg.1	-0.022241	0.00680736	0.337509	ETV4		ENSG00000175832	ETS variant transcription factor 4
TC04001559.hg.1	-0.0547746	0.00682961	0.338364			ENSG00000207849
TC16000510.hg.1	-0.0613393	0.00684202	0.33873	RNA5SP59		ENSG00000222854	RNA, 5S ribosomal pseudogene 59
TC01001603.hg.1	0.0343791	0.00684837	0.338796	PRG4		ENSG00000116690	proteoglycan 4
TC03000027.hg.1	-0.0681946	0.00686575	0.339216	LINC00312		ENSG00000237697
TC17000345.hg.1	0.0699152	0.00686751	0.339216			ENSG00000239129
TC01000143.hg.1	-0.054451	0.00687192	0.339216	LOC101929181		ENSG00000235643	long intergenic non-protein coding RNA 1647
TC11003482.hg.1	0.0353005	0.0068863	0.339343	SLC43A3		ENSG00000134802	solute carrier family 43 member 3
TC04001029.hg.1	-0.120488	0.00689458	0.339343
TC11000698.hg.1	-0.120488	0.00689458	0.339343
TC02004243.hg.1	-0.0836017	0.00689459	0.339343
TC19002419.hg.1	-0.05968	0.00691018	0.339745
TC01002401.hg.1	0.0273946	0.00691328	0.339745	SLC9A1		ENSG00000090020	solute carrier family 9 member A1
TC10000846.hg.1	-0.0273591	0.00691787	0.339745	PNLIPRP2		ENSG00000165862	pancreatic lipase related protein 2 (gene/pseudogene)
TC11001846.hg.1	0.0592754	0.00696082	0.341606			ENSG00000256196	novel transcript
TC20000383.hg.1	-0.0241682	0.00696926	0.341617	FKSG49
TC16000832.hg.1	0.0510842	0.00697552	0.341617
TC16000393.hg.1	-0.075291	0.00697621	0.341617	IGHV2OR16-5		ENSG00000214618	immunoglobulin heavy variable 2/OR16-5 (non-functional)
TC0Y000228.hg.1	0.0322486	0.00698221	0.341663
TC03002001.hg.1	0.025964	0.00700333	0.342203	PLD1		ENSG00000075651	phospholipase D1
TC11001642.hg.1	0.175169	0.00700339	0.342203
TC06003799.hg.1	0.044962	0.00701703	0.342622
TC05001403.hg.1	-0.0437133	0.00703273	0.342636	RP11-158J3.2		ENSG00000248285	novel transcript, sense overlapping HTR1A
TC01003458.hg.1	-0.0765402	0.00703843	0.342636	RNA5SP62		ENSG00000200327	RNA, 5S ribosomal pseudogene 62
TC06000385.hg.1	-0.0529549	0.00703927	0.342636	HSPA1B		ENSG00000204388	heat shock protein family A (Hsp70) member 1B
TC17000311.hg.1	0.0513379	0.00704061	0.342636	KSR1		ENSG00000141068	kinase suppressor of ras 1
TC15001457.hg.1	0.0291048	0.00704269	0.342636	ARPP19		ENSG00000128989	cAMP regulated phosphoprotein 19
TC01001661.hg.1	0.0199414	0.00706102	0.343281	NAV1		ENSG00000134369	neuron navigator 1
TC06000162.hg.1	0.0770312	0.00707137	0.343536	HIST1H3A		ENSG00000198366
TC01004270.hg.1	-0.033903	0.00708042	0.343729	TRNAU1AP		ENSG00000180098	tRNA selenocysteine 1 associated protein 1
TC01006360.hg.1	-0.0305706	0.00709808	0.344182	OMA1		ENSG00000162600	OMA1 zinc metallopeptidase
TC12000404.hg.1	-0.0608047	0.00709996	0.344182	RNU6-199P		ENSG00000199824	RNA, U6 small nuclear 199, pseudogene
TC17001124.hg.1	0.0226199	0.00711422	0.344627	PIK3R5		ENSG00000141506	phosphoinositide-3-kinase regulatory subunit 5
TC01004440.hg.1	-0.0386348	0.00712001	0.344635
TC06003087.hg.1	-0.0679904	0.00712686	0.344635
TC16000853.hg.1	-0.065856	0.00712971	0.344635	RNA5SP403		ENSG00000200468	RNA, 5S ribosomal pseudogene 403
TC03001681.hg.1	0.0575254	0.00714017	0.344894	ARHGAP31-AS1		ENSG00000241155	ARHGAP31 antisense RNA 1
TC02002519.hg.1	0.0436806	0.00716398	0.345797	LOC101926913		ENSG00000234350	ERICH2 divergent transcript
TC19001838.hg.1	-0.0324572	0.00717543	0.346102	AC012314.20		ENSG00000223660	novel transcript
TC22000596.hg.1	-0.0334836	0.00718701	0.346325	LOC100128531		ENSG00000203280	KIAA1671 antisense RNA 1
TC17000884.hg.1	-0.0357884	0.00719031	0.346325	SEC14L1		ENSG00000129657	SEC14 like lipid binding 1
TC06003788.hg.1	0.0475018	0.00720222	0.346651
TC01004446.hg.1	0.0659334	0.00721547	0.346859	FOXD3		ENSG00000187140	forkhead box D3
TC06001644.hg.1	-0.0965849	0.0072234	0.346859
TC07001972.hg.1	-0.0306886	0.00722458	0.346859	FAM115C		ENSG00000253882	family with sequence similarity 115, member C (FAM115C) pseudogene
TC15000495.hg.1	-0.0978648	0.00723754	0.346859
TC17000229.hg.1	-0.0505537	0.00723887	0.346859	GRAPL		ENSG00000189152	GRB2 related adaptor protein like
TC19000319.hg.1	0.045912	0.00724563	0.346859	FAM32A		ENSG00000105058	family with sequence similarity 32 member A
TC10001432.hg.1	-0.0709068	0.00724588	0.346859			ENSG00000215921
TC13001251.hg.1	-0.0677821	0.00726316	0.346859
TC02003392.hg.1	-0.0507327	0.00726336	0.346859	ANKRD36BP2		ENSG00000230006	ankyrin repeat domain 36B pseudogene 2
TC17001924.hg.1	-0.034714	0.00726569	0.346859	LGALS3BP		ENSG00000108679	galectin 3 binding protein
TC02002644.hg.1	-0.0406339	0.00727531	0.346859	PGAP1		ENSG00000197121	post-GPI attachment to proteins inositol deacylase 1
TC22000497.hg.1	-0.058242	0.0072798	0.346859
TC07000292.hg.1	-0.0836014	0.00729263	0.346859
TC02003466.hg.1	-0.04347	0.00729554	0.346859
TC05000897.hg.1	-0.0543324	0.00729637	0.346859	MIR146A		ENSG00000207936	microRNA 146a
TC17000361.hg.1	-0.0451318	0.00729728	0.346859	LOC400590
TC06000966.hg.1	-0.0416228	0.00729963	0.346859	CENPW		ENSG00000203760	centromere protein W
TC20000282.hg.1	0.0283168	0.00730346	0.346859	LBP		ENSG00000129988	lipopolysaccharide binding protein
TC03000722.hg.1	0.024348	0.0073058	0.346859	CDV3		ENSG00000091527	CDV3 homolog
TC05000348.hg.1	0.0693963	0.00730927	0.346859	RP11-60A8.2		ENSG00000251543	long intergenic non-protein coding RNA 2230
TC06002254.hg.1	-0.0430258	0.00731693	0.346979	MIR4466			microRNA 4466
TC01002981.hg.1	-0.036268	0.00733529	0.347374	DENND2D		ENSG00000162777	DENN domain containing 2D
TC19000864.hg.1	-0.0561585	0.0073468	0.347374	AC008440.10		ENSG00000232324
TC01000664.hg.1	-0.05257	0.00734752	0.347374	SSBP3-AS1		ENSG00000198711	SSBP3 antisense RNA 1
TC0Y000058.hg.1	-0.0834448	0.00734783	0.347374			ENSG00000252664
TC19001495.hg.1	-0.015812	0.00735359	0.347374	DPF1		ENSG00000011332	double PHD fingers 1
TC12001198.hg.1	-0.112053	0.00735612	0.347374
TC02000336.hg.1	-0.0629899	0.00738289	0.348171			ENSG00000252773
TC09001036.hg.1	0.0331651	0.00738782	0.348171	FAM219A		ENSG00000164970	family with sequence similarity 219 member A
TC20000530.hg.1	0.0533803	0.0073916	0.348171	UCKL1-AS1			UCKL1 antisense RNA 1
TC20001552.hg.1	0.0562871	0.00740136	0.348171
TC03001825.hg.1	-0.0228717	0.00740177	0.348171
TC0X001863.hg.1	-0.081589	0.00740394	0.348171	RP11-13E5.2
TC10000696.hg.1	0.0220583	0.00743371	0.348921	ZDHHC16		ENSG00000171307	zinc finger DHHC-type palmitoyltransferase 16
TC15000129.hg.1	0.0730928	0.00743522	0.348921	AC090696.2		ENSG00000232394	novel transcript, antisense to OCA2
TC20001349.hg.1	-0.0409659	0.00744461	0.348921	HAR1A		ENSG00000225978	highly accelerated region 1A
TC04002463.hg.1	-0.0350841	0.00744832	0.348921
TC17001976.hg.1	-0.0207807	0.00745523	0.348921	CSNK1D		ENSG00000141551	casein kinase 1 delta
TC01003704.hg.1	-0.0823581	0.00745594	0.348921			ENSG00000253042	Small nucleolar RNA SNORA70
TC12000656.hg.1	0.0332355	0.00745607	0.348921	NAV3		ENSG00000067798	neuron navigator 3
TC08001589.hg.1	-0.0659196	0.0074827	0.349698
TC06000900.hg.1	-0.0460246	0.00748786	0.349698	RFPL4B		ENSG00000251258	ret finger protein like 4B
TC12001023.hg.1	-0.0283007	0.0074882	0.349698	TMEM132C		ENSG00000181234	transmembrane protein 132C
TC11003391.hg.1	0.0542039	0.00751152	0.350544	BSX		ENSG00000188909	brain specific homeobox
TC10002234.hg.1	-0.0561186	0.00753257	0.350925
TC07001036.hg.1	0.0653725	0.00753286	0.350925	RN7SKP280		ENSG00000201066	RN7SK pseudogene 280
TC02000770.hg.1	-0.0410683	0.00753781	0.350925	LOC101927801		ENSG00000224655	long intergenic non-protein coding RNA 1823
TC09001979.hg.1	-0.0601579	0.00754045	0.350925
TC0X001200.hg.1	-0.0642067	0.00754971	0.351114
TC01006050.hg.1	0.0337708	0.00757062	0.351782
TC01001882.hg.1	-0.0678498	0.00757971	0.351782
TC01003855.hg.1	-0.0678498	0.00757971	0.351782	LOC100132062
TC22000463.hg.1	-0.0331047	0.00758689	0.351873			ENSG00000221084
TC12000764.hg.1	-0.0363067	0.00759663	0.352019			ENSG00000221625
TC19000875.hg.1	-0.0284399	0.00760898	0.352019	RPS9		ENSG00000170889	ribosomal protein S9
TC06001863.hg.1	-0.0621843	0.00761175	0.352019			ENSG00000212099
TC17002140.hg.1	0.0568802	0.00761517	0.352019	PPY2
TC02001875.hg.1	-0.0619306	0.00761609	0.352019	RNA5SP93		ENSG00000199395	RNA, 5S ribosomal pseudogene 93
TC17002306.hg.1	0.070271	0.00762267	0.352082
TC06002162.hg.1	-0.0278757	0.00766838	0.353606	LOC100507462
TC06002651.hg.1	0.047864	0.00767126	0.353606
TC02002396.hg.1	-0.0792744	0.00767387	0.353606			ENSG00000257277	novel transcript, antisense to ARHGAP15
TC15002782.hg.1	0.041271	0.00767661	0.353606	AP3S2		ENSG00000157823	adaptor related protein complex 3 subunit sigma 2
TC07000617.hg.1	-0.0480524	0.00768349	0.353681	SPDYE3		ENSG00000214300	speedy/RINGO cell cycle regulator family member E3
TC19001779.hg.1	0.0728297	0.00769471	0.353717	SIGLEC10		ENSG00000142512	sialic acid binding Ig like lectin 10
TC17001312.hg.1	-0.0416142	0.00770146	0.353717	DHRS13		ENSG00000167536	dehydrogenase/reductase 13
TC07001093.hg.1	0.0476194	0.00770163	0.353717			ENSG00000227990
TC06001010.hg.1	0.0301798	0.00770521	0.353717	MYB		ENSG00000118513	MYB proto-oncogene, transcription factor
TC06003465.hg.1	-0.0411375	0.00772329	0.354084	C6orf52		ENSG00000137434	chromosome 6 open reading frame 52
TC05001463.hg.1	0.0212924	0.00772566	0.354084	MRPS27		ENSG00000113048	mitochondrial ribosomal protein S27
TC12000826.hg.1	-0.0212778	0.00772894	0.354084	TMEM263		ENSG00000151135	transmembrane protein 263
TC01000293.hg.1	-0.0859553	0.00774215	0.354353	MIR3115			microRNA 3115
TC07000991.hg.1	0.0156984	0.00774551	0.354353	KRBA1		ENSG00000133619	KRAB-A domain containing 1
TC01006315.hg.1	0.0285467	0.00775055	0.354353	SEPN1		ENSG00000162430	selenoprotein N
TC11001261.hg.1	0.0498076	0.00775659	0.35436	KRTAP5-1		ENSG00000205869	keratin associated protein 5-1
TC07000153.hg.1	0.0293612	0.00776639	0.35436	NPY		ENSG00000122585	neuropeptide Y
TC20000143.hg.1	0.0700076	0.00776985	0.35436	RP5-984P4.4		ENSG00000233492	novel transcript
TC06001365.hg.1	0.0747907	0.00777169	0.35436			ENSG00000215979
TC03003179.hg.1	-0.0778594	0.00778124	0.354493
TC17001230.hg.1	-0.0314526	0.00778512	0.354493	GRAP		ENSG00000154016	GRB2 related adaptor protein
TC19001677.hg.1	-0.0248137	0.00781101	0.354854	CARD8		ENSG00000105483	caspase recruitment domain family member 8
TC03001222.hg.1	-0.0528185	0.00781234	0.354854
TC19002421.hg.1	-0.053538	0.00781463	0.354854
TC08000571.hg.1	0.0294106	0.00782253	0.354854	PDP1		ENSG00000164951	pyruvate dehydrogenase phosphatase catalytic subunit 1
TC0X001962.hg.1	-0.0481845	0.00782398	0.354854
TC11000571.hg.1	0.0599685	0.00782456	0.354854	LGALS12		ENSG00000133317	galectin 12
TC05000532.hg.1	0.040372	0.00786192	0.355292	RP11-159K7.2		ENSG00000250358	long intergenic non-protein coding RNA 2200
TC12002626.hg.1	-0.0577649	0.0078625	0.355292
TC18000681.hg.1	-0.03286	0.00786272	0.355292	ELP2		ENSG00000134759	elongator acetyltransferase complex subunit 2
TC02003359.hg.1	0.0685662	0.00786313	0.355292
TC06003321.hg.1	-0.0861194	0.00786461	0.355292
TC03003327.hg.1	-0.0297625	0.00786909	0.355292	EMC3		ENSG00000125037	ER membrane protein complex subunit 3
TC14000500.hg.1	-0.060962	0.00787105	0.355292			ENSG00000247694
TC08001555.hg.1	-0.0433659	0.00787948	0.355434	RP11-775B15.2		ENSG00000253398	novel transcript
TC20000104.hg.1	0.0436385	0.00790234	0.356228	SNRPB2		ENSG00000125870	small nuclear ribonucleoprotein polypeptide B2
TC02001198.hg.1	-0.0193066	0.00792053	0.356809	ABI2		ENSG00000138443	abl interactor 2
TC01002097.hg.1	-0.0231533	0.00793172	0.357075	ANKRD65		ENSG00000235098	ankyrin repeat domain 65
TC12000222.hg.1	-0.0230006	0.00794769	0.357329	AEBP2		ENSG00000139154	AE binding protein 2
TC01002932.hg.1	-0.0137616	0.00794792	0.357329	COL11A1		ENSG00000060718	collagen type XI alpha 1 chain
TC06001547.hg.1	-0.0771969	0.00796867	0.358023	HSPA1A		ENSG00000204389	heat shock protein family A (Hsp70) member 1A
TC08001919.hg.1	0.0803903	0.00798183	0.358339
TC02004971.hg.1	0.0257441	0.00798632	0.358339	INO80B		ENSG00000115274	INO80 complex subunit B
TC05001370.hg.1	-0.0721018	0.00800433	0.358439	RNA5SP184		ENSG00000223003	RNA, 5S ribosomal pseudogene 184
TC03000122.hg.1	-0.0614007	0.00800643	0.358439			ENSG00000206728	Y RNA
TC17001591.hg.1	0.0291335	0.0080112	0.358439	DCAKD		ENSG00000172992	dephospho-CoA kinase domain containing
TC20000474.hg.1	0.0267318	0.00801494	0.358439	CDH26		ENSG00000124215	cadherin 26
TC01002504.hg.1	-0.0266034	0.00801814	0.358439	TRAPPC3		ENSG00000054116	trafficking protein particle complex subunit 3
TC05001053.hg.1	-0.0230959	0.008028	0.358439	SQSTM1		ENSG00000161011	sequestosome 1
TC11002152.hg.1	-0.0352628	0.00802901	0.358439			ENSG00000254698	novel transcript, sense overlapping RAB30
TC02001562.hg.1	0.0670982	0.00803316	0.358439	LOC100996549		ENSG00000243491	novel transcript
TC16000226.hg.1	-0.0319545	0.00803632	0.358439	LYRM1		ENSG00000102897	LYR motif containing 1
TC17001433.hg.1	-0.0233378	0.00805947	0.359234	PIP4K2B		ENSG00000141720	phosphatidylinositol-5-phosphate 4-kinase type 2 beta
TC14000486.hg.1	-0.0401716	0.00807038	0.359483	LOC283575		ENSG00000246548	long intergenic non-protein coding RNA 2288
TC22000874.hg.1	-0.0559472	0.0080905	0.360142	MIR1249		ENSG00000221598	microRNA 1249
TC16000047.hg.1	-0.0168684	0.00810266	0.360446	EME2		ENSG00000197774	essential meiotic structure-specific endonuclease subunit 2
TC11000702.hg.1	0.0263713	0.00812169	0.360869	ALDH3B1		ENSG00000006534	aldehyde dehydrogenase 3 family member B1
TC15000589.hg.1	-0.0198623	0.00812975	0.360869	SNX22		ENSG00000157734	sorting nexin 22
TC20001051.hg.1	-0.0367501	0.00813325	0.360869	TRIB3		ENSG00000101255	tribbles pseudokinase 3
TC12001525.hg.1	0.0240608	0.00814176	0.360869	KRT6A		ENSG00000205420	keratin 6A
TC09001358.hg.1	0.0539964	0.00814396	0.360869			ENSG00000204343
TC05002614.hg.1	-0.060435	0.00814424	0.360869
TC06000903.hg.1	-0.0736794	0.00816235	0.361434	RNU6-1163P		ENSG00000201386	RNA, U6 small nuclear 1163, pseudogene
TC10000264.hg.1	-0.0675963	0.00816857	0.361472	AL022344.5		ENSG00000234864	long intergenic non-protein coding RNA 2632
TC02004091.hg.1	0.0689238	0.00818289	0.361677
TC14001806.hg.1	0.0632439	0.00818794	0.361677	FOXN3-AS1		ENSG00000258920	FOXN3 antisense RNA 1
TC0X001031.hg.1	0.0291877	0.00818926	0.361677	FOXP3		ENSG00000049768	forkhead box P3
TC12001493.hg.1	-0.0717143	0.00820741	0.362106			ENSG00000257298	novel transcript, sense intronic to LIMA1
TC0X000143.hg.1	-0.0862556	0.00820969	0.362106	RP11-242C19.2		ENSG00000241886	novel transcript, sense intronic to GK
TC03002503.hg.1	0.0414198	0.008217	0.362192	KALRN		ENSG00000160145	kalirin RhoGEF kinase
TC07003208.hg.1	-0.0722368	0.00823432	0.362399
TC16000097.hg.1	-0.0295187	0.00823919	0.362399	LOC100128770		ENSG00000205890	novel transcript, antisense to CCDC64B
TC14001379.hg.1	-0.0313714	0.00824718	0.362399			ENSG00000258396
TC03001128.hg.1	-0.0867705	0.00825704	0.362399	EGOT		ENSG00000235947	eosinophil granule ontogeny transcript
TC01005036.hg.1	-0.0762369	0.00825883	0.362399
TC0X001021.hg.1	-0.0189568	0.00826319	0.362399	OTUD5		ENSG00000068308	OTU deubiquitinase 5
TC0X000750.hg.1	0.0222679	0.00826772	0.362399	BGN		ENSG00000182492	biglycan
TC01003339.hg.1	-0.0747043	0.0082683	0.362399	MIR9-1		ENSG00000207933	microRNA 9-1
TC14001044.hg.1	-0.0793563	0.00827009	0.362399			ENSG00000212071
TC11002468.hg.1	0.0390693	0.00827536	0.362399	SPATA19		ENSG00000166118	spermatogenesis associated 19
TC13000859.hg.1	-0.0612554	0.0082885	0.362594	RNA5SP38		ENSG00000222682	RNA, 5S ribosomal pseudogene 38
TC06002341.hg.1	-0.049166	0.00829056	0.362594	LOC154449		ENSG00000230960	novel transcript
TC05003448.hg.1	0.0480995	0.0082998	0.362763	C1QTNF3-AMACR			C1QTNF3-AMACR readthrough (NMD candidate)
TC09000810.hg.1	0.057405	0.00830586	0.362793			ENSG00000246129
TC02003798.hg.1	-0.0617229	0.00832282	0.363003
TC02001028.hg.1	-0.033735	0.00832357	0.363003	AC104088.1		ENSG00000232555	novel transcript
TC19001279.hg.1	-0.038242	0.00832679	0.363003	INSL3		ENSG00000248099	insulin like 3
TC15000535.hg.1	0.110472	0.00835087	0.363799
TC06000650.hg.1	-0.0626964	0.00835583	0.363799	MIR206		ENSG00000207604	microRNA 206
TC04002170.hg.1	-0.0574349	0.00836692	0.364047
TC04002962.hg.1	0.0220064	0.00837885	0.364305	LOC285431
TC17000803.hg.1	0.101222	0.00838364	0.364305			ENSG00000252208
TC14000589.hg.1	0.0765549	0.0083962	0.364616			ENSG00000258866	novel transcript
TC07002180.hg.1	-0.0931892	0.0084076	0.364877	RPL21		ENSG00000122026	ribosomal protein L21
TC06002198.hg.1	0.067326	0.00841608	0.36501	LOC101928661		ENSG00000237468	ADGB divergent transcript
TC15000291.hg.1	-0.0300755	0.008427	0.365249			ENSG00000259254	novel transcript, sense intronic to CASC5
TC01000856.hg.1	0.0635533	0.00843745	0.365357			ENSG00000207022
TC14002316.hg.1	0.0198945	0.00844335	0.365357	ADCY4		ENSG00000129467	adenylate cyclase 4
TC17000054.hg.1	0.0194383	0.00845208	0.365357	MINK1		ENSG00000141503	misshapen like kinase 1
TC01003655.hg.1	0.0773827	0.00845634	0.365357			ENSG00000252241
TC01006065.hg.1	-0.0466637	0.00846243	0.365357
TC13000629.hg.1	-0.0346648	0.00846444	0.365357			ENSG00000221163
TC18000396.hg.1	-0.0591013	0.00846735	0.365357	RNU6-721P		ENSG00000222087	RNA, U6 small nuclear 721, pseudogene
TC0X000042.hg.1	0.0294308	0.00848706	0.365593	HCCS		ENSG00000004961	holocytochrome c synthase
TC06002758.hg.1	-0.0614802	0.00848754	0.365593
TC09001896.hg.1	0.0422512	0.00848906	0.365593	LINC00950
TC03000472.hg.1	0.0698608	0.00849689	0.365697			ENSG00000201339	Y RNA
TC08000458.hg.1	0.0704398	0.00850327	0.365738			ENSG00000254557	novel transcript
TC02003735.hg.1	0.0628717	0.00851341	0.365941
TC20000316.hg.1	-0.0313946	0.00853063	0.366115	SRSF6		ENSG00000124193	serine and arginine rich splicing factor 6
TC06001772.hg.1	-0.028168	0.00853242	0.366115	CYP39A1		ENSG00000146233	cytochrome P450 family 39 subfamily A member 1
TC14000999.hg.1	-0.043025	0.00853372	0.366115	MIR548AI			microRNA 548ai
TC02004286.hg.1	-0.0475892	0.00855242	0.36621	AC007880.1
TC03001654.hg.1	0.0540459	0.00855494	0.36621	CD200R1		ENSG00000163606	CD200 receptor 1
TC15001847.hg.1	0.0484887	0.00855676	0.36621	GABARAPL3		ENSG00000238244	GABA type A receptor associated protein like 3 pseudogene
TC22000811.hg.1	0.021585	0.00856096	0.36621	MKL1		ENSG00000196588	myocardin related transcription factor A
TC06003230.hg.1	0.0452521	0.00857588	0.36621
TC0X002288.hg.1	-0.0419631	0.00857861	0.36621	MECP2		ENSG00000169057	methyl-CpG binding protein 2
TC22001093.hg.1	0.0422706	0.00858088	0.36621
TC09000849.hg.1	-0.0197097	0.00858391	0.36621	NOXA1		ENSG00000188747	NADPH oxidase activator 1
TC02001439.hg.1	0.0232754	0.00858475	0.36621	COPS8		ENSG00000198612	COP9 signalosome subunit 8
TC0X000194.hg.1	-0.0744139	0.0085932	0.366339
TC08002115.hg.1	-0.0869739	0.00861429	0.367007
TC12000188.hg.1	-0.063394	0.00862342	0.367164			ENSG00000252345
TC02001094.hg.1	0.0617154	0.00866324	0.368513	AC093639.1		ENSG00000234172	novel transcript
TC18000216.hg.1	0.032931	0.00866703	0.368513			ENSG00000253011
TC0X001508.hg.1	0.0327763	0.00867148	0.368513	PNMA6D		ENSG00000257088
TC06001423.hg.1	-0.0353851	0.00868072	0.368546
TC07001494.hg.1	-0.0329433	0.00868779	0.368546
TC10001785.hg.1	-0.0211055	0.00868862	0.368546	RP11-122K13.12		ENSG00000235245
TC14001819.hg.1	-0.0572313	0.00871216	0.369313
TC06001058.hg.1	-0.0729919	0.00872478	0.369615
TC0X001940.hg.1	-0.0492891	0.00873141	0.369664	SLC10A3		ENSG00000126903	solute carrier family 10 member 3
TC09000476.hg.1	-0.0629347	0.00874369	0.369805	RNA5SP289		ENSG00000199202	RNA, 5S ribosomal pseudogene 289
TC20000740.hg.1	0.0494679	0.00874569	0.369805	RP13-329D4.3		ENSG00000230440	novel transcript
TC05003044.hg.1	-0.0336187	0.0087568	0.370043	LOC101928885
TC01005262.hg.1	0.038121	0.0087822	0.370885	MASP2		ENSG00000009724	MBL associated serine protease 2
TC11001141.hg.1	-0.059964	0.00878777	0.370888	RNA5SP352		ENSG00000200278	RNA, 5S ribosomal pseudogene 352
TC16000337.hg.1	0.0325279	0.00880406	0.370919	C16orf92		ENSG00000167194	chromosome 16 open reading frame 92
TC05002846.hg.1	-0.0654331	0.00880414	0.370919
TC08001415.hg.1	-0.0634376	0.00880499	0.370919			ENSG00000252528
TC14001551.hg.1	0.0521882	0.00881318	0.371033			ENSG00000258598	novel transcript
TC6_cox_hap2000091.hg.1	0.309621	0.00883015	0.371112	HLA-DQA1		ENSG00000196735	major histocompatibility complex, class II, DQ alpha 1
TC6_qbl_hap6000082.hg.1	0.309621	0.00883015	0.371112	HLA-DQA1		ENSG00000196735	major histocompatibility complex, class II, DQ alpha 1
TC07000107.hg.1	-0.0581119	0.00883156	0.371112			ENSG00000236112
TC15000881.hg.1	0.0240325	0.00883934	0.371208	SLCO3A1		ENSG00000176463	solute carrier organic anion transporter family member 3A1
TC01003255.hg.1	0.057997	0.00886312	0.371884	SPRR2E		ENSG00000203785	small proline rich protein 2E
TC19002433.hg.1	-0.0676547	0.00886644	0.371884
TC01002619.hg.1	-0.0731267	0.00888712	0.37252	LINC01398		ENSG00000224863	long intergenic non-protein coding RNA 1398
TC13001367.hg.1	0.0660702	0.00889373	0.372566	AMER2		ENSG00000165566	APC membrane recruitment protein 2
TC17002714.hg.1	-0.0705529	0.0089037	0.37262
TC19001090.hg.1	0.0738005	0.00890606	0.37262
TC16000138.hg.1	-0.0215024	0.00892004	0.372698	SEC14L5		ENSG00000103184	SEC14 like lipid binding 5
TC10000114.hg.1	-0.034818	0.00892331	0.372698	MEIG1		ENSG00000197889	meiosis/spermiogenesis associated 1
TC01000373.hg.1	-0.0249579	0.00892685	0.372698	SMPDL3B		ENSG00000130768	sphingomyelin phosphodiesterase acid like 3B
TC19000763.hg.1	-0.0519867	0.00893884	0.372698
TC09002651.hg.1	0.108549	0.00893946	0.372698
TC03001233.hg.1	-0.019304	0.00894104	0.372698	ZNF385D		ENSG00000151789	zinc finger protein 385D
TC05001964.hg.1	-0.0212883	0.00897065	0.373081	LOC101927134		ENSG00000249484	long intergenic non-protein coding RNA 1470
TC06003416.hg.1	-0.0315846	0.00897072	0.373081
TC20000278.hg.1	0.0240452	0.00897285	0.373081	RPRD1B		ENSG00000101413	regulation of nuclear pre-mRNA domain containing 1B
TC04000150.hg.1	-0.0796728	0.00897897	0.373081			ENSG00000238536
TC17002121.hg.1	-0.0432551	0.00898305	0.373081
TC16000875.hg.1	-0.088451	0.00898683	0.373081	GSPT1		ENSG00000103342	G1 to S phase transition 1
TC03002097.hg.1	-0.0483953	0.008997	0.373081	RP11-44H4.1		ENSG00000236864	novel transcript
TC10000276.hg.1	-0.0644976	0.00900211	0.373081	RNU7-193P		ENSG00000252532	RNA, U7 small nuclear 193 pseudogene
TC16001450.hg.1	-0.0496511	0.00900304	0.373081	SMG1P1		ENSG00000237296	SMG1 pseudogene 1
TC19001916.hg.1	-0.0369021	0.00900965	0.373081	MIR4754			microRNA 4754
TC01004953.hg.1	-0.0217152	0.00901128	0.373081	PTPRVP		ENSG00000243323	protein tyrosine phosphatase receptor type V, pseudogene
TC02004967.hg.1	0.0257801	0.00901653	0.373081	APLF		ENSG00000169621	aprataxin and PNKP like factor
TC05000237.hg.1	-0.0549467	0.00903925	0.373792	RNA5SP183		ENSG00000199322	RNA, 5S ribosomal pseudogene 183
TC04000785.hg.1	-0.0831368	0.00905215	0.374096
TC11002520.hg.1	0.0227212	0.00905921	0.374159	KCNQ1		ENSG00000053918	potassium voltage-gated channel subfamily Q member 1
TC20000112.hg.1	-0.0803469	0.0090669	0.374248
TC09002876.hg.1	0.0326366	0.00908502	0.374478
TC02003049.hg.1	0.0555121	0.00909503	0.374478
TC02000633.hg.1	-0.0600737	0.00910243	0.374478	AC068535.2		ENSG00000227157	novel transcript
TC13000693.hg.1	0.0309232	0.00910913	0.374478	PCDH8		ENSG00000136099	protocadherin 8
TC01002841.hg.1	-0.0466123	0.0091154	0.374478
TC08001428.hg.1	-0.0429707	0.00911611	0.374478	RP3-388N13.3		ENSG00000254057	novel transcript
TC17000104.hg.1	0.0260802	0.00912175	0.374478	MPDU1		ENSG00000129255	mannose-P-dolichol utilization defect 1
TC05003436.hg.1	-0.0312742	0.00912837	0.374478	RAB24		ENSG00000169228	RAB24, member RAS oncogene family
TC07001999.hg.1	-0.0688785	0.00913306	0.374478
TC0X001544.hg.1	-0.0675999	0.00913342	0.374478	MPP1		ENSG00000130830	MAGUK p55 scaffold protein 1
TC19002487.hg.1	-0.030818	0.00913656	0.374478	PCAT19			prostate cancer associated transcript 19
TC15000995.hg.1	0.218335	0.00915128	0.374478
TC01000665.hg.1	-0.0804494	0.00915269	0.374478	RP5-997D24.3		ENSG00000225632	novel transcript
TC12001570.hg.1	0.0389804	0.00915302	0.374478	ZNF385A		ENSG00000161642	zinc finger protein 385A
TC06003529.hg.1	0.0447361	0.00915638	0.374478	LOC101928663
TC06000790.hg.1	-0.0541409	0.00916709	0.374478	AKIRIN2		ENSG00000135334	akirin 2
TC03000079.hg.1	-0.0346814	0.00917938	0.374478	LINC00620		ENSG00000224514	long intergenic non-protein coding RNA 620
TC06001169.hg.1	-0.0569175	0.00918202	0.374478	RNA5SP226		ENSG00000199523	RNA, 5S ribosomal pseudogene 226
TC07000779.hg.1	-0.0550191	0.00918289	0.374478	RNA5SP242		ENSG00000201041	RNA, 5S ribosomal pseudogene 242
TC20001252.hg.1	-0.0250123	0.00918337	0.374478
TC01005279.hg.1	0.057544	0.00920451	0.374825
TC03002048.hg.1	-0.059184	0.00920696	0.374825	RNA5SP150		ENSG00000199839	RNA, 5S ribosomal pseudogene 150
TC07002491.hg.1	-0.030347	0.00921139	0.374825
TC01001375.hg.1	0.056175	0.00922875	0.374825	RP11-544M22.8		ENSG00000228917	NECTIN4 antisense RNA 1
TC07000863.hg.1	-0.0518776	0.00923907	0.374825	MIR4468			microRNA 4468
TC21000815.hg.1	0.0450799	0.00924359	0.374825	AJ006998.2
TC01003985.hg.1	0.0279958	0.00924648	0.374825	IRF2BP2		ENSG00000168264	interferon regulatory factor 2 binding protein 2
TC07002590.hg.1	-0.0717687	0.00924684	0.374825
TC01002466.hg.1	0.0619241	0.00924795	0.374825			ENSG00000252450	Y RNA
TC14000377.hg.1	0.0308513	0.00924885	0.374825	RHOJ		ENSG00000126785	ras homolog family member J
TC07000734.hg.1	0.0248022	0.00925332	0.374825	ING3		ENSG00000071243	inhibitor of growth family member 3
TC11002331.hg.1	-0.0515491	0.00926569	0.374825
TC11001753.hg.1	-0.0535931	0.00927583	0.374825			ENSG00000254879	PTPRJ antisense RNA 1
TC05002129.hg.1	-0.0167361	0.00929258	0.374825	GRM6		ENSG00000113262	glutamate metabotropic receptor 6
TC11003246.hg.1	0.0288139	0.00930305	0.374825	FAM168A		ENSG00000054965	family with sequence similarity 168 member A
TC06001004.hg.1	-0.0540495	0.00931211	0.374825	RNA5SP218		ENSG00000200058	RNA, 5S ribosomal pseudogene 218
TC17000101.hg.1	0.0645677	0.00931931	0.374825	SNORA48		ENSG00000209582	small nucleolar RNA, H/ACA box 48
TC01004544.hg.1	0.037236	0.00931977	0.374825
TC05001188.hg.1	-0.068072	0.0093205	0.374825	RNA5SP180		ENSG00000251990	RNA, 5S ribosomal pseudogene 180
TC19002206.hg.1	0.0564029	0.00932078	0.374825
TC19000203.hg.1	-0.0261377	0.00932308	0.374825	ZNF627		ENSG00000198551	zinc finger protein 627
TC15001202.hg.1	0.0216997	0.00932334	0.374825	AQR		ENSG00000021776	aquarius intron-binding spliceosomal factor
TC07003104.hg.1	-0.0453859	0.0093255	0.374825
TC01004381.hg.1	0.0353545	0.00933875	0.374825	OSBPL9		ENSG00000117859	oxysterol binding protein like 9
TC04002950.hg.1	-0.0281203	0.00934753	0.374825	MTNR1A		ENSG00000168412	melatonin receptor 1A
TC14000325.hg.1	-0.0385932	0.00935028	0.374825	FBXO34		ENSG00000178974	F-box protein 34
TC05000719.hg.1	0.0649676	0.00935645	0.374825			ENSG00000207317	Y RNA
TC12001919.hg.1	-0.076412	0.00935798	0.374825	RNU7-94P		ENSG00000238609	RNA, U7 small nuclear 94 pseudogene
TC12002687.hg.1	-0.0224963	0.00936256	0.374825	EP400NL
TC06000549.hg.1	-0.0191221	0.00936371	0.374825	ZFAND3		ENSG00000156639	zinc finger AN1-type containing 3
TC12002119.hg.1	-0.057721	0.00936472	0.374825			ENSG00000256643	long intergenic non-protein coding RNA 2441
TC12000710.hg.1	-0.0544573	0.00936952	0.374825			ENSG00000257863	novel transcript
TC04001533.hg.1	-0.0735045	0.00938236	0.375117	RP11-810P8.1		ENSG00000250945	novel transcript
TC07000607.hg.1	-0.0218801	0.00940174	0.375669	ZKSCAN1		ENSG00000106261	zinc finger with KRAB and SCAN domains 1
TC08000384.hg.1	-0.051384	0.00941641	0.375886	RP11-318K15.2		ENSG00000254325	novel transcript
TC07000079.hg.1	0.0723423	0.00942543	0.375886	RNU6-534P		ENSG00000201747	RNA, U6 small nuclear 534, pseudogene
TC06002064.hg.1	-0.0541975	0.00942876	0.375886	RNU6-214P		ENSG00000206857	RNA, U6 small nuclear 214, pseudogene
TC05003127.hg.1	0.0833609	0.00943747	0.375886
TC6_mcf_hap5000185.hg.1	0.0179264	0.00944525	0.375886	DAXX		ENSG00000204209	death domain associated protein
TC10000984.hg.1	-0.0546855	0.00945816	0.375886			ENSG00000238840	U8 small nucleolar RNA
TC0X001130.hg.1	0.0405324	0.0094582	0.375886	CXorf49B		ENSG00000215113	chromosome X open reading frame 49B
TC10000234.hg.1	-0.0631639	0.00946331	0.375886
TC15002420.hg.1	-0.0324197	0.00946628	0.375886	WASH3P		ENSG00000185596	WASP family homolog 3, pseudogene
TC01003427.hg.1	-0.0485587	0.00946743	0.375886
TC01006334.hg.1	-0.0194156	0.0094684	0.375886	MSTO1		ENSG00000125459	misato mitochondrial distribution and morphology regulator 1
TC07000409.hg.1	0.0570606	0.00948168	0.376016	LOC100289098		ENSG00000237310	long intergenic non-protein coding RNA 3011
TC0X002264.hg.1	-0.0618144	0.00948281	0.376016
TC19000145.hg.1	-0.0306624	0.00948888	0.376036			ENSG00000246974
TC01000313.hg.1	0.0265661	0.00949558	0.376081	SRRM1		ENSG00000133226	serine and arginine repetitive matrix 1
TC06001855.hg.1	-0.0137502	0.00951173	0.376246	COL9A1		ENSG00000112280	collagen type IX alpha 1 chain
TC05001008.hg.1	-0.0244709	0.00951375	0.376246	ZNF346		ENSG00000113761	zinc finger protein 346
TC12001053.hg.1	-0.0181924	0.00951749	0.376246	EP400NL		ENSG00000185684	EP400 pseudogene 1
TC19002679.hg.1	-0.0294041	0.00952204	0.376246	ECSIT		ENSG00000130159	ECSIT signaling integrator
TC19001175.hg.1	0.0552894	0.0095317	0.376368
TC11002373.hg.1	0.0324745	0.00954032	0.376368			ENSG00000254863	long intergenic non-protein coding RNA 2744
TC13001416.hg.1	-0.0496184	0.00954912	0.376368
TC10000855.hg.1	-0.0618191	0.00955095	0.376368	RP11-354M20.3		ENSG00000231104	novel transcript, antisense to RAB11FIP2
TC02004857.hg.1	-0.0428298	0.00955299	0.376368	LOC100286922
TC12000902.hg.1	0.0618497	0.00956062	0.376449			ENSG00000257958	novel transcript
TC13000155.hg.1	0.0486965	0.00957453	0.376458	FAM216B		ENSG00000179813	family with sequence similarity 216 member B
TC12000431.hg.1	0.0490902	0.00958348	0.376458			ENSG00000257808	novel transcript
TC02002032.hg.1	-0.0518804	0.00958562	0.376458	AC010105.1		ENSG00000237498	novel transcript
TC13001712.hg.1	0.0585022	0.00958882	0.376458
TC18000690.hg.1	-0.0336192	0.00959493	0.376458
TC16001368.hg.1	0.054985	0.00960074	0.376458
TC02002386.hg.1	0.0768299	0.00960445	0.376458	AC078851.1		ENSG00000223554	novel transcript
TC0X000396.hg.1	-0.0305992	0.00960546	0.376458	PIN4		ENSG00000102309	peptidylprolyl cis/trans isomerase, NIMA-interacting 4
TC13001093.hg.1	0.0461391	0.00963281	0.377241
TC01000321.hg.1	0.0478162	0.0096382	0.377241			ENSG00000238084	succinate dehydrogenase complex, subunit D, integral membrane protein (SDHD) pseudogene
TC15001289.hg.1	-0.0188058	0.00964508	0.377241	FRMD5		ENSG00000171877	FERM domain containing 5
TC22000104.hg.1	0.056414	0.00964778	0.377241	IGLV11-55		ENSG00000211641	immunoglobulin lambda variable 11-55 (non-functional)
TC08001239.hg.1	-0.0782299	0.00967015	0.377682	RNA5SP266		ENSG00000222205	RNA, 5S ribosomal pseudogene 266
TC19000069.hg.1	0.0269806	0.00967343	0.377682	NFIC		ENSG00000141905	nuclear factor I C
TC12001449.hg.1	-0.0526901	0.00967585	0.377682			ENSG00000221171
TC19001621.hg.1	0.0515164	0.00968518	0.377758			ENSG00000248000
TC01000357.hg.1	-0.0461899	0.00968898	0.377758
TC19001429.hg.1	0.0711546	0.00970985	0.377963
TC06002272.hg.1	-0.0657209	0.00971749	0.377963	RP11-125D12.1		ENSG00000231178	novel transcript
TC12003065.hg.1	-0.0464032	0.00971759	0.377963	LOC100505978
TC06002909.hg.1	-0.0507348	0.00971998	0.377963	RP4-676J13.2
TC14000751.hg.1	-0.0584317	0.00972775	0.377963	MIR668		ENSG00000211506	microRNA 668
TC05002827.hg.1	0.0629256	0.00972781	0.377963
TC17001910.hg.1	0.0397592	0.00973843	0.378158	MIR4316			microRNA 4316
TC05000618.hg.1	0.0528105	0.00974911	0.378355	KIAA1024L		ENSG00000186367	membrane integral NOTCH2 associated receptor 2
TC04002014.hg.1	-0.0322434	0.00975898	0.378521	DANCR		ENSG00000226950	differentiation antagonizing non-protein coding RNA
TC13000308.hg.1	0.052674	0.00976927	0.378702	RP11-452B18.2		ENSG00000229309	novel transcript
TC08000874.hg.1	-0.0292406	0.00978334	0.378913	RPL23AP53			ribosomal protein L23a pseudogene 53
TC11001826.hg.1	0.0685339	0.00978965	0.378913
TC17001114.hg.1	-0.0875021	0.00979153	0.378913	LOC100128288		ENSG00000198150
TC05002625.hg.1	0.054491	0.00980804	0.379121
TC08001618.hg.1	0.0437234	0.00981437	0.379121
TC10000457.hg.1	-0.0320534	0.0098155	0.379121	NUDT13		ENSG00000166321	nudix hydrolase 13
TC0X000199.hg.1	-0.0313376	0.00982488	0.379121	DDX3X		ENSG00000215301	DEAD-box helicase 3 X-linked
TC19002521.hg.1	0.0538486	0.00983168	0.379121
TC11003441.hg.1	-0.0238939	0.00983269	0.379121	TRIM6		ENSG00000121236	tripartite motif containing 6
TC16000051.hg.1	0.0546263	0.00983628	0.379121	SNHG9		ENSG00000255198	small nucleolar RNA host gene 9
TC06002440.hg.1	-0.0503691	0.00984298	0.379121	LST1		ENSG00000204482	leukocyte specific transcript 1
TC03002308.hg.1	-0.0592022	0.00984745	0.379121	CCDC13-AS1		ENSG00000173811	CCDC13 antisense RNA 1
TC17002024.hg.1	-0.0322035	0.00985794	0.379131	RPAIN		ENSG00000129197	RPA interacting protein
TC11001843.hg.1	0.0561613	0.00985892	0.379131	PTGDR2		ENSG00000183134	prostaglandin D2 receptor 2
TC02000194.hg.1	-0.0352511	0.00989019	0.380116	AC106870.2		ENSG00000197644	novel transcript
TC14001925.hg.1	0.0341192	0.00990472	0.380458	LOC101929735
TC03003397.hg.1	-0.0831923	0.00993156	0.381058	ANKUB1		ENSG00000206199	ankyrin repeat and ubiquitin domain containing 1
TC12001524.hg.1	0.0259764	0.00993162	0.381058	KRT6C		ENSG00000170465	keratin 6C
TC06001025.hg.1	0.0390644	0.00995869	0.38188			ENSG00000216097
TC14001114.hg.1	-0.0439911	0.00998394	0.382336	C14orf183		ENSG00000168260
TC15001455.hg.1	0.0791739	0.00998698	0.382336	MIR1266		ENSG00000221052	microRNA 1266
TC02004803.hg.1	-0.039998	0.00999896	0.382336
TC04002375.hg.1	-0.0347754	0.00999992	0.382336
TC13000223.hg.1	0.0388949	0.0100033	0.382336	CKAP2		ENSG00000136108	cytoskeleton associated protein 2
TC07000984.hg.1	-0.0910649	0.0100095	0.382336
TC13000332.hg.1	-0.0303058	0.0100102	0.382336	LOC101927284
TC12001725.hg.1	0.0691695	0.0100285	0.382759			ENSG00000257761	novel transcript, antisense to LGR5
TC15001093.hg.1	0.0263039	0.0100326	0.382759	LOC645202		ENSG00000237850	golgin A6 family like 24
TC03000285.hg.1	-0.0144705	0.0100399	0.382821	ARIH2		ENSG00000177479	ariadne RBR E3 ubiquitin protein ligase 2
TC08000320.hg.1	-0.0359938	0.0100631	0.383314	MIR486		ENSG00000221035
TC15001428.hg.1	-0.053866	0.0100657	0.383314
TC13001545.hg.1	-0.0599916	0.0100699	0.383314	RP11-394A14.2
TC09001793.hg.1	0.0404551	0.010087	0.383602
TC01006059.hg.1	-0.0652884	0.0100888	0.383602
TC22000752.hg.1	-0.0749016	0.0100961	0.383654
TC19002322.hg.1	-0.0689488	0.0101015	0.383654
TC05001101.hg.1	-0.0346601	0.0101341	0.38461	LOC100506688		ENSG00000215246	long intergenic non-protein coding RNA 2982
TC10000960.hg.1	-0.0576107	0.0101403	0.38461	RNA5SP297		ENSG00000212331	RNA, 5S ribosomal pseudogene 297
TC04000264.hg.1	-0.0352508	0.0101438	0.38461	RP11-395F4.1		ENSG00000248939	novel transcript
TC08000005.hg.1	0.0363273	0.0101753	0.385278	ERICH1-AS1		ENSG00000237647
TC02003391.hg.1	0.0708034	0.0101781	0.385278	RPIA		ENSG00000153574	ribose 5-phosphate isomerase A
TC19001608.hg.1	0.0275895	0.0101785	0.385278	CEACAM20		ENSG00000176395	CEA cell adhesion molecule 20
TC16000560.hg.1	-0.0525288	0.0101857	0.385303	RNA5SP429		ENSG00000200558	RNA, 5S ribosomal pseudogene 429
TC03000050.hg.1	-0.0412641	0.0101906	0.385303	EMC3-AS1		ENSG00000180385	EMC3 antisense RNA 1
TC09001333.hg.1	-0.0208132	0.0102101	0.385561	NOL8		ENSG00000198000	nucleolar protein 8
TC11002933.hg.1	0.0607133	0.0102107	0.385561
TC05001681.hg.1	0.026323	0.0102151	0.385561	LOC101927078		ENSG00000246316	artifact
TC03002832.hg.1	0.0302955	0.0102228	0.385561	TBC1D5		ENSG00000131374	TBC1 domain family member 5
TC17001749.hg.1	0.0585905	0.010226	0.385561	RNU4-13P		ENSG00000200889	RNA, U4 small nuclear 13, pseudogene
TC08001330.hg.1	0.0654923	0.010238	0.385694	RP11-434I12.4		ENSG00000253235	novel transcript
TC14000255.hg.1	-0.0731791	0.0102457	0.385694			ENSG00000251858
TC19000523.hg.1	0.0624625	0.0102559	0.385694			ENSG00000200209	Y RNA
TC01003878.hg.1	-0.076172	0.0102866	0.385694	RNU6-1319P		ENSG00000212157	RNA, U6 small nuclear 1319, pseudogene
TC01004037.hg.1	-0.076172	0.0102866	0.385694	RNU6-747P		ENSG00000212230	RNA, U6 small nuclear 747, pseudogene
TC07000284.hg.1	-0.076172	0.0102866	0.385694	RNU6-241P		ENSG00000212450	RNA, U6 small nuclear 241, pseudogene
TC06000041.hg.1	-0.0599448	0.0102986	0.385694	RNA5SP202		ENSG00000201185	RNA, 5S ribosomal pseudogene 202
TC09000746.hg.1	0.0216451	0.0103007	0.385694	NUP214		ENSG00000126883	nucleoporin 214
TC02002291.hg.1	0.0278485	0.0103015	0.385694	SAP130		ENSG00000136715	Sin3A associated protein 130
TC19001653.hg.1	-0.0298716	0.0103033	0.385694	PRKD2		ENSG00000105287	protein kinase D2
TC05000435.hg.1	-0.0334962	0.0103049	0.385694	CTC-467M3.1		ENSG00000245864	MEF2C antisense RNA 2
TC19000321.hg.1	-0.0451446	0.0103065	0.385694	KLF2		ENSG00000127528	KLF transcription factor 2
TC20000509.hg.1	-0.0515654	0.0103185	0.385694	MIR3196			microRNA 3196
TC22000986.hg.1	-0.0257017	0.0103192	0.385694	LOC400891
TC09000615.hg.1	-0.0282978	0.0103258	0.385694	RP11-542K23.7		ENSG00000229245
TC13001468.hg.1	-0.0411436	0.0103278	0.385694
TC16000584.hg.1	-0.0436635	0.010332	0.385694
TC09000450.hg.1	0.0232965	0.0103323	0.385694	PHF2		ENSG00000197724	PHD finger protein 2
TC06001800.hg.1	0.0377592	0.0103425	0.385862	TRAM2		ENSG00000065308	translocation associated membrane protein 2
TC03003068.hg.1	0.0293992	0.0103675	0.386224
TC18000509.hg.1	-0.053041	0.0103714	0.386224	RNA5SP457		ENSG00000200527	RNA, 5S ribosomal pseudogene 457
TC20000192.hg.1	-0.0213666	0.0103795	0.386224	HM13-IT1		ENSG00000235313	HM13 intronic transcript 1
TC0X000940.hg.1	-0.0831838	0.0103837	0.386224	GK-AS1		ENSG00000243055	GK antisense RNA 1
TC11000237.hg.1	-0.0374847	0.0103859	0.386224	LOC494141		ENSG00000189332	SLC25A51 pseudogene 4
TC07000081.hg.1	-0.0292702	0.0103996	0.386224	LOC100505938		ENSG00000229970	novel transcript, antisense to ICA1
TC16002032.hg.1	-0.148746	0.0104027	0.386224	HBZ		ENSG00000130656	hemoglobin subunit zeta
TC03001708.hg.1	0.0142928	0.0104035	0.386224	SEMA5B		ENSG00000082684	semaphorin 5B
TC09002463.hg.1	-0.0252389	0.0104037	0.386224
TC03000208.hg.1	-0.0241375	0.0104305	0.386358	ENTPD3		ENSG00000168032	ectonucleoside triphosphate diphosphohydrolase 3
TC08001053.hg.1	-0.0255915	0.0104329	0.386358	RP11-1149O23.4		ENSG00000250714	TNFRSF10A divergent transcript
TC14001259.hg.1	0.0503872	0.0104369	0.386358			ENSG00000258520	novel transcript
TC11001629.hg.1	0.0962273	0.0104373	0.386358
TC20001241.hg.1	0.0692814	0.0104404	0.386358
TC02004617.hg.1	0.0767387	0.0104491	0.386358
TC11002928.hg.1	0.0658105	0.0104603	0.386358	OR8G2
TC01003086.hg.1	0.0713579	0.0104618	0.386358	RP11-289H16.1		ENSG00000224363	novel transcript
TC17002027.hg.1	0.0542692	0.0104625	0.386358	LOC339166
TC09001851.hg.1	0.0527446	0.0104688	0.386358	RP11-321L2.1
TC15000466.hg.1	0.051129	0.0104703	0.386358	LOC100996876		ENSG00000259482	RORA antisense RNA 2
TC17000501.hg.1	-0.0595376	0.010477	0.386396	AC004231.2		ENSG00000234477	novel transcript
TC19002080.hg.1	-0.0519978	0.0104871	0.3864
TC12001263.hg.1	-0.0487114	0.0104972	0.3864	RNA5SP353		ENSG00000201476	RNA, 5S ribosomal pseudogene 353
TC19000894.hg.1	-0.0151538	0.0104987	0.3864	SUV420H2		ENSG00000133247	lysine methyltransferase 5C
TC14001884.hg.1	-0.045911	0.0105	0.3864
TC10002538.hg.1	-0.0568116	0.0105103	0.386432	RP11-253D19.1
TC0X001641.hg.1	-0.0405672	0.0105123	0.386432
TC02000767.hg.1	0.069671	0.0105289	0.386818	RNU4ATAC		ENSG00000208506	RNA, U4atac small nuclear
TC04002411.hg.1	-0.0415277	0.0105343	0.386818
TC02003790.hg.1	-0.0587635	0.010544	0.386964
TC19001521.hg.1	-0.0430061	0.0105588	0.386977	RPS16		ENSG00000105193	ribosomal protein S16
TC08000569.hg.1	-0.0682152	0.0105655	0.386977	RP11-10N23.5		ENSG00000253848	RBM12B divergent transcript
TC11001643.hg.1	-0.141914	0.0105716	0.386977
TC03001371.hg.1	-0.0248388	0.0105742	0.386977			ENSG00000214773	novel transcript, sense intronic SMARCC1
TC07001558.hg.1	0.0371014	0.0105768	0.386977	GNAT3		ENSG00000214415	G protein subunit alpha transducin 3
TC02003923.hg.1	-0.0533955	0.0105787	0.386977	LOC643387
TC18000419.hg.1	-0.0494399	0.010589	0.387143	RNA5SP452		ENSG00000199874	RNA, 5S ribosomal pseudogene 452
TC10001970.hg.1	-0.0686295	0.0106165	0.38794
TC19001430.hg.1	-0.0975315	0.0106373	0.388367
TC03000015.hg.1	0.0491958	0.0106461	0.388367	BHLHE40		ENSG00000134107	basic helix-loop-helix family member e40
TC01002881.hg.1	0.0301711	0.0106499	0.388367	DNTTIP2		ENSG00000067334	deoxynucleotidyltransferase terminal interacting protein 2
TC10000808.hg.1	-0.0311094	0.0106586	0.388367	PDCD4		ENSG00000150593	programmed cell death 4
TC16001954.hg.1	0.060403	0.0106614	0.388367
TC01001706.hg.1	-0.0316623	0.0106627	0.388367	TMCC2		ENSG00000133069	transmembrane and coiled-coil domain family 2
TC14000698.hg.1	-0.0705565	0.0106685	0.388368			ENSG00000201036
TC16001431.hg.1	0.0239336	0.0106793	0.38855	ABCC6P1		ENSG00000256340	ATP binding cassette subfamily C member 6 pseudogene 1
TC11002651.hg.1	0.0416398	0.0107012	0.388562
TC01004237.hg.1	-0.0627754	0.010703	0.388562
TC05000886.hg.1	0.0422299	0.0107034	0.388562	UBLCP1		ENSG00000164332	ubiquitin like domain containing CTD phosphatase 1
TC16000774.hg.1	-0.0401319	0.0107115	0.388562	MIR1225		ENSG00000221656	microRNA 1225
TC0X000937.hg.1	-0.0618405	0.0107123	0.388562	RNA5SP500		ENSG00000201356	RNA, 5S ribosomal pseudogene 500
TC05002369.hg.1	0.0517129	0.0107243	0.388562
TC01005850.hg.1	0.0617854	0.0107252	0.388562
TC12002217.hg.1	-0.0288498	0.0107256	0.388562	FAM66C		ENSG00000226711	family with sequence similarity 66 member C
TC22000873.hg.1	0.0226213	0.0107626	0.389471	KIAA0930		ENSG00000100364	KIAA0930
TC02001037.hg.1	0.0455994	0.0107761	0.389471	SP9		ENSG00000217236	Sp9 transcription factor
TC01001503.hg.1	0.0555331	0.0107821	0.389471	RNU6-157P		ENSG00000206684	RNA, U6 small nuclear 157, pseudogene
TC05002661.hg.1	0.0607407	0.0107886	0.389471	PCDHB19P			protocadherin beta 19 pseudogene
TC06001473.hg.1	-0.065671	0.0107954	0.389471
TC17002308.hg.1	0.0630913	0.0107986	0.389471
TC07000465.hg.1	-0.0165532	0.0107991	0.389471	GTF2IRD2B		ENSG00000174428	GTF2I repeat domain containing 2B
TC12001633.hg.1	0.0294242	0.0108008	0.389471	CDK4		ENSG00000135446	cyclin dependent kinase 4
TC11001108.hg.1	0.08935	0.0108026	0.389471	RNU6-256P		ENSG00000252556	RNA, U6 small nuclear 256, pseudogene
TC05000097.hg.1	-0.0944524	0.0108116	0.389587	RNU6-1003P		ENSG00000252908	RNA, U6 small nuclear 1003, pseudogene
TC14000835.hg.1	-0.0341365	0.0108239	0.389824	TEX22		ENSG00000226174	testis expressed 22
TC07000853.hg.1	0.0777127	0.010852	0.390291	MIR490		ENSG00000207597	microRNA 490
TC14000658.hg.1	0.0721497	0.0108533	0.390291	MIR136		ENSG00000207942	microRNA 136
TC16001508.hg.1	-0.0502386	0.0108636	0.390291
TC07003386.hg.1	0.0263943	0.0108642	0.390291	EVX1		ENSG00000106038	even-skipped homeobox 1
TC13000093.hg.1	0.0196414	0.0108658	0.390291	MTUS2		ENSG00000132938	microtubule associated scaffold protein 2
TC16001258.hg.1	-0.0340619	0.0108755	0.390416			ENSG00000221286
TC16001757.hg.1	0.0550991	0.0108809	0.390416
TC11002855.hg.1	0.0473909	0.0109113	0.391194	LOC643923
TC02001049.hg.1	-0.0439243	0.0109159	0.391194	HOXD13		ENSG00000128714	homeobox D13
TC05000191.hg.1	-0.0187916	0.0109199	0.391194	GHR		ENSG00000112964	growth hormone receptor
TC07001849.hg.1	0.0458487	0.0109382	0.391382	OPN1SW		ENSG00000128617	opsin 1, short wave sensitive
TC05000901.hg.1	0.0641949	0.0109405	0.391382	CTC-529G1.1		ENSG00000254391	novel transcript
TC06004089.hg.1	0.0698233	0.0109512	0.391382	RP11-446F17.3
TC01004224.hg.1	0.0441856	0.0109646	0.391382
TC03000135.hg.1	-0.0256829	0.0109649	0.391382	LRRC3B		ENSG00000179796	leucine rich repeat containing 3B
TC19000804.hg.1	0.0491972	0.0109697	0.391382	ERVV-1			endogenous retrovirus group V member 1, envelope
TC6_apd_hap1000088.hg.1	-0.0748983	0.0109746	0.391382	HSPA1A		ENSG00000204389	heat shock protein family A (Hsp70) member 1A
TC13001294.hg.1	-0.0324205	0.0109762	0.391382	CARKD
TC01002617.hg.1	-0.0150608	0.0109773	0.391382	POMGNT1		ENSG00000085998	protein O-linked mannose N-acetylglucosaminyltransferase 1 (beta 1,2-)
TC17000240.hg.1	-0.0863231	0.0110046	0.391993
TC02003750.hg.1	0.0443116	0.0110061	0.391993
TC01003238.hg.1	-0.0395064	0.0110211	0.392322	THEM4		ENSG00000159445	thioesterase superfamily member 4
TC01001628.hg.1	-0.0633378	0.0110321	0.392501	LOC101929184		ENSG00000232077	long intergenic non-protein coding RNA 1031
TC10002011.hg.1	-0.0897614	0.0110378	0.392501
TC01000955.hg.1	0.0389423	0.0110454	0.392567	CSF1		ENSG00000184371	colony stimulating factor 1
TC15002181.hg.1	0.0545754	0.0110526	0.392613	SORD		ENSG00000140263	sorbitol dehydrogenase
TC12000241.hg.1	-0.0606909	0.0110598	0.392663
TC14000633.hg.1	-0.0311391	0.0110669	0.392708			ENSG00000258904	novel transcript, intronic to YY1
TC17000941.hg.1	-0.0522145	0.0110748	0.392784	AC137723.5		ENSG00000235296	novel transcript
TC11000935.hg.1	0.0571572	0.0110841	0.392906	MIR1260B			microRNA 1260b
TC17000629.hg.1	0.0512524	0.0111162	0.393632	CTD-2377D24.4		ENSG00000242407	novel transcript
TC14001497.hg.1	-0.039218	0.0111168	0.393632	BCL11B		ENSG00000127152	BAF chromatin remodeling complex subunit BCL11B
TC04001532.hg.1	-0.0561365	0.0111263	0.393632			ENSG00000199862	Y RNA
TC01003570.hg.1	0.0609314	0.0111279	0.393632
TC15001732.hg.1	-0.0597481	0.0111346	0.393663			ENSG00000259610
TC01006299.hg.1	-0.0325416	0.0111425	0.393738	TAL1		ENSG00000162367	TAL bHLH transcription factor 1, erythroid differentiation factor
TC20001286.hg.1	-0.0345083	0.0111611	0.393927	RP4-715N11.2
TC06002211.hg.1	-0.0851752	0.0111635	0.393927	RP1-12G14.6		ENSG00000237502
TC20001532.hg.1	0.0575134	0.0111654	0.393927	FOXS1		ENSG00000179772	forkhead box S1
TC10000548.hg.1	0.107153	0.0111963	0.394701
TC15000697.hg.1	0.0468019	0.011199	0.394701	SNX33		ENSG00000173548	sorting nexin 33
TC22000504.hg.1	-0.0586142	0.0112049	0.394702	AC006547.13		ENSG00000236540	novel transcript, antisense to C22orf25
TC16001789.hg.1	0.0716553	0.0112122	0.394753
TC16002005.hg.1	-0.0254823	0.0112244	0.394809
TC01000149.hg.1	0.0263652	0.0112295	0.394809	CLCN6		ENSG00000011021	chloride voltage-gated channel 6
TC18000217.hg.1	0.0234729	0.011238	0.394809	CDH20		ENSG00000101542	cadherin 20
TC04000167.hg.1	0.0598586	0.0112593	0.394809			ENSG00000238383
TC01001933.hg.1	-0.0625524	0.0112627	0.394809	RP5-827C21.2		ENSG00000236358	novel transcript
TC09000994.hg.1	-0.0639919	0.0112808	0.394809	MIR876		ENSG00000215966	microRNA 876
TC07003020.hg.1	-0.0364333	0.0112812	0.394809	CLDN3		ENSG00000165215	claudin 3
TC07002490.hg.1	-0.0519396	0.0112884	0.394809	PPP1R35		ENSG00000160813	protein phosphatase 1 regulatory subunit 35
TC11001741.hg.1	0.0187902	0.0112889	0.394809	CELF1		ENSG00000149187	CUGBP Elav-like family member 1
TC02002850.hg.1	-0.0289639	0.0112938	0.394809			ENSG00000221271
TC06000738.hg.1	-0.0289639	0.0112938	0.394809			ENSG00000221434
TC22000036.hg.1	-0.0552264	0.0112949	0.394809	DGCR5		ENSG00000237517	CELSR1 pseudogene 1
TC10002643.hg.1	-0.0573882	0.0113008	0.394809	A1CF		ENSG00000148584	APOBEC1 complementation factor
TC19002036.hg.1	0.0655888	0.0113033	0.394809
TC11001025.hg.1	0.0236492	0.0113157	0.394809	HTR3A		ENSG00000166736	5-hydroxytryptamine receptor 3A
TC05002060.hg.1	-0.030929	0.0113159	0.394809	UBTD2		ENSG00000168246	ubiquitin domain containing 2
TC11001018.hg.1	-0.0248849	0.011316	0.394809	ANKK1		ENSG00000170209	ankyrin repeat and kinase domain containing 1
TC12002790.hg.1	0.0810749	0.0113258	0.394809	ST8SIA1		ENSG00000111728	ST8 alpha-N-acetyl-neuraminide alpha-2,8-sialyltransferase 1
TC11001873.hg.1	-0.0312172	0.0113299	0.394809	GANAB		ENSG00000089597	glucosidase II alpha subunit
TC01005031.hg.1	-0.049226	0.0113307	0.394809	RP11-295M18.2
TC15000776.hg.1	0.0187423	0.0113408	0.394824	ADAMTS7P1			ADAMTS7 pseudogene 1
TC03002358.hg.1	0.0453507	0.0113448	0.394824
TC06000617.hg.1	0.0281755	0.0113512	0.394824	CDC5L		ENSG00000096401	cell division cycle 5 like
TC08000639.hg.1	-0.0410838	0.0113545	0.394824	KB-1507C5.3		ENSG00000253263	novel transcript
TC22001015.hg.1	0.0509358	0.0113798	0.395356
TC22000116.hg.1	0.0240713	0.0113827	0.395356	GGTLC2		ENSG00000100121	gamma-glutamyltransferase light chain 2
TC02000697.hg.1	0.0715931	0.011391	0.395356	AC108463.1		ENSG00000230499	novel transcript
TC01004060.hg.1	-0.0363168	0.0113989	0.395356	KIF28P		ENSG00000223519	kinesin family member 28, pseudogene
TC19000718.hg.1	0.0506275	0.0114058	0.395356
TC02003854.hg.1	-0.0486383	0.0114146	0.395356
TC02002586.hg.1	-0.0475231	0.0114217	0.395356	MIR4437			microRNA 4437
TC05002173.hg.1	0.0478436	0.0114242	0.395356	EXOC3		ENSG00000180104	exocyst complex component 3
TC0X000117.hg.1	0.0569308	0.0114264	0.395356	SUPT20HL1			SUPT20H like 1
TC06000480.hg.1	0.0775271	0.0114506	0.395356
TC01005458.hg.1	-0.0603816	0.0114588	0.395356	TAL1		ENSG00000162367	TAL bHLH transcription factor 1, erythroid differentiation factor
TC21000510.hg.1	0.0460462	0.0114621	0.395356	LOC284837		ENSG00000215458	apoptosis associated transcript in bladder cancer
TC16001009.hg.1	0.0360328	0.0114631	0.395356	MAZ		ENSG00000103495	MYC associated zinc finger protein
TC09000868.hg.1	0.0701041	0.0114671	0.395356	RP11-130C19.3		ENSG00000227914	novel transcript
TC0X002166.hg.1	0.0576908	0.0114757	0.395356
TC15000615.hg.1	-0.0267431	0.0114813	0.395356	LINC01169		ENSG00000259471	long intergenic non-protein coding RNA 1169
TC19000840.hg.1	-0.0667995	0.0114818	0.395356	MIR521-2		ENSG00000207549	microRNA 521-2
TC01003999.hg.1	0.0640808	0.0114821	0.395356	MIR1537		ENSG00000222831	microRNA 1537
TC06003715.hg.1	-0.0461062	0.0114856	0.395356	C6orf147
TC02002014.hg.1	0.0580646	0.0114955	0.395356	LOC101927967
TC06002265.hg.1	-0.0300619	0.0114963	0.395356	EZR		ENSG00000092820	ezrin
TC08001621.hg.1	-0.0394104	0.0114986	0.395356	RP11-622O11.4		ENSG00000254227	novel transcript
TC01003303.hg.1	0.0389566	0.0115099	0.395373	DPM3		ENSG00000179085	dolichyl-phosphate mannosyltransferase subunit 3, regulatory
TC03003324.hg.1	-0.0257919	0.0115156	0.395373	IL20RB		ENSG00000174564	interleukin 20 receptor subunit beta
TC09000083.hg.1	0.052873	0.0115298	0.395373	RP11-132E11.2		ENSG00000237153	novel transcript
TC0X001742.hg.1	-0.0536768	0.0115354	0.395373
TC05000903.hg.1	0.0225548	0.01154	0.395373	GABRA1		ENSG00000022355	gamma-aminobutyric acid type A receptor subunit alpha1
TC15000698.hg.1	0.0541696	0.0115456	0.395373			ENSG00000203392	novel transcript, antisense to CSPG4
TC15002273.hg.1	-0.0530849	0.0115467	0.395373
TC21000583.hg.1	0.0708506	0.0115489	0.395373
TC01001415.hg.1	-0.0610799	0.0115518	0.395373			ENSG00000229808	proteasome (prosome, macropain) activator subunit 3 (PA28 gamma; Ki) pseudogene
TC15001424.hg.1	0.200275	0.0115852	0.396106
TC01004631.hg.1	0.0634278	0.0116094	0.396106
TC10002888.hg.1	-0.0570208	0.0116101	0.396106
TC12001523.hg.1	0.0255612	0.011612	0.396106	KRT6B		ENSG00000185479	keratin 6B
TC6_mann_hap4000215.hg.1	-0.0327833	0.0116129	0.396106	MICA		ENSG00000204520	MHC class I polypeptide-related sequence A
TC05001427.hg.1	0.0562546	0.0116195	0.396106	CTC-537E7.3		ENSG00000248884	novel transcript
TC14001284.hg.1	-0.0390621	0.011621	0.396106
TC14001107.hg.1	-0.0681179	0.0116253	0.396106			ENSG00000197502
TC17001185.hg.1	-0.033267	0.0116263	0.396106
TC09001856.hg.1	-0.0805904	0.0116337	0.396106
TC05000379.hg.1	-0.0176552	0.0116377	0.396106	ZBED3-AS1		ENSG00000250802	ZBED3 antisense RNA 1
TC05002046.hg.1	-0.0715785	0.0116526	0.396401	MIR585		ENSG00000207619	microRNA 585
TC12002884.hg.1	-0.041791	0.0116582	0.396401	GRASPOS
TC03003193.hg.1	-0.0472914	0.0116735	0.396489
TC03001475.hg.1	0.0569065	0.0116827	0.396489
TC12000195.hg.1	0.0505359	0.0116849	0.396489	LOC101928290		ENSG00000256751	PLBD1 antisense RNA 1
TC04002879.hg.1	-0.0560808	0.0116882	0.396489
TC08001684.hg.1	-0.0245634	0.0116967	0.396489	AGO2		ENSG00000123908	argonaute RISC catalytic component 2
TC10001317.hg.1	0.033989	0.0116985	0.396489	CCDC6		ENSG00000108091	coiled-coil domain containing 6
TC03001024.hg.1	0.0237185	0.0117019	0.396489	KNG1		ENSG00000113889	kininogen 1
TC03001702.hg.1	-0.0361151	0.0117124	0.396646	CCDC58		ENSG00000160124	mitochondrial matrix import factor 23
TC04002689.hg.1	-0.0661059	0.0117258	0.396874
TC18000625.hg.1	0.0453575	0.0117308	0.396874
TC12001977.hg.1	-0.0267412	0.0117588	0.397288	NAA25		ENSG00000111300	N-alpha-acetyltransferase 25, NatB auxiliary subunit
TC12000190.hg.1	0.0487875	0.0117604	0.397288			ENSG00000256306	novel transcript, antisense to GRIN2B
TC02004998.hg.1	0.0183179	0.0117634	0.397288	TBR1		ENSG00000136535	T-box brain transcription factor 1
[truncated: 3,767 more rows]

## Sheet: Rhinitis Multimorbidity
probe	FC	P	FDR	gene	signif.Lemmonier	ensembl	description
TC19001524.hg.1	0.471428	1.23675e-07	0.00511361	CLC	yes	ENSG00000105205	Charcot-Leyden crystal galectin
TC14001432.hg.1	0.108821	1.51451e-07	0.00511361	TTC7B	yes	ENSG00000165914	tetratricopeptide repeat domain 7B
TC01002911.hg.1	0.14924	3.30004e-07	0.00742817	FRRS1	yes	ENSG00000156869	ferric chelate reductase 1
TC17001123.hg.1	0.134176	4.8951e-07	0.00826392	PIK3R6	yes	ENSG00000174083	phosphoinositide-3-kinase regulatory subunit 6
TC06000614.hg.1	0.0980519	1.03313e-06	0.0105617	SLC29A1	yes	ENSG00000112759	solute carrier family 29 member 1 (Augustine blood group)
TC04000372.hg.1	0.364615	1.0454e-06	0.0105617	LOC101929979	yes	ENSG00000250696	novel transcript, antisense to UGT2B11
TC04002056.hg.1	0.459066	1.22582e-06	0.0105617		yes
TC19000129.hg.1	0.071005	1.25124e-06	0.0105617	PNPLA6	yes	ENSG00000032444	patatin like phospholipase domain containing 6
TC03001122.hg.1	0.307215	1.92234e-06	0.0144235	IL5RA	yes	ENSG00000091181	interleukin 5 receptor subunit alpha
TC15002517.hg.1	0.128932	3.2366e-06	0.0214946		yes
TC19001780.hg.1	0.148767	3.50138e-06	0.0214946	SIGLEC8	yes	ENSG00000105366	sialic acid binding Ig like lectin 8
TC15001299.hg.1	0.108825	4.30044e-06	0.0242		yes	ENSG00000259479	sorbitol dehydrogenase 2, pseudogene
TC18000111.hg.1	0.212673	5.05179e-06	0.0262413	HRH4	yes	ENSG00000134489	histamine receptor H4
TC15001643.hg.1	0.0910135	6.56887e-06	0.0316845	SEMA7A	yes	ENSG00000138623	semaphorin 7A (John Milton Hagen blood group)
TC16001211.hg.1	0.111261	8.49187e-06	0.0382293	SMPD3	yes	ENSG00000103056	sphingomyelin phosphodiesterase 3
TC17001027.hg.1	0.244026	9.51272e-06	0.0401484	ALOX15	yes	ENSG00000161905	arachidonate 15-lipoxygenase
TC02004994.hg.1	0.21686	1.15182e-05	0.0443553	IL1RL1	yes	ENSG00000115602	interleukin 1 receptor like 1
TC17000076.hg.1	0.173509	1.18232e-05	0.0443553	ALOX15P1	yes		arachidonate 15-lipoxygenase pseudogene 1
TC19001106.hg.1	0.261492	1.2827e-05	0.0455884	EMR4P	yes
TC11000571.hg.1	0.112671	1.36967e-05	0.0462457	LGALS12	yes	ENSG00000133317	galectin 12
TC15002181.hg.1	0.102932	1.54908e-05	0.0481985	SORD	yes	ENSG00000140263	sorbitol dehydrogenase
TC02003446.hg.1	0.27034	1.57026e-05	0.0481985	IL1RL1	yes	ENSG00000115602	interleukin 1 receptor like 1
TC01000955.hg.1	0.0782976	1.72171e-05	0.0505495	CSF1		ENSG00000184371	colony stimulating factor 1
TC19002308.hg.1	0.255764	1.93787e-05	0.0545253	EMR4P
TC11002780.hg.1	0.132085	2.20253e-05	0.0594929
TC13000191.hg.1	0.171191	3.51786e-05	0.0878524	CYSLTR2		ENSG00000152207	cysteinyl leukotriene receptor 2
TC06000534.hg.1	0.110958	3.59209e-05	0.0878524	RAB44		ENSG00000255587	RAB44, member RAS oncogene family
TC19000120.hg.1	0.230433	3.663e-05	0.0878524	EMR1		ENSG00000174837	adhesion G protein-coupled receptor E1
TC15000350.hg.1	0.0832617	3.77283e-05	0.0878524	SORD		ENSG00000140263	sorbitol dehydrogenase
TC06000535.hg.1	0.135672	5.93621e-05	0.13118	RAB44		ENSG00000255587	RAB44, member RAS oncogene family
TC13000722.hg.1	0.0892169	6.02205e-05	0.13118	DACH1		ENSG00000165659	dachshund family transcription factor 1
TC20000130.hg.1	0.0724322	6.38004e-05	0.134635	SLC24A3		ENSG00000185052	solute carrier family 24 member 3
TC02000281.hg.1	0.0568125	7.06327e-05	0.144536	EPAS1		ENSG00000116016	endothelial PAS domain protein 1
TC21000123.hg.1	0.0739237	9.07863e-05	0.180312	OLIG2		ENSG00000205927	oligodendrocyte transcription factor 2
TC12000846.hg.1	0.0602646	9.86154e-05	0.190266	ACACB		ENSG00000076555	acetyl-CoA carboxylase beta
TC10001577.hg.1	0.0425141	0.000104194	0.195445	PYROXD2		ENSG00000119943	pyridine nucleotide-disulphide oxidoreductase domain 2
TC03000015.hg.1	0.0884462	0.000115912	0.211548	BHLHE40		ENSG00000134107	basic helix-loop-helix family member e40
TC06004057.hg.1	0.0492617	0.00012611	0.224104	RPS6KA2		ENSG00000071242	ribosomal protein S6 kinase A2
TC06003135.hg.1	0.157714	0.000137855	0.238695
TC21000737.hg.1	0.110746	0.000156181	0.263666	BACE2		ENSG00000182240	beta-secretase 2
TC17000234.hg.1	0.0597188	0.000172627	0.283961	EPN2		ENSG00000072134	epsin 2
TC21000678.hg.1	0.155593	0.00017825	0.283961	OLIG1		ENSG00000184221	oligodendrocyte transcription factor 1
TC21000736.hg.1	0.126734	0.000180819	0.283961	BACE2		ENSG00000182240	beta-secretase 2
TC06000533.hg.1	0.0770939	0.000197305	0.302809	RAB44		ENSG00000255587	RAB44, member RAS oncogene family
TC06002760.hg.1	0.125848	0.000206253	0.309508
TC02003447.hg.1	0.279752	0.00021362	0.313594	AC108051.2
TC11001891.hg.1	0.0818006	0.000235097	0.337779	HRASLS5		ENSG00000168004	phospholipase A and acyltransferase 5
TC21000185.hg.1	0.0693176	0.000292333	0.411265	BACE2		ENSG00000182240	beta-secretase 2
TC16001441.hg.1	0.171458	0.000318392	0.438783	ACSM3		ENSG00000005187	acyl-CoA synthetase medium chain family member 3
TC01002986.hg.1	0.0829288	0.000333965	0.45104	ADORA3		ENSG00000121933	transmembrane and immunoglobulin domain containing 3
TC14002039.hg.1	0.0847304	0.000351462	0.465363	LOC101927780
TC0X002018.hg.1	0.103036	0.000360608	0.468291	SMEK3P
TC0X000203.hg.1	0.0870593	0.000387224	0.493367	GPR82		ENSG00000171657	G protein-coupled receptor 82
TC16000124.hg.1	0.0428129	0.000408363	0.499742	NAA60		ENSG00000122390	N-alpha-acetyltransferase 60, NatF catalytic subunit
TC19001779.hg.1	0.11572	0.000414416	0.499742	SIGLEC10		ENSG00000142512	sialic acid binding Ig like lectin 10
TC16000243.hg.1	0.0557374	0.000414429	0.499742	EEF2K		ENSG00000103319	eukaryotic elongation factor 2 kinase
TC05000683.hg.1	0.0693446	0.000457927	0.54021	SMAD5		ENSG00000113658	SMAD family member 5
TC15001277.hg.1	0.0610065	0.000463988	0.54021	ZSCAN29		ENSG00000140265	zinc finger and SCAN domain containing 29
TC04001176.hg.1	0.0790332	0.000483733	0.553653	TEC		ENSG00000135605	tec protein tyrosine kinase
TC04002919.hg.1	0.121366	0.000534891	0.602002	UGT2B11		ENSG00000213759	UDP glucuronosyltransferase family 2 member B11
TC04000217.hg.1	-0.0918766	0.000547934	0.606572	RP11-600L4.1		ENSG00000251642	novel transcript
TC14001303.hg.1	0.054986	0.000577099	0.628554	ALDH6A1		ENSG00000119711	aldehyde dehydrogenase 6 family member A1
TC14000951.hg.1	0.0839599	0.000615713	0.659966	SLC7A8		ENSG00000092068	solute carrier family 7 member 8
TC11000702.hg.1	0.052219	0.00066338	0.699949	ALDH3B1		ENSG00000006534	aldehyde dehydrogenase 3 family member B1
TC09001320.hg.1	-0.0856119	0.000704712	0.719843	RP11-367F23.1		ENSG00000228216	novel transcript
TC03003372.hg.1	0.0346051	0.000705265	0.719843	SRGAP3		ENSG00000196220	SLIT-ROBO Rho GTPase activating protein 3
TC08000305.hg.1	0.133424	0.000716962	0.719843	IDO1		ENSG00000131203	indoleamine 2,3-dioxygenase 1
TC19001829.hg.1	0.132291	0.000724874	0.719843	VSTM1		ENSG00000189068	V-set and transmembrane domain containing 1
TC11000327.hg.1	0.148123	0.000786463	0.769685	CAT		ENSG00000121691	catalase
TC09000763.hg.1	0.0858343	0.000864837	0.830864	GFI1B		ENSG00000165702	growth factor independent 1B transcriptional repressor
TC12002784.hg.1	0.0541442	0.000873584	0.830864
TC17000833.hg.1	0.044586	0.000942542	0.884	RAB37		ENSG00000172794	RAB37, member RAS oncogene family
TC11001843.hg.1	0.0784634	0.000979703	0.906266	PTGDR2		ENSG00000183134	prostaglandin D2 receptor 2
TC0X000934.hg.1	0.0921849	0.00103405	0.936944	SMEK3P
TC02000525.hg.1	0.0863071	0.00104159	0.936944	AC015971.2		ENSG00000228363	CHMP3 and RNF103 antisense RNA 1
TC03001149.hg.1	0.0495144	0.00105449	0.936944	CAMK1		ENSG00000134072	calcium/calmodulin dependent protein kinase I
TC09002317.hg.1	0.119261	0.00108222	0.945987	ABO		ENSG00000175164	ABO, alpha 1-3-N-acetylgalactosaminyltransferase and alpha 1-3-galactosyltransferase
TC16000222.hg.1	0.144438	0.00109269	0.945987	ACSM3		ENSG00000005187	acyl-CoA synthetase medium chain family member 3
TC16000792.hg.1	0.0587258	0.00111052	0.949255	PRSS33		ENSG00000103355	serine protease 33
TC21000186.hg.1	0.111057	0.00117026	0.987817	BACE2-IT1		ENSG00000224388	BACE2 intronic transcript 1
TC11000772.hg.1	0.0743626	0.00126163	0.999966	P2RY2		ENSG00000175591	purinergic receptor P2Y2
TC17000311.hg.1	0.0717092	0.00126835	0.999966	KSR1		ENSG00000141068	kinase suppressor of ras 1
TC06002238.hg.1	0.101422	0.00130114	0.999966	SYNE1		ENSG00000131018	spectrin repeat containing nuclear envelope protein 1
TC17000041.hg.1	0.0589842	0.00132737	0.999966	SPNS3		ENSG00000182557	sphingolipid transporter 3 (putative)
TC03001904.hg.1	0.205458	0.0013833	0.999966	P2RY14		ENSG00000174944	purinergic receptor P2Y14
TC03000351.hg.1	0.04309	0.00142058	0.999966	CACNA1D		ENSG00000157388	calcium voltage-gated channel subunit alpha1 D
TC18000640.hg.1	-0.0846989	0.00143751	0.999966
TC0X000389.hg.1	-0.0484989	0.00146031	0.999966	ACRC		ENSG00000147174	germ cell nuclear acidic peptidase
TC12000110.hg.1	0.0476798	0.001492	0.999966	ACSM4		ENSG00000215009	acyl-CoA synthetase medium chain family member 4
TC01002282.hg.1	0.103027	0.00150347	0.999966			ENSG00000196690
TC06002709.hg.1	0.0792012	0.00174703	0.999966
TC09001376.hg.1	0.0324387	0.00175696	0.999966	CDC14B		ENSG00000081377	cell division cycle 14B
TC21000494.hg.1	0.0720594	0.00184906	0.999966	AP001628.7		ENSG00000233754	novel transcript
TC08000987.hg.1	-0.0782912	0.00188656	0.999966	USP17L2		ENSG00000223443	ubiquitin specific peptidase 17 like family member 2
TC14001195.hg.1	0.0961613	0.0019736	0.999966	LOC101927780		ENSG00000250548	long intergenic non-protein coding RNA 1303
TC08001718.hg.1	0.136413	0.00200499	0.999966			ENSG00000254859	novel transcript
TC01002353.hg.1	0.0569189	0.00202627	0.999966	CNR2		ENSG00000188822	cannabinoid receptor 2
TC0X000956.hg.1	-0.127779	0.00206117	0.999966			ENSG00000252050
TC10002164.hg.1	-0.0801434	0.00218825	0.999966
TC21000735.hg.1	0.0855618	0.00223007	0.999966
TC03000254.hg.1	0.200133	0.00223536	0.999966	CCR3		ENSG00000183625	C-C motif chemokine receptor 3
TC11001544.hg.1	0.0488925	0.00227892	0.999966	ABTB2		ENSG00000166016	ankyrin repeat and BTB domain containing 2
TC07002505.hg.1	0.0777339	0.00230313	0.999966	LOC101927870
TC02003379.hg.1	0.125485	0.00230623	0.999966
TC17002415.hg.1	-0.0604924	0.00235632	0.999966
TC01006315.hg.1	0.0425153	0.00242472	0.999966	SEPN1		ENSG00000162430	selenoprotein N
TC17001157.hg.1	0.0604831	0.00243424	0.999966	PMP22		ENSG00000109099	peripheral myelin protein 22
TC12002271.hg.1	-0.0848586	0.00250899	0.999966
TC08002582.hg.1	0.0857155	0.0025706	0.999966	FUT10		ENSG00000172728	fucosyltransferase 10
TC19000562.hg.1	0.0378326	0.00264272	0.999966	PLD3		ENSG00000105223	phospholipase D family member 3
TC01001091.hg.1	0.0529602	0.00274109	0.999966	ANKRD34A		ENSG00000181039	ankyrin repeat domain 34A
TC08001433.hg.1	-0.0519343	0.00279969	0.999966	RAD54B		ENSG00000197275	RAD54 homolog B
TC02004579.hg.1	0.0542935	0.00289795	0.999966	SMPD4		ENSG00000136699	sphingomyelin phosphodiesterase 4
TC19000974.hg.1	0.0512956	0.0029439	0.999966	WASH5P		ENSG00000225373	WASP family homolog 5, pseudogene
TC06000230.hg.1	0.112043	0.00295107	0.999966
TC05003303.hg.1	0.0563145	0.00296258	0.999966	PDGFRB		ENSG00000113721	platelet derived growth factor receptor beta
TC02003320.hg.1	-0.0636691	0.00302331	0.999966	PAIP2B		ENSG00000124374	poly(A) binding protein interacting protein 2B
TC06003717.hg.1	-0.0864722	0.00303569	0.999966	LOC101928489
TC07001061.hg.1	0.0549719	0.00308253	0.999966	LOC100506585		ENSG00000233038	PTPRN2 antisense RNA 1
TC19001393.hg.1	-0.0349444	0.00311698	0.999966	CEP89		ENSG00000121289	centrosomal protein 89
TC19002470.hg.1	-0.0820661	0.00316533	0.999966
TC11000985.hg.1	0.0500084	0.00321749	0.999966	ZC3H12C		ENSG00000149289	zinc finger CCCH-type containing 12C
TC10000125.hg.1	-0.101851	0.0032669	0.999966
TC15001607.hg.1	-0.104866	0.00331539	0.999966	MIR629		ENSG00000207965	microRNA 629
TC14000252.hg.1	-0.0575957	0.00338227	0.999966			ENSG00000258480
TC17001015.hg.1	0.0534629	0.0034661	0.999966	ATP2A3		ENSG00000074370	ATPase sarcoplasmic/endoplasmic reticulum Ca2+ transporting 3
TC11000375.hg.1	0.0433604	0.00357913	0.999966	TSPAN18		ENSG00000157570	tetraspanin 18
TC09000614.hg.1	0.0873137	0.00368234	0.999966	PTGS1		ENSG00000095303	prostaglandin-endoperoxide synthase 1
TC0X002212.hg.1	0.108889	0.0037697	0.999966
TC06003299.hg.1	-0.0700379	0.00377713	0.999966
TC19000275.hg.1	0.0478147	0.00381218	0.999966	CYP4F12		ENSG00000186204	cytochrome P450 family 4 subfamily F member 12
TC20000865.hg.1	0.0697404	0.00385907	0.999966	LINC01430		ENSG00000237907
TC17002579.hg.1	0.0458389	0.00388104	0.999966
TC17002349.hg.1	0.0696054	0.00390776	0.999966	LOC728073
TC07003231.hg.1	-0.058205	0.00399813	0.999966
TC02004436.hg.1	-0.0976627	0.00404522	0.999966	RPL31		ENSG00000071082	ribosomal protein L31
TC17000857.hg.1	0.0394598	0.00415837	0.999966	MYO15B		ENSG00000188126	myosin XVB
TC17002362.hg.1	0.0425537	0.00421819	0.999966	MYO15B			myosin XVB
TC01006314.hg.1	0.0376329	0.00424657	0.999966	MTFR1L		ENSG00000117640	mitochondrial fission regulator 1 like
TC10000032.hg.1	0.0710011	0.0042681	0.999966	RP11-464C19.2		ENSG00000230573	long intergenic non-protein coding RNA 2639
TC03002809.hg.1	0.0659671	0.00429249	0.999966
TC10000571.hg.1	-0.0735987	0.00438303	0.999966	BEND3P3			BEN domain containing 3 pseudogene 3
TC01000374.hg.1	0.0473756	0.00445449	0.999966	XKR8		ENSG00000158156	XK related 8
TC10001711.hg.1	0.0351718	0.00446081	0.999966	FGFR2		ENSG00000066468	fibroblast growth factor receptor 2
TC20001009.hg.1	0.0403996	0.00452188	0.999966	CABLES2		ENSG00000149679	Cdk5 and Abl enzyme substrate 2
TC10001389.hg.1	-0.288963	0.00453622	0.999966
TC20001752.hg.1	0.0360985	0.00456553	0.999966	TMEM189		ENSG00000240849	plasmanylethanolamine desaturase 1
TC17002663.hg.1	0.0527875	0.00462252	0.999966	GFAP		ENSG00000131095	glial fibrillary acidic protein
TC05001519.hg.1	0.0459346	0.00462993	0.999966	ARSB		ENSG00000113273	arylsulfatase B
TC17002035.hg.1	0.041441	0.00464943	0.999966	TNFSF12		ENSG00000239697	TNF superfamily member 12
TC0X000202.hg.1	0.0984406	0.00470744	0.999966	GPR34		ENSG00000171659	G protein-coupled receptor 34
TC01000730.hg.1	0.0330066	0.00472109	0.999966	LEPR		ENSG00000116678	leptin receptor
TC06003303.hg.1	-0.0919684	0.0047562	0.999966
TC16001095.hg.1	-0.0349702	0.00484556	0.999966	SIAH1		ENSG00000196470	siah E3 ubiquitin protein ligase 1
TC14000950.hg.1	0.075321	0.00485996	0.999966	CEBPE		ENSG00000092067	CCAAT enhancer binding protein epsilon
TC14001734.hg.1	-0.0813134	0.00493551	0.999966
TC09001357.hg.1	0.06157	0.00494735	0.999966	FBP1		ENSG00000165140	fructose-bisphosphatase 1
TC02000667.hg.1	0.0510846	0.00496071	0.999966	LIMS1		ENSG00000169756	LIM zinc finger domain containing 1
TC12000498.hg.1	0.0324652	0.00515664	0.999966	SUOX		ENSG00000139531	sulfite oxidase
TC16001392.hg.1	0.0556064	0.00529509	0.999966
TC17000637.hg.1	0.104983	0.00539383	0.999966	RNU6-826P		ENSG00000252636	RNA, U6 small nuclear 826, pseudogene
TC06002168.hg.1	0.0482773	0.00539423	0.999966	CITED2		ENSG00000164442	Cbp/p300 interacting transactivator with Glu/Asp rich carboxy-terminal domain 2
TC01000339.hg.1	0.0341983	0.0054998	0.999966	CEP85		ENSG00000130695	centrosomal protein 85
TC02001781.hg.1	0.0686039	0.00557589	0.999966	OXER1		ENSG00000162881	oxoeicosanoid receptor 1
TC12000936.hg.1	0.0339265	0.00559264	0.999966	PRKAB1		ENSG00000111725	protein kinase AMP-activated non-catalytic subunit beta 1
TC15001937.hg.1	0.1369	0.00560131	0.999966
TC03002320.hg.1	0.215998	0.00562008	0.999966	CCR3		ENSG00000183625	C-C motif chemokine receptor 3
TC01001025.hg.1	0.0826826	0.00565718	0.999966	CD101		ENSG00000134256	CD101 molecule
TC15002131.hg.1	-0.0575781	0.00568643	0.999966
TC14002073.hg.1	-0.0744966	0.00576104	0.999966
TC15000287.hg.1	0.0414524	0.00577846	0.999966			ENSG00000259536	novel transcript, antisense to C15orf57
TC11002069.hg.1	0.0472101	0.00579551	0.999966	RAB6A		ENSG00000175582	RAB6A, member RAS oncogene family
TC14002324.hg.1	-0.0413262	0.00585342	0.999966	GPR135		ENSG00000181619	G protein-coupled receptor 135
TC06001935.hg.1	-0.0843098	0.00589693	0.999966			ENSG00000222145	Small nucleolar RNA SNORA73 family
TC11003415.hg.1	0.0842095	0.00595349	0.999966
TC20000750.hg.1	0.0846918	0.00599074	0.999966	DEFB121		ENSG00000204548	defensin beta 121
TC07002569.hg.1	-0.0732424	0.00607599	0.999966
TC02001181.hg.1	0.0443638	0.00610694	0.999966	CDK15		ENSG00000138395	cyclin dependent kinase 15
TC05000253.hg.1	0.116906	0.006112	0.999966	GAPT		ENSG00000175857	GRB2 binding adaptor protein, transmembrane
TC06003064.hg.1	-0.0955403	0.00613444	0.999966	SLC2A12		ENSG00000146411	solute carrier family 2 member 12
TC01004884.hg.1	-0.0819078	0.00614533	0.999966
TC01004329.hg.1	0.0699592	0.00621718	0.999966
TC17002070.hg.1	0.0847895	0.00628695	0.999966
TC08000569.hg.1	-0.0768275	0.00630186	0.999966	RP11-10N23.5		ENSG00000253848	RBM12B divergent transcript
TC01000984.hg.1	0.0771089	0.00632187	0.999966	LOC643355		ENSG00000231437	long intergenic non-protein coding RNA 1750
TC12000500.hg.1	-0.109522	0.0063417	0.999966	RPS26		ENSG00000197728	ribosomal protein S26
TC03000796.hg.1	0.0555764	0.00636776	0.999966	RP11-501O2.3		ENSG00000244650	novel transcript
TC06001103.hg.1	0.0488781	0.00646896	0.999966	CCDC170		ENSG00000120262	coiled-coil domain containing 170
TC18000514.hg.1	0.0890115	0.00648965	0.999966			ENSG00000221529
TC10002452.hg.1	0.077839	0.0065276	0.999966
TC15002337.hg.1	-0.0935377	0.00660828	0.999966
TC15000750.hg.1	0.057606	0.0067444	0.999966	RNU6-380P		ENSG00000222139	RNA, U6 small nuclear 380, pseudogene
TC19000359.hg.1	0.0400264	0.0067625	0.999966	KXD1		ENSG00000105700	KxDL motif containing 1
TC02003584.hg.1	0.0509964	0.00678051	0.999966	LOC150776
TC02000809.hg.1	0.0317596	0.00681279	0.999966	PTPN18		ENSG00000072135	protein tyrosine phosphatase non-receptor type 18
TC06001280.hg.1	0.0619918	0.0069397	0.999966	GFOD1		ENSG00000145990	glucose-fructose oxidoreductase domain containing 1
TC21000394.hg.1	0.0687332	0.00694253	0.999966			ENSG00000211541
TC09000450.hg.1	0.0368545	0.00705614	0.999966	PHF2		ENSG00000197724	PHD finger protein 2
TC12003018.hg.1	-0.0645568	0.00719724	0.999966
TC02000854.hg.1	0.0474394	0.00725389	0.999966	LOC150776		ENSG00000152117	sphingomyelin phosphodiesterase 4B, pseudogene
TC11003492.hg.1	0.0358207	0.00725401	0.999966	STARD10		ENSG00000214530	StAR related lipid transfer domain containing 10
TC07001543.hg.1	0.0386085	0.00735696	0.999966	POMZP3		ENSG00000146707	POM121 and ZP3 fusion
TC06001098.hg.1	-0.0709893	0.00736359	0.999966	RNU6-302P		ENSG00000202119	RNA, U6 small nuclear 302, pseudogene
TC16001277.hg.1	0.058702	0.00743715	0.999966	RNU6-758P		ENSG00000252101	RNA, U6 small nuclear 758, pseudogene
TC12002625.hg.1	-0.0671226	0.00743793	0.999966	CLIP1-AS1		ENSG00000257097	CLIP1 antisense RNA 1
TC06001109.hg.1	0.0819931	0.00763024	0.999966	MYCT1		ENSG00000120279	MYC target 1
TC10001273.hg.1	0.0980695	0.00763032	0.999966	C10orf128		ENSG00000204161	transmembrane protein 273
TC7_gl000195_random000003.hg.1	-0.0992564	0.00767154	0.999966	LOC389831
TC22001155.hg.1	0.0814734	0.0076717	0.999966	PPARA		ENSG00000186951	peroxisome proliferator activated receptor alpha
TC22000811.hg.1	0.0381446	0.00769183	0.999966	MKL1		ENSG00000196588	myocardin related transcription factor A
TC08001607.hg.1	0.144075	0.00770068	0.999966
TC17001349.hg.1	-0.0728526	0.00771221	0.999966	ARGFXP2			arginine-fifty homeobox pseudogene 2
TC06001654.hg.1	0.0757009	0.0077602	0.999966
TC11000084.hg.1	-0.0930198	0.00778219	0.999966	RNU7-50P		ENSG00000238304	RNA, U7 small nuclear 50 pseudogene
TC21000879.hg.1	-0.0766439	0.00783149	0.999966	AP001595.1
TC07001655.hg.1	0.0698633	0.00789045	0.999966	MIR25		ENSG00000207547	microRNA 25
TC17002507.hg.1	0.0950402	0.00789585	0.999966
TC22000391.hg.1	0.0247632	0.00794748	0.999966	PPARA		ENSG00000186951	peroxisome proliferator activated receptor alpha
TC09001892.hg.1	-0.0880396	0.00795013	0.999966	RP11-331F9.4
TC15000928.hg.1	-0.132016	0.00795758	0.999966			ENSG00000258831	novel transcript
TC08000774.hg.1	-0.0718145	0.00797736	0.999966	AC083843.2		ENSG00000254028	novel transcript
TC10000880.hg.1	-0.0745602	0.0080144	0.999966	RP11-78A18.2		ENSG00000224250	novel transcript
TC22001331.hg.1	0.0656047	0.0080584	0.999966	IFT27		ENSG00000100360	intraflagellar transport 27
TC02000568.hg.1	0.0366374	0.00809749	0.999966	ZNF2		ENSG00000163067	zinc finger protein 2
TC03002436.hg.1	-0.0822677	0.00811477	0.999966
TC10000894.hg.1	0.0768154	0.00816812	0.999966	FAM24A		ENSG00000203795	family with sequence similarity 24 member A
TC02005044.hg.1	-0.0315294	0.00821946	0.999966	CCNT2-AS1		ENSG00000224043	CCNT2 antisense RNA 1
TC18000642.hg.1	-0.057334	0.00829188	0.999966
TC05000461.hg.1	0.0469404	0.0083199	0.999966	RHOBTB3		ENSG00000164292	Rho related BTB domain containing 3
TC03003086.hg.1	0.0531838	0.0083245	0.999966
TC03001071.hg.1	0.0479271	0.00832845	0.999966	HES1		ENSG00000114315	hes family bHLH transcription factor 1
TC19002570.hg.1	-0.0494758	0.00836576	0.999966	ZNF321P		ENSG00000213801	zinc finger protein 321, pseudogene
TC17000616.hg.1	0.0378065	0.00837514	0.999966	SP2		ENSG00000167182	Sp2 transcription factor
TC15001546.hg.1	0.0648534	0.00850357	0.999966	DAPK2		ENSG00000035664	death associated protein kinase 2
TC11000034.hg.1	0.053613	0.00865664	0.999966	CD151		ENSG00000177697	CD151 molecule (Raph blood group)
TC19002480.hg.1	0.0782199	0.0086896	0.999966
TC17000789.hg.1	-0.0783278	0.00887217	0.999966	RNA5SP446		ENSG00000251764	RNA, 5S ribosomal pseudogene 446
TC14001647.hg.1	0.0697661	0.00889979	0.999966	LINC00609		ENSG00000257585	long intergenic non-protein coding RNA 609
TC11000025.hg.1	0.0325428	0.00891736	0.999966	TMEM80		ENSG00000177042	transmembrane protein 80
TC08001540.hg.1	0.0642776	0.00900475	0.999966			ENSG00000221610
TC01005167.hg.1	-0.0698609	0.00903746	0.999966
TC14000494.hg.1	-0.0412983	0.00903801	0.999966	ADCK1		ENSG00000063761	aarF domain containing kinase 1
TC12001002.hg.1	0.0486965	0.00907393	0.999966	BRI3BP		ENSG00000184992	BRI3 binding protein
TC15001987.hg.1	0.100815	0.00908795	0.999966			ENSG00000201724	Y RNA
TC05002200.hg.1	-0.0846977	0.00912508	0.999966
TC14001980.hg.1	0.0639292	0.0091557	0.999966	LOC100288846
TC12002387.hg.1	-0.297108	0.00920627	0.999966	RPS26		ENSG00000197728	ribosomal protein S26
TC11000184.hg.1	0.0447304	0.00921137	0.999966	AMPD3		ENSG00000133805	adenosine monophosphate deaminase 3
TC02002851.hg.1	0.0392076	0.0093067	0.999966	SLC16A14		ENSG00000163053	solute carrier family 16 member 14
TC12000990.hg.1	0.0661527	0.00941333	0.999966			ENSG00000206897	small nucleolar RNA, H/ACA box 9B
TC06003752.hg.1	-0.0665703	0.00941943	0.999966
TC04002095.hg.1	0.0760651	0.00943593	0.999966	AFF1		ENSG00000172493	ALF transcription elongation factor 1
TC01004708.hg.1	0.0726529	0.00946129	0.999966
TC04001978.hg.1	-0.0443353	0.00948676	0.999966
TC04002789.hg.1	0.0669061	0.00949498	0.999966
TC14000459.hg.1	-0.0683623	0.00954049	0.999966			ENSG00000258579
TC0X000016.hg.1	0.0795439	0.00956475	0.999966			ENSG00000251848
TC11001712.hg.1	-0.0520851	0.00962647	0.999966			ENSG00000255226	long intergenic non-protein coding RNA 2690
TC08000741.hg.1	-0.0725184	0.0096355	0.999966	RP11-103H7.3		ENSG00000253530	novel transcript
TC19001313.hg.1	-0.156383	0.00969289	0.999966
TC07001008.hg.1	0.0399551	0.00971684	0.999966	AOC1		ENSG00000002726	amine oxidase copper containing 1
TC01001532.hg.1	-0.0855938	0.00972552	0.999966			ENSG00000228686	novel transcript
TC12002292.hg.1	0.0707545	0.00975937	0.999966	RASSF8		ENSG00000123094	Ras association domain family member 8
TC01000161.hg.1	0.0902908	0.00989268	0.999966			ENSG00000238771
TC05002631.hg.1	-0.0623142	0.00997788	0.999966	CDKN2AIPNL		ENSG00000237190	CDKN2A interacting protein N-terminal like
TC13001572.hg.1	-0.0594773	0.0100366	0.999966
TC09002904.hg.1	0.0480296	0.0100425	0.999966	NIPSNAP3B		ENSG00000165028	nipsnap homolog 3B
TC22001426.hg.1	0.0546059	0.0100464	0.999966	APOBEC3C		ENSG00000244509	apolipoprotein B mRNA editing enzyme catalytic subunit 3C
TC18000109.hg.1	0.0327602	0.0100867	0.999966	IMPACT		ENSG00000154059	impact RWD domain protein
TC11001997.hg.1	0.0710185	0.0101267	0.999966
TC07002862.hg.1	-0.0764135	0.0101531	0.999966
TC0Y000321.hg.1	0.0630119	0.0101603	0.999966
TC12002644.hg.1	0.0903805	0.0101746	0.999966
TC6_cox_hap2000101.hg.1	0.0620544	0.0101753	0.999966
TC6_dbb_hap3000093.hg.1	0.0620544	0.0101753	0.999966
TC6_mann_hap4000085.hg.1	0.0620544	0.0101753	0.999966
TC6_mcf_hap5000086.hg.1	0.0620544	0.0101753	0.999966
TC6_qbl_hap6000092.hg.1	0.0620544	0.0101753	0.999966
TC12000487.hg.1	0.0789947	0.0101837	0.999966	METTL7B		ENSG00000170439	methyltransferase like 7B
TC02002872.hg.1	-0.0630083	0.0101915	0.999966	ECEL1P2		ENSG00000244280	endothelin converting enzyme like 1 pseudogene 2
TC07001758.hg.1	-0.0328038	0.0102035	0.999966	IMMP2L		ENSG00000184903	inner mitochondrial membrane peptidase subunit 2
TC11001143.hg.1	0.105929	0.0102767	0.999966	NRGN		ENSG00000154146	neurogranin
TC11000551.hg.1	0.0346302	0.0103656	0.999966	ASRGL1		ENSG00000162174	asparaginase and isoaspartyl peptidase 1
TC09000514.hg.1	0.052081	0.0104469	0.999966
TC10002122.hg.1	0.074436	0.0105566	0.999966
TC15000288.hg.1	0.0860051	0.0105746	0.999966	RNU6-516P		ENSG00000223313	RNA, U6 small nuclear 516, pseudogene
TC09002107.hg.1	-0.051992	0.0105783	0.999966
TC13001567.hg.1	0.081666	0.0105968	0.999966	DACH1			dachshund family transcription factor 1
TC06001924.hg.1	0.0810287	0.0106096	0.999966	RNU4-12P		ENSG00000202103	RNA, U4 small nuclear 12, pseudogene
TC09002386.hg.1	-0.04827	0.0106523	0.999966	GLIS3		ENSG00000107249	GLIS family zinc finger 3
TC07000819.hg.1	-0.0820249	0.0106769	0.999966	MKLN1		ENSG00000128585	muskelin 1
TC15002159.hg.1	0.0432919	0.0106913	0.999966
TC19002688.hg.1	0.0305165	0.0106916	0.999966	SLC35E1		ENSG00000127526	solute carrier family 35 member E1
TC07002009.hg.1	-0.0989044	0.0107158	0.999966
TC05002605.hg.1	-0.0719187	0.0107508	0.999966
TC12001509.hg.1	0.0317866	0.0107667	0.999966	GALNT6		ENSG00000139629	polypeptide N-acetylgalactosaminyltransferase 6
TC01006107.hg.1	-0.10901	0.0107704	0.999966
TC05001229.hg.1	0.146608	0.0107802	0.999966	RNU6-358P		ENSG00000252373	RNA, U6 small nuclear 358, pseudogene
TC02002404.hg.1	0.0625668	0.0109308	0.999966			ENSG00000207161	Y RNA
TC07000874.hg.1	-0.0866579	0.0109371	0.999966	PP12708		ENSG00000214117
TC10002160.hg.1	0.0574333	0.0109456	0.999966	ZMIZ1		ENSG00000108175	zinc finger MIZ-type containing 1
TC09002098.hg.1	-0.0667955	0.010946	0.999966	RP11-53B5.1
TC13000307.hg.1	0.0833996	0.0109533	0.999966	RNU6-77P		ENSG00000222486	RNA, U6 small nuclear 77, pseudogene
TC02003489.hg.1	0.0452022	0.0110213	0.999966	LOC440895
TC19002060.hg.1	0.0595684	0.0110645	0.999966
TC08002230.hg.1	0.0688395	0.0110826	0.999966
TC08002604.hg.1	0.0471764	0.0110841	0.999966	ADHFE1		ENSG00000147576	alcohol dehydrogenase iron containing 1
TC02003719.hg.1	-0.10924	0.0110875	0.999966	TTN		ENSG00000155657	titin
TC17001598.hg.1	0.0223974	0.011105	0.999966	MAP3K14		ENSG00000006062	mitogen-activated protein kinase kinase kinase 14
TC02000035.hg.1	0.0410294	0.0111056	0.999966	RNF144A		ENSG00000151692	ring finger protein 144A
TC19000665.hg.1	0.0304796	0.0111765	0.999966	CALM3		ENSG00000160014	calmodulin 3
TC10002367.hg.1	0.0769034	0.0111865	0.999966
TC12000289.hg.1	0.106264	0.0112499	0.999966	RNU6-318P		ENSG00000207010	RNA, U6 small nuclear 318, pseudogene
TC10001007.hg.1	0.0568748	0.0113134	0.999966	IL2RA		ENSG00000134460	interleukin 2 receptor subunit alpha
TC02004997.hg.1	0.0431348	0.011366	0.999966	LIMS3L		ENSG00000256977	LIM zinc finger domain containing 3
TC6_dbb_hap3000027.hg.1	0.0288915	0.0114091	0.999966	HLA-L		ENSG00000243753	major histocompatibility complex, class I, L (pseudogene)
TC10002909.hg.1	-0.0917083	0.0114547	0.999966
TC0Y000127.hg.1	0.0361181	0.011456	0.999966	FAM197Y9		ENSG00000234830	family with sequence similarity 197 Y-linked member 9
TC22000013.hg.1	0.0456201	0.0114789	0.999966	TPTEP1		ENSG00000100181	TPTE pseudogene 1
TC07001478.hg.1	0.0676782	0.0115008	0.999966	RNU6-229P		ENSG00000252423	RNA, U6 small nuclear 229, pseudogene
TC20001691.hg.1	-0.0702475	0.0115251	0.999966
TC09000859.hg.1	0.0416208	0.0115542	0.999966	WASH1
TC09001458.hg.1	0.0674222	0.0115543	0.999966	RNA5-8SP3		ENSG00000201227
TC03001942.hg.1	-0.0696485	0.0115689	0.999966
TC09001360.hg.1	-0.0801917	0.0115794	0.999966	MIR3074			microRNA 3074
TC11000391.hg.1	-0.0695826	0.0116122	0.999966			ENSG00000254653	novel transcript
TC19000577.hg.1	0.0349136	0.0117247	0.999966	HNRNPUL1		ENSG00000105323	heterogeneous nuclear ribonucleoprotein U like 1
TC11002470.hg.1	0.0641295	0.0117647	0.999966	IGSF9B		ENSG00000080854	immunoglobulin superfamily member 9B
TC22000524.hg.1	0.0395578	0.011877	0.999966	SMPD4P1		ENSG00000223553	sphingomyelin phosphodiesterase 4 pseudogene 1
TC09002821.hg.1	-0.0434393	0.011897	0.999966
TC11000236.hg.1	-0.0773173	0.0119368	0.999966			ENSG00000221037
TC16000492.hg.1	0.0612756	0.0119393	0.999966	GPR114		ENSG00000159618	adhesion G protein-coupled receptor G5
TC02004683.hg.1	-0.0618221	0.0119711	0.999966
TC07002147.hg.1	0.0611419	0.0119838	0.999966
TC05001607.hg.1	0.0600629	0.0120015	0.999966	CTD-2154I11.2		ENSG00000250240	novel transcript
TC12000771.hg.1	0.0929114	0.0120276	0.999966
TC09002465.hg.1	0.0694641	0.0120738	0.999966	FAM205B
TC06000091.hg.1	0.0565664	0.0121947	0.999966	GFOD1-AS1		ENSG00000237786	GFOD1 antisense RNA 1
TC22001302.hg.1	-0.0704735	0.0122086	0.999966
TC7_gl000195_random000005.hg.1	-0.0892894	0.0122823	0.999966
TC21000695.hg.1	-0.109408	0.0122989	0.999966	AP000688.15
TC06001732.hg.1	0.0368109	0.0123471	0.999966	TRERF1		ENSG00000124496	transcriptional regulating factor 1
TC12003213.hg.1	0.0574011	0.0123559	0.999966	CS		ENSG00000062485	citrate synthase
TC02003150.hg.1	-0.0804743	0.0124342	0.999966
TC05000497.hg.1	-0.0884598	0.0124405	0.999966	PAM		ENSG00000145730	peptidylglycine alpha-amidating monooxygenase
TC04001485.hg.1	-0.17181	0.0125056	0.999966	RPS26P11		ENSG00000196656	ribosomal protein S26 (RPS26) pseudogene
TC01002207.hg.1	0.042645	0.0126376	0.999966	KIAA2013		ENSG00000116685	KIAA2013
TC07000674.hg.1	0.0607482	0.0126821	0.999966	LOC101927870		ENSG00000234715	SLC26A5 antisense RNA 1
TC02004259.hg.1	0.0616253	0.0126966	0.999966
TC02003268.hg.1	-0.0678858	0.0127015	0.999966
TC06003421.hg.1	-0.0704314	0.0127531	0.999966	HLA-DQB2		ENSG00000232629	major histocompatibility complex, class II, DQ beta 2
TC08001057.hg.1	0.10494	0.0127583	0.999966	NKX3-1		ENSG00000167034	NK3 homeobox 1
TC06001246.hg.1	0.120728	0.0127797	0.999966	F13A1		ENSG00000124491	coagulation factor XIII A chain
TC12002115.hg.1	0.07872	0.0128035	0.999966			ENSG00000199584	Y RNA
TC03002060.hg.1	0.0364087	0.0128932	0.999966	YEATS2-AS1		ENSG00000233885	YEATS2 antisense RNA 1
TC02004172.hg.1	0.0711	0.0129427	0.999966
TC02000120.hg.1	-0.0749156	0.0129461	0.999966	AC012065.7
TC13000084.hg.1	0.0526775	0.0129493	0.999966	CHCHD2P8		ENSG00000235115	coiled-coil-helix-coiled-coil-helix domain containing 2 pseudogene 8
TC10002806.hg.1	0.0780717	0.0129591	0.999966
TC02003244.hg.1	-0.0670245	0.0130679	0.999966
TC05001192.hg.1	-0.0810595	0.0130764	0.999966	CTD-2023M8.1		ENSG00000248693	long intergenic non-protein coding RNA 2100
TC6_mcf_hap5000046.hg.1	0.0786024	0.0130848	0.999966	HCP5			HLA complex P5
TC08000197.hg.1	0.0684351	0.0131303	0.999966	RP11-219J21.1		ENSG00000253100	novel transcript
TC01000483.hg.1	0.0995505	0.0131444	0.999966	RNU6-510P		ENSG00000212541	RNA, U6 small nuclear 510, pseudogene
TC15002373.hg.1	-0.0695435	0.0131464	0.999966
TC11001115.hg.1	0.0413938	0.0131979	0.999966	UBASH3B		ENSG00000154127	ubiquitin associated and SH3 domain containing B
TC17001291.hg.1	-0.167635	0.0132228	0.999966
TC01003380.hg.1	-0.0740738	0.0134	0.999966	OR6K3		ENSG00000203757	olfactory receptor family 6 subfamily K member 3
TC19000293.hg.1	0.102968	0.0134083	0.999966
TC04001490.hg.1	-0.0643794	0.0134084	0.999966	RP11-55L3.1		ENSG00000250791	novel transcript
TC10002875.hg.1	-0.0735808	0.0134091	0.999966
TC12002179.hg.1	0.0522826	0.0134176	0.999966	RHNO1		ENSG00000171792	RAD9-HUS1-RAD1 interacting nuclear orphan 1
TC01006217.hg.1	-0.0678918	0.0134895	0.999966	GNG4		ENSG00000168243	G protein subunit gamma 4
TC10001219.hg.1	0.0251823	0.013735	0.999966	RSU1P2		ENSG00000232554	Ras suppressor protein 1 pseudogene 2
TC11002005.hg.1	0.0392133	0.0137576	0.999966	C11orf24		ENSG00000171067	chromosome 11 open reading frame 24
TC08000916.hg.1	-0.078327	0.0137987	0.999966	LINC00965
TC0X000292.hg.1	-0.0693905	0.0138171	0.999966	RP11-348F1.2		ENSG00000226530	novel transcript
TC10001478.hg.1	0.042986	0.0138385	0.999966	MIR346		ENSG00000199104	microRNA 346
TC11001837.hg.1	-0.0817636	0.0139389	0.999966	TCN1		ENSG00000134827	transcobalamin 1
TC01004519.hg.1	-0.0814077	0.0141351	0.999966	LRRC8C		ENSG00000171488	leucine rich repeat containing 8 VRAC subunit C
TC16000088.hg.1	-0.0404236	0.0141519	0.999966	FLYWCH2		ENSG00000162076	FLYWCH family member 2
TC01002471.hg.1	0.0273436	0.0141606	0.999966	BSDC1		ENSG00000160058	BSD domain containing 1
TC12002909.hg.1	0.0615599	0.0141966	0.999966
TC09001227.hg.1	0.0606021	0.0145309	0.999966	RNU6-1303P		ENSG00000201711	RNA, U6 small nuclear 1303, pseudogene
TC01003698.hg.1	-0.0651947	0.014537	0.999966	RP11-465N4.4		ENSG00000234678	ELF3 antisense RNA 1
TC07000625.hg.1	0.0367541	0.0145808	0.999966	AGFG2		ENSG00000106351	ArfGAP with FG repeats 2
TC08001189.hg.1	0.0709566	0.0146307	0.999966	RNU6-819P		ENSG00000200986	RNA, U6 small nuclear 819, pseudogene
TC07000139.hg.1	0.102369	0.0146611	0.999966	SNORD93		ENSG00000221740	small nucleolar RNA, C/D box 93
TC04001338.hg.1	0.0319855	0.0146646	0.999966	SCD5		ENSG00000145284	stearoyl-CoA desaturase 5
TC11003206.hg.1	0.0799427	0.0147131	0.999966	RELA		ENSG00000173039	RELA proto-oncogene, NF-kB subunit
TC03002143.hg.1	-0.0881387	0.0147255	0.999966			ENSG00000207368	Y RNA
TC7_gl000195_random000004.hg.1	-0.092336	0.0147489	0.999966
TC15002649.hg.1	0.0763477	0.0148176	0.999966
TC21000202.hg.1	0.0253854	0.014854	0.999966	SLC37A1		ENSG00000160190	solute carrier family 37 member 1
TC08000214.hg.1	-0.0626853	0.0148852	0.999966	RNU6-1276P		ENSG00000202242	RNA, U6 small nuclear 1276, pseudogene
TC02001340.hg.1	-0.0709873	0.0149023	0.999966	AC093843.1		ENSG00000224819	novel transcript
TC20000036.hg.1	0.102457	0.0149743	0.999966	RNU6-1019P		ENSG00000201294	RNA, U6 small nuclear 1019, pseudogene
TC02002142.hg.1	-0.071197	0.0149943	0.999966	NPAS2		ENSG00000170485	neuronal PAS domain protein 2
TC09001189.hg.1	0.0670216	0.0150483	0.999966	RNU6-820P		ENSG00000207000	RNA, U6 small nuclear 820, pseudogene
TC02000038.hg.1	0.0920567	0.0150632	0.999966	LOC101929531		ENSG00000235576	long intergenic non-protein coding RNA 1871
TC14000569.hg.1	0.112149	0.0151237	0.999966	RNU6-366P		ENSG00000201097	RNA, U6 small nuclear 366, pseudogene
TC11002053.hg.1	0.0328006	0.0151651	0.999966	LAMTOR1		ENSG00000149357	late endosomal/lysosomal adaptor, MAPK and MTOR activator 1
TC21001002.hg.1	0.0609936	0.0151944	0.999966
TC12000002.hg.1	0.0398236	0.015202	0.999966	LOC100288778
TC06004129.hg.1	0.047227	0.0152332	0.999966	NUDT3		ENSG00000112664	nudix hydrolase 3
TC15002736.hg.1	0.0531018	0.0152649	0.999966
TC08001414.hg.1	-0.265489	0.0152798	0.999966			ENSG00000233778	ribosomal protein S26 (RPS26) pseudogene
TC01004573.hg.1	0.054368	0.0153065	0.999966	RP11-411H5.1
TC06001053.hg.1	0.0618956	0.0153111	0.999966	RP1-20N2.6		ENSG00000229036	voltage dependent anion channel 1 pseudogene 8
TC20001064.hg.1	0.0608844	0.0153255	0.999966
TC09002106.hg.1	-0.0696233	0.0153732	0.999966
TC05003285.hg.1	-0.0665652	0.0154057	0.999966
TC18000891.hg.1	-0.0754229	0.0155297	0.999966
TC06002056.hg.1	0.0542079	0.0156365	0.999966	RNU6-253P		ENSG00000207461	RNA, U6 small nuclear 253, pseudogene
TC21000544.hg.1	0.0636024	0.0156431	0.999966	LINC00315		ENSG00000184274	long intergenic non-protein coding RNA 315
TC11002221.hg.1	0.0366811	0.0156659	0.999966	TRPC6		ENSG00000137672	transient receptor potential cation channel subfamily C member 6
TC05002234.hg.1	0.0674035	0.0156937	0.999966
TC04000148.hg.1	0.0396653	0.0157417	0.999966	RP11-446J8.1		ENSG00000248138	novel transcript
TC07002547.hg.1	-0.0698515	0.015789	0.999966
TC20001072.hg.1	0.0641913	0.0158203	0.999966	LINC01433		ENSG00000230176	long intergenic non-protein coding RNA 1433
TC11002779.hg.1	0.0996194	0.0158525	0.999966	P2RY2		ENSG00000175591	purinergic receptor P2Y2
TC05002370.hg.1	0.0745685	0.0160087	0.999966
TC08001565.hg.1	0.0389386	0.0160606	0.999966	SNTB1		ENSG00000172164	syntrophin beta 1
TC06002812.hg.1	-0.0651744	0.0160751	0.999966
TC14000229.hg.1	0.0528339	0.0160985	0.999966			ENSG00000258844	novel transcript
TC6_ssto_hap7000027.hg.1	0.0275045	0.0161285	0.999966	HLA-L		ENSG00000243753	major histocompatibility complex, class I, L (pseudogene)
TC17001104.hg.1	0.0776539	0.0162252	0.999966
TC15001303.hg.1	0.0715915	0.0162886	0.999966			ENSG00000252171	Y RNA
TC05002737.hg.1	0.0659973	0.0162943	0.999966
TC03001343.hg.1	0.0276726	0.0163142	0.999966	ZDHHC3		ENSG00000163812	zinc finger DHHC-type palmitoyltransferase 3
TC06004048.hg.1	0.0580694	0.0163268	0.999966	SYCP2L		ENSG00000153157	synaptonemal complex protein 2 like
TC06000596.hg.1	0.0281069	0.0164209	0.999966	SRF		ENSG00000112658	serum response factor
TC15001931.hg.1	-0.152111	0.016428	0.999966
TC05002785.hg.1	0.0527969	0.016436	0.999966
TC03002587.hg.1	-0.0717189	0.0164921	0.999966
TCUn_gl000222000005.hg.1	0.05405	0.0165064	0.999966
TC08002082.hg.1	-0.0999366	0.0165336	0.999966
TC11002768.hg.1	0.0565529	0.016591	0.999966	FAM86C1
TC01003984.hg.1	0.0538406	0.0166218	0.999966	LINC01354		ENSG00000231768	long intergenic non-protein coding RNA 1354
TC0X001400.hg.1	0.0429857	0.0166297	0.999966	FAM127B		ENSG00000203950	retrotransposon Gag like 8A
TC02002927.hg.1	0.0728159	0.0166615	0.999966	MIR2467			microRNA 2467
TC13001160.hg.1	0.062166	0.016706	0.999966	RP11-159J2.2
TC21000765.hg.1	0.0655091	0.0167223	0.999966
TC10000405.hg.1	0.0730373	0.0167252	0.999966			ENSG00000207438	Y RNA
TC07001530.hg.1	0.0471649	0.0167275	0.999966	POM121C		ENSG00000135213	POM121 transmembrane nucleoporin C
TC02000242.hg.1	-0.0680006	0.0167725	0.999966	RNU6-951P		ENSG00000199603	RNA, U6 small nuclear 951, pseudogene
TC06002149.hg.1	-0.0463782	0.0168422	0.999966	NHEG1		ENSG00000225391	neuroblastoma highly expressed 1
TC20000361.hg.1	0.0510716	0.0168679	0.999966	CTSA		ENSG00000064601	cathepsin A
TC07003293.hg.1	0.0322296	0.0168872	0.999966	HILPDA		ENSG00000135245	hypoxia inducible lipid droplet associated
TC14001420.hg.1	0.0709852	0.0169005	0.999966
TC22000232.hg.1	0.0304208	0.0169047	0.999966	DEPDC5		ENSG00000100150	DEP domain containing 5, GATOR1 subcomplex subunit
TC01002362.hg.1	0.0413223	0.016906	0.999966	RP11-10N16.3		ENSG00000232298	GRHL3 antisense RNA 1
TC06003883.hg.1	0.0530037	0.0169574	0.999966
TC20000739.hg.1	0.0495632	0.017004	0.999966	NCOR1P1		ENSG00000240108	NCOR1 pseudogene 1
TC16002040.hg.1	0.0358137	0.0170176	0.999966	ERI2		ENSG00000196678	ERI1 exoribonuclease family member 2
TC19002106.hg.1	-0.0588719	0.0170248	0.999966	APLP1		ENSG00000105290	amyloid beta precursor like protein 1
TC03000735.hg.1	-0.0664853	0.0170279	0.999966			ENSG00000251708
TC01000521.hg.1	-0.0459108	0.0170304	0.999966	SLFNL1-AS1			SLFNL1 antisense RNA 1
TC08000776.hg.1	-0.0573944	0.0172264	0.999966	LOC101927845		ENSG00000251218	novel transcript
TC06001127.hg.1	-0.062142	0.017241	0.999966	RNU6-786P		ENSG00000252658	RNA, U6 small nuclear 786, pseudogene
TC06000335.hg.1	0.0271618	0.017318	0.999966	HLA-L		ENSG00000243753	major histocompatibility complex, class I, L (pseudogene)
TC04000733.hg.1	0.040558	0.0173611	0.999966	ARHGAP10		ENSG00000071205	Rho GTPase activating protein 10
TC11001361.hg.1	0.0350106	0.0174478	0.999966	TAF10		ENSG00000166337	TATA-box binding protein associated factor 10
TC16001498.hg.1	0.0747709	0.0175408	0.999966
TC20001314.hg.1	0.0603014	0.0175521	0.999966
TC02004377.hg.1	0.0386971	0.01757	0.999966	TMEM150A		ENSG00000168890	transmembrane protein 150A
TC06001235.hg.1	-0.0371038	0.0175912	0.999966	ECI2		ENSG00000198721	enoyl-CoA delta isomerase 2
TC06003490.hg.1	-0.0504217	0.0175927	0.999966	RP11-146I2.1
TC11002873.hg.1	-0.059384	0.0175993	0.999966
TC09000851.hg.1	0.0233984	0.0176178	0.999966	ARRDC1		ENSG00000197070	arrestin domain containing 1
TC16000649.hg.1	0.0892424	0.0176719	0.999966	MIR3182			microRNA 3182
TC18000626.hg.1	-0.0657193	0.0177136	0.999966
TC0X001319.hg.1	0.083114	0.0177378	0.999966	GS1-421I3.2		ENSG00000234493	Rhox homeobox family member 1 pseudogene 1
TC04001545.hg.1	-0.0720152	0.0177614	0.999966	RP11-745L13.2		ENSG00000251555	novel transcript
TC10000565.hg.1	0.0458742	0.0177679	0.999966	ZMIZ1		ENSG00000108175	zinc finger MIZ-type containing 1
TC12001377.hg.1	0.0330081	0.0177922	0.999966	PKP2		ENSG00000057294	plakophilin 2
TC10000476.hg.1	0.0688027	0.01781	0.999966	VCL		ENSG00000035403	vinculin
TC04002845.hg.1	0.0692653	0.0178384	0.999966
TC22000946.hg.1	-0.0537013	0.017857	0.999966
TC08000559.hg.1	-0.065769	0.0178716	0.999966	RP11-100L22.1		ENSG00000253177	novel transcript
TC14001552.hg.1	-0.0672459	0.0178965	0.999966	RNU6-684P		ENSG00000222761	RNA, U6 small nuclear 684, pseudogene
TC12001421.hg.1	0.134639	0.0179468	0.999966	RNU6-671P		ENSG00000239178
TC21000258.hg.1	-0.0516902	0.0180022	0.999966	AP001469.7		ENSG00000228137	novel transcript
TC21000038.hg.1	0.0583095	0.0180091	0.999966			ENSG00000238591
TC02003640.hg.1	0.0615022	0.0180213	0.999966	ARL6IP6		ENSG00000177917	ADP ribosylation factor like GTPase 6 interacting protein 6
TC07000997.hg.1	-0.041763	0.018038	0.999966	LOC100134040		ENSG00000241449	novel transcript
TC02004225.hg.1	-0.0475108	0.0180603	0.999966	AC079807.4
TC03002306.hg.1	-0.0400686	0.0180784	0.999966
TC22000769.hg.1	0.21268	0.0181145	0.999966
TC13000279.hg.1	-0.0782212	0.0181324	0.999966
TC07002716.hg.1	-0.0823661	0.0182266	0.999966	DNAJB6		ENSG00000105993	DnaJ heat shock protein family (Hsp40) member B6
TC0X001494.hg.1	0.0582173	0.0182659	0.999966	RNU6-764P		ENSG00000252205	RNA, U6 small nuclear 764, pseudogene
TC08000025.hg.1	0.0671565	0.0182764	0.999966			ENSG00000254625	novel transcript
TC15000345.hg.1	0.061453	0.0183558	0.999966			ENSG00000238845	Y RNA
TC17000081.hg.1	0.0549992	0.0183883	0.999966	ALOX12		ENSG00000108839	arachidonate 12-lipoxygenase, 12S type
TC15002435.hg.1	0.0261765	0.0184549	0.999966
TC20001146.hg.1	0.0702907	0.018489	0.999966	RP5-1097P24.1
TC21000423.hg.1	0.0238269	0.0185252	0.999966	RUNX1		ENSG00000159216	RUNX family transcription factor 1
TC14002113.hg.1	0.0628846	0.0185643	0.999966
TC17001327.hg.1	-0.0972481	0.0185877	0.999966			ENSG00000252112	Small nucleolar RNA SNORD63
TC19000578.hg.1	0.0391029	0.0186046	0.999966	CCDC97		ENSG00000142039	coiled-coil domain containing 97
TC19001712.hg.1	0.0650037	0.0186152	0.999966			ENSG00000197813	novel transcript
TC01003064.hg.1	-0.181776	0.0186225	0.999966
TC04000289.hg.1	-0.181776	0.0186225	0.999966
TC04001182.hg.1	-0.181776	0.0186225	0.999966
TC07003110.hg.1	0.058243	0.0186277	0.999966
TC18000985.hg.1	-0.0680371	0.0186417	0.999966
TC17001874.hg.1	0.0298175	0.0186664	0.999966	GGA3		ENSG00000125447	golgi associated, gamma adaptin ear containing, ARF binding protein 3
TC17001742.hg.1	0.0629098	0.0186704	0.999966	RNU1-85P		ENSG00000200997	RNA, variant U1 small nuclear 34
TC01006381.hg.1	0.0233482	0.0186758	0.999966	SHC1		ENSG00000160691	SHC adaptor protein 1
TC06002808.hg.1	-0.0628066	0.0187021	0.999966	RP3-449H6.1
TC04001523.hg.1	-0.0281268	0.0187723	0.999966	NUDT6		ENSG00000170917	nudix hydrolase 6
TC01004370.hg.1	-0.0630684	0.0188543	0.999966	RP5-1024N4.2
TC13001164.hg.1	-0.0651636	0.0189182	0.999966
TC01000080.hg.1	0.0428296	0.018938	0.999966	AJAP1		ENSG00000196581	adherens junctions associated protein 1
TC11003413.hg.1	-0.0524534	0.0189551	0.999966
TC16001946.hg.1	-0.053978	0.0189609	0.999966
TC17000853.hg.1	0.0230692	0.0189959	0.999966	KIAA0195		ENSG00000177728	transmembrane protein 94
TC14002033.hg.1	-0.0481307	0.0190004	0.999966
TC13001570.hg.1	-0.0644438	0.0190859	0.999966
TC06001010.hg.1	0.0317546	0.0191856	0.999966	MYB		ENSG00000118513	MYB proto-oncogene, transcription factor
TC05001825.hg.1	0.0709981	0.0191965	0.999966	RNU6-888P		ENSG00000199880	RNA, U6 small nuclear 888, pseudogene
TC10001720.hg.1	-0.0685578	0.0192128	0.999966	RP11-338O1.2		ENSG00000225152	novel transcript
TC08000876.hg.1	-0.0559003	0.0192128	0.999966
TC04002424.hg.1	0.0649971	0.0192239	0.999966
TC09002711.hg.1	0.0609608	0.0192682	0.999966
TC22000930.hg.1	0.0412901	0.0193237	0.999966	TPTEP1		ENSG00000100181	TPTE pseudogene 1
TC21000131.hg.1	0.0275539	0.0193608	0.999966	ITSN1		ENSG00000205726	intersectin 1
TC0Y000146.hg.1	0.0353641	0.0193629	0.999966	FAM197Y2		ENSG00000234803	family with sequence similarity 197 Y-linked member 2
TC03000504.hg.1	-0.0796428	0.0193718	0.999966
TC04001807.hg.1	0.0598499	0.0193804	0.999966	CASP3		ENSG00000164305	caspase 3
TC09002487.hg.1	-0.055902	0.0194226	0.999966
TC15000333.hg.1	0.0979599	0.0194469	0.999966	RNU6-353P		ENSG00000201136	RNA, U6 small nuclear 353, pseudogene
TC04000170.hg.1	-0.047446	0.0195356	0.999966	RP11-552M14.1		ENSG00000249645
TC0X001104.hg.1	0.136935	0.0195606	0.999966	RNU6-1225P		ENSG00000252145	RNA, U6 small nuclear 1225, pseudogene
TC07001692.hg.1	0.0790243	0.0195736	0.999966	RNU6-1104P		ENSG00000207454	RNA, U6 small nuclear 1104, pseudogene
TC06000987.hg.1	0.0526038	0.0196117	0.999966	RP11-69I8.2		ENSG00000236673
TC11002541.hg.1	0.0544717	0.0196274	0.999966
TC19000431.hg.1	-0.0489336	0.0196383	0.999966	C19orf40		ENSG00000131944	FA core complex associated protein 24
TC04002580.hg.1	0.0472257	0.0196521	0.999966
TC06000381.hg.1	0.0442687	0.0196583	0.999966	LY6G6F		ENSG00000204424	lymphocyte antigen 6 family member G6F
TC6_dbb_hap3000066.hg.1	0.0442687	0.0196583	0.999966	LY6G6F		ENSG00000204424	lymphocyte antigen 6 family member G6F
TC11002798.hg.1	-0.0444102	0.0198377	0.999966	KCTD21-AS1		ENSG00000246174	KCTD21 antisense RNA 1
TC10001318.hg.1	-0.0524638	0.0198557	0.999966	C10orf40		ENSG00000235931	long intergenic non-protein coding RNA 1553
TC06000147.hg.1	-0.0443757	0.0199142	0.999966	ACOT13		ENSG00000112304	acyl-CoA thioesterase 13
TC08000278.hg.1	0.0356344	0.0199539	0.999966	PROSC		ENSG00000147471	pyridoxal phosphate binding protein
TC06000746.hg.1	-0.0873281	0.0200559	0.999966	RNU6-1016P		ENSG00000252498	RNA, U6 small nuclear 1016, pseudogene
TC11001740.hg.1	0.074245	0.0200805	0.999966	RNU6-1302P		ENSG00000252327
TC05000184.hg.1	0.0508266	0.0201106	0.999966	PTGER4		ENSG00000171522	prostaglandin E receptor 4
TC17000841.hg.1	-0.0269402	0.0201873	0.999966	KCTD2		ENSG00000180901	potassium channel tetramerization domain containing 2
TC19001310.hg.1	-0.0620983	0.0201917	0.999966
TC12003299.hg.1	0.0385046	0.0202305	0.999966	BLOC1S1		ENSG00000135441	biogenesis of lysosomal organelles complex 1 subunit 1
TC06000208.hg.1	-0.0976558	0.0202309	0.999966
TC01001471.hg.1	0.0545785	0.0202333	0.999966	RNA5SP66		ENSG00000252987	RNA, 5S ribosomal pseudogene 66
TC02000710.hg.1	-0.0526071	0.0202825	0.999966
TC19001891.hg.1	-0.0414046	0.0203026	0.999966	ZNF835		ENSG00000127903	zinc finger protein 835
TC19000069.hg.1	0.0362909	0.0204644	0.999966	NFIC		ENSG00000141905	nuclear factor I C
TC0X001395.hg.1	0.0637849	0.0205805	0.999966	RNU4-44P		ENSG00000199920	RNA, U4 small nuclear 44, pseudogene
TC0X000394.hg.1	-0.110669	0.0206066	0.999966	RPS26P11			ribosomal protein S26 pseudogene 11
TC11001587.hg.1	-0.0679269	0.0206685	0.999966			ENSG00000255041	novel transcript
TC17002519.hg.1	0.0599556	0.0207253	0.999966	AC104024.1
TC11000489.hg.1	0.0659948	0.0207821	0.999966			ENSG00000252418
TC04001282.hg.1	0.172048	0.0208371	0.999966	PPBP		ENSG00000163736	pro-platelet basic protein
TC15001627.hg.1	-0.208161	0.0208479	0.999966
TC17000171.hg.1	0.0646708	0.0209607	0.999966	CDRT7		ENSG00000227767	CMT1A duplicated region transcript 7
TC12001103.hg.1	-0.0582649	0.020983	0.999966			ENSG00000258092	novel transcript, antisense to FKBP4
TC10000745.hg.1	-0.0445936	0.0209945	0.999966	HPS6		ENSG00000166189	HPS6 biogenesis of lysosomal organelles complex 2 subunit 3
TC06001304.hg.1	0.0913718	0.0210121	0.999966	RNU6-263P		ENSG00000200681	RNA, U6 small nuclear 263, pseudogene
TC07001501.hg.1	0.0212368	0.0210156	0.999966	TBL2		ENSG00000106638	transducin beta like 2
TC20000315.hg.1	0.0664768	0.0211133	0.999966	RNU6-743P		ENSG00000201021	RNA, U6 small nuclear 743, pseudogene
TC11001362.hg.1	0.0566358	0.021147	0.999966	TPP1		ENSG00000166340	tripeptidyl peptidase 1
TC05003278.hg.1	-0.049742	0.0211592	0.999966	LOC729080
TC15002288.hg.1	-0.0700152	0.0212067	0.999966
TC19000442.hg.1	0.0457801	0.0212126	0.999966	GPI		ENSG00000105220	glucose-6-phosphate isomerase
TC06001299.hg.1	-0.0844757	0.0212156	0.999966			ENSG00000217340
TC16001534.hg.1	-0.0917621	0.0212299	0.999966	LOC100507577
TC06002357.hg.1	-0.0619465	0.0212604	0.999966
TC07002721.hg.1	0.0512008	0.0213229	0.999966	LOC100506585
TC08001769.hg.1	-0.0620109	0.0214302	0.999966
TC11003282.hg.1	-0.0581241	0.0214854	0.999966
TC20000367.hg.1	0.0565635	0.021526	0.999966	RN7SKP33		ENSG00000222874	RN7SK pseudogene 33
TC16001343.hg.1	0.0259338	0.021555	0.999966	PIEZO1		ENSG00000103335	piezo type mechanosensitive ion channel component 1
TC14001503.hg.1	-0.0435235	0.0215886	0.999966			ENSG00000258560	novel transcript, antisense to EVL
TC01002158.hg.1	-0.0723221	0.0216253	0.999966	RP11-334N17.1		ENSG00000237365	novel transcript, antisense to CAMTA1
TC03002803.hg.1	-0.0607608	0.0216339	0.999966
TC10002607.hg.1	-0.0613674	0.0216514	0.999966
TC17000044.hg.1	0.0583252	0.0217999	0.999966	LOC400568
TC04001398.hg.1	0.0503343	0.0218047	0.999966	RN7SKP28		ENSG00000201640	RN7SK pseudogene 28
TC07000790.hg.1	0.0580691	0.0218126	0.999966	TPI1P2			triosephosphate isomerase 1 pseudogene 2
TC19002646.hg.1	-0.0269442	0.0218613	0.999966	PRMT1		ENSG00000126457	protein arginine methyltransferase 1
TC11000684.hg.1	0.0304128	0.0219302	0.999966	SSH3		ENSG00000172830	slingshot protein phosphatase 3
TC19000248.hg.1	0.0278878	0.0220072	0.999966	DCAF15		ENSG00000132017	DDB1 and CUL4 associated factor 15
TC16000126.hg.1	0.027288	0.0222215	0.999966	DNASE1		ENSG00000213918	deoxyribonuclease 1
TC18000920.hg.1	-0.0602503	0.0222578	0.999966
TC04000287.hg.1	-0.155897	0.0223048	0.999966
TC04001184.hg.1	-0.155897	0.0223048	0.999966
TC09001387.hg.1	-0.155897	0.0223048	0.999966
TC18000079.hg.1	-0.155897	0.0223048	0.999966
TC09000124.hg.1	-0.0659391	0.022417	0.999966
TC03002386.hg.1	-0.0814735	0.0225087	0.999966
TC09001035.hg.1	0.0825899	0.0225677	0.999966			ENSG00000207032	Y RNA
TC11001939.hg.1	0.0479163	0.0226038	0.999966	RELA		ENSG00000173039	RELA proto-oncogene, NF-kB subunit
TC09000095.hg.1	-0.0679291	0.0226133	0.999966
TC18000889.hg.1	-0.0588309	0.0226136	0.999966
TC19000688.hg.1	-0.0407019	0.0226296	0.999966	SNAR-A1
TC19000691.hg.1	-0.0407019	0.0226296	0.999966	SNAR-A1
TC22001184.hg.1	-0.0548082	0.0226543	0.999966
TC07001194.hg.1	0.0291881	0.022694	0.999966	IGF2BP3		ENSG00000136231	insulin like growth factor 2 mRNA binding protein 3
TC20000355.hg.1	-0.0685125	0.0226941	0.999966	RNU6ATAC38P		ENSG00000221046	RNA, U6atac small nuclear 38, pseudogene
TC0X000525.hg.1	0.0341308	0.0227134	0.999966	FRMPD3		ENSG00000147234	FERM and PDZ domain containing 3
TC6_qbl_hap6000027.hg.1	0.0261144	0.0227575	0.999966	HLA-L		ENSG00000243753	major histocompatibility complex, class I, L (pseudogene)
TC11001094.hg.1	0.0860142	0.0228262	0.999966	RNU6-1123P		ENSG00000199217	RNA, U6 small nuclear 1123, pseudogene
TC20000655.hg.1	0.0310946	0.0228403	0.999966	BFSP1		ENSG00000125864	beaded filament structural protein 1
TC0X001742.hg.1	-0.0508033	0.0228441	0.999966
TC20001148.hg.1	-0.0723973	0.0229084	0.999966
TC17002029.hg.1	0.0653082	0.0229546	0.999966	ALOX12		ENSG00000108839	arachidonate 12-lipoxygenase, 12S type
TC04002120.hg.1	0.0447394	0.0229648	0.999966	FLJ20021		ENSG00000254531	uncharacterized LOC90024
TC19002045.hg.1	0.0579323	0.0229802	0.999966
TC14000875.hg.1	0.117816	0.0230302	0.999966	RNA5SP381		ENSG00000251885
TC05000810.hg.1	-0.0388377	0.0230759	0.999966	SPINK7		ENSG00000145879	serine peptidase inhibitor Kazal type 7
TC15000140.hg.1	-0.0521817	0.0231189	0.999966
TC02002513.hg.1	-0.0717036	0.0231324	0.999966
TC0X000218.hg.1	0.0663807	0.0231498	0.999966	RNU6-50P		ENSG00000199226	RNA, U6 small nuclear 50, pseudogene
TC05001389.hg.1	0.0333077	0.0231588	0.999966	PDE4D		ENSG00000113448	phosphodiesterase 4D
TC0X000667.hg.1	0.0712228	0.0232094	0.999966	RNU6-972P		ENSG00000212510	RNA, U6 small nuclear 972, pseudogene
TC09001002.hg.1	-0.051667	0.0233105	0.999966	TAF1L		ENSG00000256239	TATA-box binding protein associated factor 1 like
TC19001976.hg.1	-0.0496009	0.0233251	0.999966
TC0X001484.hg.1	-0.0277005	0.0234393	0.999966	CXorf40B		ENSG00000197021	endothelium and lymphocyte associated ASCH domain 2
TC05000631.hg.1	0.0612849	0.0234497	0.999966	P4HA2-AS1		ENSG00000237714	P4HA2 antisense RNA 1
TC01003286.hg.1	0.0593834	0.0234673	0.999966	RNU6-179P		ENSG00000200220	RNA, U6 small nuclear 179, pseudogene
TC19000773.hg.1	0.0533356	0.0234852	0.999966	SIGLEC7		ENSG00000168995	sialic acid binding Ig like lectin 7
TC01000129.hg.1	0.0754426	0.0235366	0.999966	PGD		ENSG00000142657	phosphogluconate dehydrogenase
TC03002391.hg.1	-0.0624923	0.0235596	0.999966
TC02002986.hg.1	-0.0575645	0.0235643	0.999966
TC01001077.hg.1	0.0529839	0.0235756	0.999966	LOC642441		ENSG00000231360
TC05000219.hg.1	-0.0471754	0.0236808	0.999966	LOC257396		ENSG00000247796	MOCS2 divergent transcript
TC16000298.hg.1	-0.0650242	0.0236831	0.999966			ENSG00000200652
TC01000366.hg.1	0.0665253	0.0237064	0.999966	RNU6-424P		ENSG00000207095	RNA, U6 small nuclear 424, pseudogene
TC09002126.hg.1	-0.063418	0.0237175	0.999966
TC09000332.hg.1	0.0368635	0.0237265	0.999966	LOC100507540		ENSG00000225434	long intergenic non-protein coding RNA 1504
TC06002570.hg.1	-0.0624426	0.0237779	0.999966	HULC			hepatocellular carcinoma up-regulated long non-coding RNA
TC04002952.hg.1	-0.0401848	0.0237883	0.999966	AREG		ENSG00000109321	amphiregulin
TC03003332.hg.1	-0.0389283	0.0237952	0.999966	WDR49		ENSG00000174776	WD repeat domain 49
TC09001307.hg.1	0.0794409	0.0238107	0.999966			ENSG00000202294
TC03000690.hg.1	-0.0291533	0.0238132	0.999966	HMCES		ENSG00000183624	5-hydroxymethylcytosine binding, ES cell specific
TC01004396.hg.1	0.0609013	0.0238265	0.999966
TC13001190.hg.1	0.0767185	0.0238579	0.999966
TC14002187.hg.1	-0.0447342	0.0238873	0.999966
TC15001233.hg.1	0.0478183	0.023923	0.999966	PLCB2		ENSG00000137841	phospholipase C beta 2
TC01003699.hg.1	0.0310585	0.0240069	0.999966	ARL8A		ENSG00000143862	ADP ribosylation factor like GTPase 8A
TC0Y000246.hg.1	-0.0721346	0.0240474	0.999966	TTTY19		ENSG00000232419	testis-specific transcript, Y-linked 19
TC19001362.hg.1	0.0537626	0.0240557	0.999966	ZNF728			zinc finger protein 728
TC18000436.hg.1	0.127223	0.0241789	0.999966	DSC2		ENSG00000134755	desmocollin 2
TC13000315.hg.1	-0.0582947	0.0241978	0.999966	LINC00397		ENSG00000223404	long intergenic non-protein coding RNA 397
TC01005256.hg.1	0.0594436	0.0242297	0.999966
TC10002056.hg.1	-0.0708999	0.0242358	0.999966
TC07001618.hg.1	0.0940781	0.0242754	0.999966	PDK4		ENSG00000004799	pyruvate dehydrogenase kinase 4
TC22000947.hg.1	-0.05406	0.0243394	0.999966	XXbac-B444P24.8
TC08000622.hg.1	0.0588751	0.0243517	0.999966	FLJ42969		ENSG00000248599	uncharacterized LOC441374
TC03002939.hg.1	0.0593034	0.0243762	0.999966
TC05000803.hg.1	-0.0369752	0.0243936	0.999966	SCGB3A2		ENSG00000164265	secretoglobin family 3A member 2
TC06003623.hg.1	0.0372545	0.0244021	0.999966
TC07001333.hg.1	0.020349	0.024446	0.999966	POLM		ENSG00000122678	DNA polymerase mu
TC16000436.hg.1	-0.0338779	0.0244787	0.999966	HEATR3		ENSG00000155393	HEAT repeat containing 3
TC07001219.hg.1	-0.0488089	0.0245217	0.999966	HOXA2		ENSG00000105996	homeobox A2
TC14001343.hg.1	0.0344163	0.0245247	0.999966	TMED8		ENSG00000100580	transmembrane p24 trafficking protein family member 8
TC03000876.hg.1	0.0379804	0.0245262	0.999966	KRT8P12		ENSG00000229320	keratin 8 pseudogene 12
TC06000195.hg.1	0.0354052	0.0246015	0.999966	HMGN4		ENSG00000182952	high mobility group nucleosomal binding domain 4
TC19002423.hg.1	0.0608949	0.0246679	0.999966
TC13000030.hg.1	-0.0287801	0.0247314	0.999966	SAP18		ENSG00000150459	Sin3A associated protein 18
TC08000658.hg.1	0.0699798	0.0247875	0.999966	RP11-642D21.1		ENSG00000254141	novel transcript
TC12001343.hg.1	0.0684097	0.0247948	0.999966	RNU4-54P		ENSG00000252237	RNA, U4 small nuclear 54, pseudogene
TC01006285.hg.1	0.0811134	0.0249212	0.999966	GSTM4		ENSG00000168765	glutathione S-transferase mu 4
TC02002996.hg.1	-0.0894595	0.0250196	0.999966
TC04002840.hg.1	0.0787457	0.0250458	0.999966
TC06003309.hg.1	-0.0672477	0.0250605	0.999966
TC15000476.hg.1	0.0485852	0.0250944	0.999966	LOC101928907		ENSG00000259251	VPS13C divergent transcript
TC01001107.hg.1	0.113463	0.0252296	0.999966
TC01001129.hg.1	0.113463	0.0252296	0.999966
TC01003105.hg.1	0.113463	0.0252296	0.999966
TC01003140.hg.1	0.113463	0.0252296	0.999966
TC06000228.hg.1	0.113463	0.0252296	0.999966
TC09000917.hg.1	0.113463	0.0252296	0.999966
TC15001309.hg.1	0.113463	0.0252296	0.999966
TC15001310.hg.1	0.113463	0.0252296	0.999966
TC14001044.hg.1	-0.0762518	0.0252475	0.999966			ENSG00000212071
TC02000193.hg.1	-0.0576579	0.0252863	0.999966	AC106870.1		ENSG00000230737	novel transcript
TC16001108.hg.1	0.0504026	0.0253662	0.999966	SNX20		ENSG00000167208	sorting nexin 20
TC03000196.hg.1	0.0764343	0.0254224	0.999966	RNU6-1227P		ENSG00000206708	RNA, U6 small nuclear 1227, pseudogene
TC07002657.hg.1	0.0726535	0.0254372	0.999966	AC004941.3
TC06002253.hg.1	0.0501696	0.0254595	0.999966
TC05002544.hg.1	-0.108397	0.0255078	0.999966	PAM		ENSG00000145730	peptidylglycine alpha-amidating monooxygenase
TC15000007.hg.1	-0.172045	0.0255275	0.999966
TC15000032.hg.1	-0.172045	0.0255275	0.999966
TC15000036.hg.1	-0.172045	0.0255275	0.999966
TC15000131.hg.1	-0.172045	0.0255275	0.999966
TC15000675.hg.1	-0.172045	0.0255275	0.999966
TC15000721.hg.1	-0.172045	0.0255275	0.999966
TC15000988.hg.1	-0.172045	0.0255275	0.999966
TC15001047.hg.1	-0.172045	0.0255275	0.999966
TC15001101.hg.1	-0.172045	0.0255275	0.999966
TC15001624.hg.1	-0.172045	0.0255275	0.999966
TC15001658.hg.1	-0.172045	0.0255275	0.999966
TC15001661.hg.1	-0.172045	0.0255275	0.999966
TC15001708.hg.1	-0.172045	0.0255275	0.999966
TC10001709.hg.1	0.059573	0.0255606	0.999966	WDR11-AS1		ENSG00000227165	WDR11 divergent transcript
TC15000328.hg.1	0.0523522	0.0255776	0.999966	TUBGCP4		ENSG00000137822	tubulin gamma complex associated protein 4
TC0X001757.hg.1	-0.149354	0.0255922	0.999966
TC15001236.hg.1	0.0550509	0.0256247	0.999966			ENSG00000259364	novel transcript, antisense to BAHD1
TC09000935.hg.1	0.0326676	0.0256344	0.999966	PLIN2		ENSG00000147872	perilipin 2
TC21000545.hg.1	-0.0623914	0.0257014	0.999966	LINC00316		ENSG00000237664	long intergenic non-protein coding RNA 316
TC01004821.hg.1	-0.0594796	0.0258853	0.999966
TC16000621.hg.1	-0.0387898	0.0259783	0.999966	TERF2IP		ENSG00000166848	TERF2 interacting protein
TC02003693.hg.1	-0.0425317	0.0259895	0.999966
TC05002892.hg.1	-0.0515511	0.0259958	0.999966
TC12002601.hg.1	-0.0584092	0.0260669	0.999966
TC18000530.hg.1	0.0644069	0.0260745	0.999966			ENSG00000201816	Small nucleolar RNA SNORA73 family
TC17002578.hg.1	-0.0699342	0.0261658	0.999966
TC12002799.hg.1	-0.0615596	0.0261763	0.999966
TC04002890.hg.1	0.0529389	0.0261786	0.999966	FAT1		ENSG00000083857	FAT atypical cadherin 1
TC01002050.hg.1	0.0316994	0.0262636	0.999966	WASH7P			WASP family homolog 7, pseudogene
TC09002446.hg.1	0.0605109	0.0262677	0.999966
TC02001203.hg.1	0.0342936	0.0263239	0.999966	AC009965.2		ENSG00000234714	novel transcript
TC02000351.hg.1	-0.0280418	0.0263328	0.999966	PEX13		ENSG00000162928	peroxisomal biogenesis factor 13
TC04000371.hg.1	0.0362145	0.0263416	0.999966	UGT2B7		ENSG00000171234	UDP glucuronosyltransferase family 2 member B7
TC10002475.hg.1	-0.0525332	0.0263433	0.999966	CCDC3		ENSG00000151468	coiled-coil domain containing 3
TC04001739.hg.1	0.0698233	0.0263451	0.999966	MIR548T		ENSG00000221296	microRNA 548t
TC17002007.hg.1	0.0419255	0.0263525	0.999966
TC15000270.hg.1	0.0884894	0.0263772	0.999966	THBS1		ENSG00000137801	thrombospondin 1
TC17000785.hg.1	0.0467416	0.0263994	0.999966	RNA5SP445		ENSG00000251698	RNA, 5S ribosomal pseudogene 445
TC12001802.hg.1	-0.0624687	0.0264638	0.999966	KERA		ENSG00000139330	keratocan
TC01001950.hg.1	0.0507987	0.0264795	0.999966	GPR137B		ENSG00000077585	G protein-coupled receptor 137B
TC07002833.hg.1	0.0394495	0.026491	0.999966
TC05001234.hg.1	0.0622414	0.0264984	0.999966	RNU6-1079P		ENSG00000199731	RNA, U6 small nuclear 1079, pseudogene
TC01004653.hg.1	-0.0684438	0.0265502	0.999966
TC19001008.hg.1	0.0516682	0.0265589	0.999966
TC04002545.hg.1	-0.0852961	0.0267147	0.999966
TC12003003.hg.1	-0.0393167	0.0267485	0.999966	C12orf79
TC17002591.hg.1	-0.0425518	0.0267985	0.999966	RDM1			RAD52 motif containing 1
TC06001648.hg.1	-0.160045	0.0268266	0.999966
TC12002483.hg.1	0.0639201	0.0268555	0.999966
TC02001442.hg.1	0.0970801	0.0268639	0.999966	RNU6-1140P		ENSG00000222449	RNA, U6 small nuclear 1140, pseudogene
TC05001986.hg.1	0.0502151	0.0268931	0.999966	ADAM19		ENSG00000135074	ADAM metallopeptidase domain 19
TC01002183.hg.1	0.0530305	0.0269217	0.999966	RP13-392I16.1		ENSG00000235263	novel transcript
TC04002646.hg.1	-0.0523356	0.0269482	0.999966
TC17000135.hg.1	0.0899345	0.0269518	0.999966
TC02002006.hg.1	0.0507917	0.0269643	0.999966			ENSG00000238521
TC01003405.hg.1	0.0626755	0.0270001	0.999966	CD84		ENSG00000066294	CD84 molecule
TC11003348.hg.1	0.0642562	0.0270222	0.999966
TC07001898.hg.1	0.0338642	0.0270291	0.999966	CREB3L2		ENSG00000182158	cAMP responsive element binding protein 3 like 2
TC18000502.hg.1	-0.0720994	0.0270403	0.999966	MIR4744			microRNA 4744
TC14000928.hg.1	0.0420219	0.0271157	0.999966	LOC101929735		ENSG00000251002	TRD antisense RNA 1
TC15000904.hg.1	-0.113564	0.0271495	0.999966
TC05000593.hg.1	0.0615444	0.0271592	0.999966	RP11-284A20.3		ENSG00000248443	novel transcript
TC01003648.hg.1	0.0607616	0.0271792	0.999966	RN7SKP126		ENSG00000223075	RN7SK pseudogene 126
TC0Y000142.hg.1	0.0317592	0.0272107	0.999966	FAM197Y2		ENSG00000234803	family with sequence similarity 197 Y-linked member 2
TC07000744.hg.1	-0.0617707	0.0272886	0.999966	RP11-332K15.1		ENSG00000232524	novel transcript
TC0X000368.hg.1	0.0746337	0.0273031	0.999966	MIR676		ENSG00000211991	microRNA 676
TC10000755.hg.1	0.0891966	0.0273118	0.999966	MIR146B		ENSG00000202569	microRNA 146b
TC01002710.hg.1	0.0527144	0.0273249	0.999966	RP4-794H19.1		ENSG00000232453	long intergenic non-protein coding RNA 2777
TC12002208.hg.1	0.0689398	0.0273529	0.999966
TC17002786.hg.1	0.0313723	0.0273641	0.999966	GGA3		ENSG00000125447	golgi associated, gamma adaptin ear containing, ARF binding protein 3
TC19001904.hg.1	0.0631305	0.0274204	0.999966	FKBP1AP1			FKBP prolyl isomerase 1A pseudogene 1
TC01001922.hg.1	-0.0620675	0.0274426	0.999966			ENSG00000234991
TC17002133.hg.1	0.0646757	0.0274561	0.999966
TC09000341.hg.1	0.0504835	0.0275261	0.999966	RNU6-445P		ENSG00000252758	RNA, U6 small nuclear 445, pseudogene
TC05003246.hg.1	0.0437161	0.0275262	0.999966
TC14002288.hg.1	0.165918	0.0276094	0.999966	RNASE2		ENSG00000169385	ribonuclease A family member 2
TC06003138.hg.1	-0.0584982	0.0276309	0.999966
TC6_qbl_hap6000066.hg.1	0.0419324	0.0276504	0.999966	LY6G6F		ENSG00000204424	lymphocyte antigen 6 family member G6F
TC06003612.hg.1	0.0540505	0.0276505	0.999966
TC17000694.hg.1	0.0635241	0.0277048	0.999966	RNU6-1249P		ENSG00000200107	RNA, U6 small nuclear 1249, pseudogene
TC03001750.hg.1	0.0304697	0.0277463	0.999966	MGLL		ENSG00000074416	monoglyceride lipase
TC06000214.hg.1	-0.109886	0.0277858	0.999966
TC01004299.hg.1	-0.0707939	0.027797	0.999966
TC08000599.hg.1	-0.0608061	0.0278044	0.999966	SNORA72		ENSG00000200355	Small nucleolar RNA SNORA72
TC21000353.hg.1	-0.0506162	0.0278058	0.999966	CCT8		ENSG00000156261	chaperonin containing TCP1 subunit 8
TC19001847.hg.1	-0.0363608	0.0278369	0.999966	LENG8-AS1		ENSG00000226696	LENG8 antisense RNA 1
TC13000509.hg.1	0.0550352	0.0280129	0.999966	RNY1P1		ENSG00000201242	RNY1 pseudogene 1
TC16001241.hg.1	-0.0484187	0.0280322	0.999966
TC15000009.hg.1	0.161174	0.0280341	0.999966
TC15000034.hg.1	0.161174	0.0280341	0.999966
TC15000038.hg.1	0.161174	0.0280341	0.999966
TC15000133.hg.1	0.161174	0.0280341	0.999966
TC15001045.hg.1	0.161174	0.0280341	0.999966
TC03001739.hg.1	0.0348776	0.0280658	0.999966	ZXDC		ENSG00000070476	ZXD family zinc finger C
TC16000084.hg.1	0.0440479	0.0280925	0.999966	SRRM2		ENSG00000167978	serine/arginine repetitive matrix 2
TC12002923.hg.1	0.0485453	0.0281392	0.999966
TC02002779.hg.1	-0.0535082	0.0281952	0.999966	LOC101928537		ENSG00000228135	long intergenic non-protein coding RNA 1494
TC09002905.hg.1	0.0529401	0.0282411	0.999966	NIPSNAP3A		ENSG00000136783	nipsnap homolog 3A
TC22001378.hg.1	-0.0560108	0.0282801	0.999966	WI2-85898F10.1
TC01000226.hg.1	0.107241	0.0282816	0.999966
TC07000307.hg.1	0.0319042	0.028298	0.999966	UPP1		ENSG00000183696	uridine phosphorylase 1
TC09002307.hg.1	0.0470524	0.0283344	0.999966
TC15000927.hg.1	-0.116962	0.0283415	0.999966	LOC101927153		ENSG00000258476	long intergenic non-protein coding RNA 2207
TC13001176.hg.1	-0.0497263	0.02835	0.999966	LINC00446		ENSG00000229249	long intergenic non-protein coding RNA 446
TC05000949.hg.1	-0.052064	0.028415	0.999966	RP11-779O18.1		ENSG00000253295	novel transcript
TC22000850.hg.1	0.0363025	0.0284815	0.999966	CYB5R3		ENSG00000100243	cytochrome b5 reductase 3
TC12001931.hg.1	0.0554412	0.0285508	0.999966	LOC728739
TC12000768.hg.1	-0.0661369	0.0285767	0.999966	FAM71C		ENSG00000180219	golgi associated RAB2 interactor family member 6
TC10002168.hg.1	-0.0349172	0.028602	0.999966	MBL1P		ENSG00000242600	mannose binding lectin 1, pseudogene
TC14002105.hg.1	0.0577845	0.0286146	0.999966
TC20000261.hg.1	0.0962625	0.0286172	0.999966	RNU4-40P		ENSG00000201221	RNA, U4 small nuclear 40, pseudogene
TC11002589.hg.1	-0.0444247	0.028685	0.999966	SPTY2D1-AS1
TC07000131.hg.1	0.0426378	0.0287231	0.999966	SP4		ENSG00000105866	Sp4 transcription factor
TC02002561.hg.1	0.061329	0.0288768	0.999966	RNU6-187P		ENSG00000206866	RNA, U6 small nuclear 187, pseudogene
TC6_mann_hap4000151.hg.1	0.0307047	0.0289352	0.999966	AGPAT1		ENSG00000204310	1-acylglycerol-3-phosphate O-acyltransferase 1
TC06002293.hg.1	-0.0583006	0.0289478	0.999966	RP1-155D22.1		ENSG00000230627	novel transcript
TC17000759.hg.1	0.0574014	0.0289583	0.999966	RNU6-446P		ENSG00000199697	RNA, U6 small nuclear 446, pseudogene
TC19001174.hg.1	-0.0373423	0.0290712	0.999966	TMED1		ENSG00000099203	transmembrane p24 trafficking protein 1
TC03002995.hg.1	0.0579295	0.0290793	0.999966
TC06002580.hg.1	-0.070344	0.0291329	0.999966	SMIM13		ENSG00000224531	small integral membrane protein 13
TC04000430.hg.1	0.0442682	0.0291543	0.999966	40787		ENSG00000138758	septin 11
TC6_cox_hap2000034.hg.1	0.0320554	0.0291589	0.999966	HLA-L		ENSG00000243753	major histocompatibility complex, class I, L (pseudogene)
TC17002307.hg.1	0.0536073	0.0291739	0.999966	TBX2		ENSG00000121068	T-box transcription factor 2
TC20001378.hg.1	0.0589118	0.0292035	0.999966
TC01005755.hg.1	0.076443	0.029254	0.999966
TC11001084.hg.1	0.026538	0.0293022	0.999966	C2CD2L		ENSG00000172375	C2CD2 like
TC02001207.hg.1	0.0476011	0.0293102	0.999966	RN7SKP178		ENSG00000201875	RN7SK pseudogene 178
TC12001107.hg.1	0.0602458	0.0293767	0.999966	RNU6-1315P		ENSG00000252996	RNA, U6 small nuclear 1315, pseudogene
TC10002868.hg.1	-0.0615237	0.0293783	0.999966
TC04000042.hg.1	-0.0633987	0.0294694	0.999966	GRK4		ENSG00000125388	G protein-coupled receptor kinase 4
TC18000495.hg.1	0.0551612	0.0294971	0.999966	RNU6-1131P		ENSG00000201825	RNA, U6 small nuclear 1131, pseudogene
TC16000552.hg.1	-0.0620141	0.0295107	0.999966			ENSG00000212445
TC11000131.hg.1	0.0356815	0.0295341	0.999966	SMPD1		ENSG00000166311	sphingomyelin phosphodiesterase 1
TC05001719.hg.1	0.0610609	0.0295675	0.999966	MGC32805		ENSG00000250328	uncharacterized LOC153163
TC12000399.hg.1	0.045906	0.0295713	0.999966	METTL7A		ENSG00000185432	methyltransferase like 7A
TC19002597.hg.1	0.0825199	0.0295801	0.999966
TC07000068.hg.1	0.0257919	0.0295895	0.999966	C7orf26		ENSG00000146576	integrator complex subunit 15
TC01005940.hg.1	-0.0386056	0.0296201	0.999966
TC16001790.hg.1	0.0377246	0.0296223	0.999966
TC05001468.hg.1	0.057933	0.0296522	0.999966	RP11-232L2.2		ENSG00000251599	novel transcript
TC08000012.hg.1	0.0449224	0.0297192	0.999966	KBTBD11		ENSG00000176595	kelch repeat and BTB domain containing 11
TC02003688.hg.1	-0.0788624	0.0297844	0.999966
TC04000735.hg.1	0.043238	0.0298324	0.999966
TC13000789.hg.1	-0.0528663	0.0298591	0.999966	GPC6-AS1		ENSG00000236520	GPC6 antisense RNA 1
TC15000094.hg.1	-0.0700077	0.0298634	0.999966	SNORD115-22		ENSG00000201326	small nucleolar RNA, C/D box 115-22
TC19001421.hg.1	0.0870913	0.0298646	0.999966
TC09002006.hg.1	0.0394742	0.029913	0.999966	LOC100507540
TC0X001383.hg.1	-0.0569656	0.029937	0.999966	MIR19B2		ENSG00000207812	microRNA 19b-2
TC06001601.hg.1	-0.076916	0.029947	0.999966
TC22000604.hg.1	0.0426658	0.0299547	0.999966	RN7SKP169		ENSG00000223056	RN7SK pseudogene 169
TC20000113.hg.1	0.0492756	0.0299933	0.999966	RNU6-192P		ENSG00000212555	RNA, U6 small nuclear 192, pseudogene
TC07002820.hg.1	-0.0551284	0.0300673	0.999966
TC11002506.hg.1	0.0487905	0.0301377	0.999966	KRTAP5-6		ENSG00000205864	keratin associated protein 5-6
TC05001955.hg.1	0.0655076	0.0301475	0.999966	SPARC		ENSG00000113140	secreted protein acidic and cysteine rich
TC17001708.hg.1	-0.0745386	0.0301638	0.999966
TC01000342.hg.1	0.0736295	0.0302061	0.999966	CD52		ENSG00000169442	CD52 molecule
TC01001307.hg.1	0.0784471	0.0302729	0.999966	RNU4-19P		ENSG00000201614
TC18000643.hg.1	-0.0624897	0.0302999	0.999966
TC10001653.hg.1	0.0222827	0.0303607	0.999966	ADD3-AS1		ENSG00000203876	ADD3 antisense RNA 1
TC6_cox_hap2000186.hg.1	0.0305844	0.0304333	0.999966	AGPAT1		ENSG00000204310	1-acylglycerol-3-phosphate O-acyltransferase 1
TC6_mcf_hap5000161.hg.1	0.0305844	0.0304333	0.999966	AGPAT1		ENSG00000204310	1-acylglycerol-3-phosphate O-acyltransferase 1
TC6_qbl_hap6000175.hg.1	0.0305844	0.0304333	0.999966	AGPAT1		ENSG00000204310	1-acylglycerol-3-phosphate O-acyltransferase 1
TC01003533.hg.1	0.100058	0.0304341	0.999966	SNORD78		ENSG00000208317
TC11000487.hg.1	0.0606676	0.0304648	0.999966	OR4D6			olfactory receptor family 4 subfamily D member 6
TC12003276.hg.1	0.0295776	0.0305559	0.999966	PRKAG1		ENSG00000181929	protein kinase AMP-activated non-catalytic subunit gamma 1
TC11002150.hg.1	0.0500105	0.0305854	0.999966	FAM181B		ENSG00000182103	family with sequence similarity 181 member B
TC04000252.hg.1	0.0572217	0.0306353	0.999966	RNU6-1195P		ENSG00000207198	RNA, U6 small nuclear 1195, pseudogene
TC14001215.hg.1	0.0688287	0.0306681	0.999966			ENSG00000258824	novel transcript
TC14000410.hg.1	0.0295576	0.0307564	0.999966	RDH12		ENSG00000139988	retinol dehydrogenase 12
TC04000560.hg.1	0.0628771	0.0307798	0.999966	RNU6-431P		ENSG00000206601	RNA, U6 small nuclear 431, pseudogene
TC17000327.hg.1	0.102097	0.0308311	0.999966	SNORD42A		ENSG00000238649	small nucleolar RNA, C/D box 42A
TC12002085.hg.1	0.0314933	0.0308487	0.999966	CDK2AP1		ENSG00000111328	cyclin dependent kinase 2 associated protein 1
TC07000112.hg.1	0.0596833	0.0308747	0.999966	AHR		ENSG00000106546	aryl hydrocarbon receptor
TC02003619.hg.1	-0.0618035	0.0308799	0.999966	LOC101928386
TC12002298.hg.1	-0.0422755	0.0309064	0.999966
TC10000130.hg.1	-0.063309	0.0309108	0.999966			ENSG00000251959
TC03001932.hg.1	-0.0597986	0.0309254	0.999966	KCNAB1-AS1		ENSG00000242370	KCNAB1 antisense RNA 1
TC06003152.hg.1	-0.0657579	0.0309379	0.999966	SNX9		ENSG00000130340	sorting nexin 9
TC02002097.hg.1	-0.0544802	0.0309648	0.999966	LINC00342		ENSG00000232931	long intergenic non-protein coding RNA 342
TC02002749.hg.1	-0.0470482	0.0309724	0.999966			ENSG00000227981	novel transcript
TC07002329.hg.1	-0.0520293	0.0309965	0.999966
TC05001209.hg.1	-0.0425923	0.031019	0.999966	RP11-192H6.2		ENSG00000251654	novel transcript
TC01001409.hg.1	0.0958582	0.0310457	0.999966
TC0X000339.hg.1	0.0377055	0.0310474	0.999966	UBQLN2		ENSG00000188021	ubiquilin 2
TC17002878.hg.1	0.128714	0.031077	0.999966	ITGB3		ENSG00000259207	integrin subunit beta 3
TC10002004.hg.1	0.0685427	0.0310817	0.999966	RP11-20F24.2
TC0X000885.hg.1	-0.0257137	0.0310954	0.999966	CTPS2		ENSG00000047230	CTP synthase 2
TC09001299.hg.1	-0.0624298	0.0311568	0.999966			ENSG00000222408
TC11000423.hg.1	0.0321138	0.0312407	0.999966			ENSG00000254518	long intergenic non-protein coding RNA 2750
TC10002649.hg.1	0.0529284	0.031263	0.999966
TC0X001840.hg.1	0.0528509	0.0312642	0.999966
TC22000497.hg.1	-0.0589147	0.0313055	0.999966
TC09000916.hg.1	0.0337498	0.0313206	0.999966	NFIB		ENSG00000147862	nuclear factor I B
TC15001486.hg.1	-0.0612203	0.0313287	0.999966	HSP90AB4P			heat shock protein 90 alpha family class B member 4, pseudogene
TC05002664.hg.1	-0.070274	0.0313623	0.999966	LOC100505658
TC17001282.hg.1	-0.0885002	0.0313814	0.999966
TC02002294.hg.1	0.0674373	0.0313829	0.999966	RNA5SP103		ENSG00000238379	RNA, 5S ribosomal pseudogene 103
TC08001165.hg.1	-0.065475	0.0314773	0.999966	RP11-465K16.1		ENSG00000254383	novel transcript
TC01002236.hg.1	-0.0536329	0.0314902	0.999966			ENSG00000227612
TC05001815.hg.1	0.074364	0.031551	0.999966	RNA5SP193		ENSG00000222285	RNA, 5S ribosomal pseudogene 193
TC0X000940.hg.1	-0.0939365	0.0315708	0.999966	GK-AS1		ENSG00000243055	GK antisense RNA 1
TC12001272.hg.1	-0.0473255	0.0315776	0.999966	HIST4H4		ENSG00000197837	H4 histone 16
TC18000286.hg.1	-0.0726185	0.0316291	0.999966	LOC727896
TC6_apd_hap1000094.hg.1	0.030457	0.0316417	0.999966	AGPAT1		ENSG00000204310	1-acylglycerol-3-phosphate O-acyltransferase 1
TC6_ssto_hap7000155.hg.1	0.030457	0.0316417	0.999966	AGPAT1		ENSG00000204310	1-acylglycerol-3-phosphate O-acyltransferase 1
TC09001544.hg.1	-0.0609986	0.0316558	0.999966	RP11-477J21.6		ENSG00000239593	novel transcript
TC0X000252.hg.1	0.0306701	0.0316667	0.999966	PORCN		ENSG00000102312	porcupine O-acyltransferase
TC01002428.hg.1	0.0513475	0.0316804	0.999966	RP1-212P9.3		ENSG00000233427	novel transcript
TC11000586.hg.1	0.0445639	0.0318045	0.999966	FERMT3		ENSG00000149781	FERM domain containing kindlin 3
TC17000047.hg.1	0.051991	0.0318294	0.999966	ARRB2		ENSG00000141480	arrestin beta 2
TC13000939.hg.1	-0.0605917	0.0318449	0.999966
TC19001889.hg.1	-0.0221905	0.0318835	0.999966	ZNF667		ENSG00000198046	zinc finger protein 667
TC03002794.hg.1	0.0526591	0.0318973	0.999966	RAD18		ENSG00000070950	RAD18 E3 ubiquitin protein ligase
TC12001924.hg.1	-0.0316873	0.0319081	0.999966	MTERF2		ENSG00000120832	mitochondrial transcription termination factor 2
TC12001552.hg.1	0.0343171	0.0320318	0.999966	ATF7		ENSG00000170653	activating transcription factor 7
TC14001165.hg.1	-0.0579324	0.0320378	0.999966			ENSG00000258428	novel transcript, antisense to C14orf101
TC18000847.hg.1	-0.0854641	0.0320612	0.999966
TC03001324.hg.1	-0.036882	0.0320726	0.999966	RP4-613B23.1		ENSG00000230084	ZBTB47 and NKTR antisense RNA 1
TC0Y000068.hg.1	0.0657081	0.0321073	0.999966	RNU1-48P		ENSG00000252209	RNA, U1 small nuclear 48, pseudogene
TC0Y000180.hg.1	0.0657081	0.0321073	0.999966	RNU1-41P		ENSG00000251970	RNA, U1 small nuclear 41, pseudogene
TC04001281.hg.1	0.112003	0.0321592	0.999966	PF4		ENSG00000163737	platelet factor 4
TC03000164.hg.1	0.0639517	0.0321974	0.999966	CCR4		ENSG00000183813	C-C motif chemokine receptor 4
TC19002170.hg.1	0.0395595	0.0322125	0.999966	PPP1R37		ENSG00000104866	protein phosphatase 1 regulatory subunit 37
TC03003000.hg.1	0.0556953	0.032229	0.999966
TC19002085.hg.1	0.0375631	0.0322929	0.999966	CTC-360P9.3
TC02000266.hg.1	0.0813266	0.032299	0.999966
TC15000621.hg.1	-0.0573094	0.0323146	0.999966			ENSG00000251428
TC03001022.hg.1	0.0244755	0.0323382	0.999966	HRG		ENSG00000113905	histidine rich glycoprotein
TC03000292.hg.1	-0.0744554	0.0323724	0.999966	MIR4271			microRNA 4271
TC19002420.hg.1	-0.0626134	0.03243	0.999966	HAVCR1P1
TC05001486.hg.1	0.0498781	0.0324991	0.999966	CTD-2503O16.4		ENSG00000249856	novel transcript
TC04002765.hg.1	-0.0662287	0.0325094	0.999966
TC18000237.hg.1	0.0450884	0.0325277	0.999966	RNU6-1037P		ENSG00000238680	RNA, U6 small nuclear 1037, pseudogene
TC04000478.hg.1	-0.0433985	0.0325525	0.999966	SPP1		ENSG00000118785	secreted phosphoprotein 1
TC06000376.hg.1	-0.056179	0.0325639	0.999966	PRRC2A		ENSG00000204469	proline rich coiled-coil 2A
TC16001389.hg.1	0.0521053	0.0325765	0.999966	SRRM2		ENSG00000167978	serine/arginine repetitive matrix 2
TC13000259.hg.1	-0.064007	0.0326003	0.999966	PCDH9-AS4		ENSG00000233840	PCDH9 antisense RNA 4
TC07000253.hg.1	-0.0487428	0.0326131	0.999966			ENSG00000249078
TC12001593.hg.1	-0.0441014	0.0326232	0.999966			ENSG00000257553	novel transcript, antisense to PA2G4
TC20001465.hg.1	-0.0728386	0.0326278	0.999966
TC16000193.hg.1	0.0336781	0.0326312	0.999966	ABCC1		ENSG00000103222	ATP binding cassette subfamily C member 1
TC12000513.hg.1	0.0270424	0.0326719	0.999966	SPRYD4		ENSG00000176422	SPRY domain containing 4
TC04000671.hg.1	0.0602478	0.032685	0.999966			ENSG00000222526
TC01003761.hg.1	-0.0656186	0.032699	0.999966	SRGAP2-AS1		ENSG00000230806	SRGAP2 antisense RNA 1
TC04001288.hg.1	0.0614043	0.032732	0.999966			ENSG00000251531
TC19001520.hg.1	-0.0612996	0.0328341	0.999966
TC03000711.hg.1	-0.0646163	0.0328544	0.999966	RP11-517B11.4		ENSG00000248468	novel transcript
TC12000363.hg.1	0.0632143	0.0329498	0.999966
TC07002252.hg.1	0.0564679	0.0329842	0.999966
TC14002198.hg.1	-0.0415292	0.0331447	0.999966	SNAPC1		ENSG00000023608	small nuclear RNA activating complex polypeptide 1
TC01006129.hg.1	-0.0600711	0.0331732	0.999966	AURKAPS1
TC20001698.hg.1	-0.0503888	0.0331928	0.999966
TC02000731.hg.1	0.0287983	0.0332186	0.999966	WASH2P			WASP family homolog 2, pseudogene
TC06000254.hg.1	0.0763792	0.0332594	0.999966
TC14000117.hg.1	0.0562926	0.0332928	0.999966			ENSG00000259042	novel transcript
TC21000770.hg.1	-0.0641738	0.0333117	0.999966	AL133493.2
TC07002170.hg.1	0.0581376	0.0333583	0.999966
TC08001796.hg.1	-0.0782957	0.033385	0.999966
TC01002212.hg.1	-0.0644515	0.0334071	0.999966	RNU6ATAC18P		ENSG00000221340	RNA, U6atac small nuclear 18, pseudogene
TC04002265.hg.1	-0.064194	0.0334321	0.999966
TC0X001522.hg.1	0.0370554	0.0335004	0.999966	HCFC1		ENSG00000172534	host cell factor C1
TC03000352.hg.1	0.0285704	0.0336177	0.999966	IL17RB		ENSG00000056736	interleukin 17 receptor B
TC02000219.hg.1	0.0505732	0.0336257	0.999966	LTBP1		ENSG00000049323	latent transforming growth factor beta binding protein 1
TC05000470.hg.1	-0.0626195	0.0336401	0.999966	CTD-2260A17.1		ENSG00000248734	novel transcript
TC06000382.hg.1	0.0748302	0.0336877	0.999966	C6orf25		ENSG00000204420	megakaryocyte and platelet inhibitory receptor G6b
TC09002112.hg.1	-0.0427921	0.033711	0.999966	RP11-569G13.2
TC15000225.hg.1	-0.0635622	0.0337791	0.999966
TC17001380.hg.1	-0.0309524	0.0337937	0.999966	RDM1		ENSG00000187456	RAD52 motif containing 1
TC08000970.hg.1	-0.0712778	0.0338051	0.999966			ENSG00000254556	novel transcript
TC18000218.hg.1	0.0956524	0.0338147	0.999966	RNU6-116P		ENSG00000206769	RNA, U6 small nuclear 116, pseudogene
TC02002354.hg.1	-0.0453688	0.0338166	0.999966	C2orf27B		ENSG00000186825	CDRT15 pseudogene 3
TC15000415.hg.1	-0.0649861	0.0338595	0.999966	TMOD3		ENSG00000138594	tropomodulin 3
TC01004368.hg.1	-0.0528921	0.0339341	0.999966
TC19002273.hg.1	0.0371195	0.0339557	0.999966
TC08000678.hg.1	0.0642073	0.0339661	0.999966			ENSG00000206719	Y RNA
TC16001835.hg.1	0.0341945	0.0339695	0.999966	MAZ		ENSG00000103495	MYC associated zinc finger protein
TC06000892.hg.1	-0.0259757	0.0339704	0.999966	TRAF3IP2-AS1		ENSG00000255389	chromosome 6 open reading frame 3
TC20001337.hg.1	0.0567802	0.0340093	0.999966
TC01001381.hg.1	-0.0179485	0.0340813	0.999966	NDUFS2		ENSG00000158864	NADH:ubiquinone oxidoreductase core subunit S2
TC02002047.hg.1	0.0870201	0.0341483	0.999966	RNU1-38P		ENSG00000199687	RNA, U1 small nuclear 38, pseudogene
TC05000576.hg.1	0.0719409	0.0341816	0.999966	SNX2		ENSG00000205302	sorting nexin 2
TC22000492.hg.1	0.0304811	0.0342688	0.999966	DGCR14		ENSG00000100056	ess-2 splicing factor homolog
TC06002012.hg.1	-0.0518055	0.0343437	0.999966	CDK19		ENSG00000155111	cyclin dependent kinase 19
TC01006133.hg.1	0.0597976	0.0343634	0.999966	C1orf140
TC20000390.hg.1	0.0681156	0.0343836	0.999966	RNU6-919P		ENSG00000252540	RNA, U6 small nuclear 919, pseudogene
TC09000470.hg.1	-0.0836609	0.0344435	0.999966	RP11-49O14.2		ENSG00000236095	novel transcript
TC05001698.hg.1	0.0569047	0.0344584	0.999966	RNU6-644P		ENSG00000212457	RNA, U6 small nuclear 644, pseudogene
TC09001608.hg.1	0.0374424	0.0345211	0.999966	SH2D3C		ENSG00000095370	SH2 domain containing 3C
TC07000226.hg.1	0.0525969	0.0345974	0.999966
TC11001892.hg.1	-0.0540095	0.0346099	0.999966	HRASLS2		ENSG00000133328	phospholipase A and acyltransferase 2
TC11000591.hg.1	-0.0400648	0.0346459	0.999966			ENSG00000256940	PPP1R14B antisense RNA 1
TC01001303.hg.1	0.0335733	0.0346655	0.999966	ASH1L-AS1		ENSG00000235919	ASH1L antisense RNA 1
TC02004212.hg.1	0.0512136	0.034691	0.999966
TC14000387.hg.1	-0.0687014	0.0347333	0.999966	SYNE2		ENSG00000054654	spectrin repeat containing nuclear envelope protein 2
TC13000020.hg.1	0.0587302	0.0347426	0.999966			ENSG00000238665
TC02002770.hg.1	0.0329	0.0347787	0.999966	TMBIM1		ENSG00000135926	transmembrane BAX inhibitor motif containing 1
TC03003055.hg.1	-0.0499759	0.0347806	0.999966
TC06002515.hg.1	0.0349694	0.0347835	0.999966
TC19000689.hg.1	-0.0375831	0.0347946	0.999966	SNAR-A3
TC19001731.hg.1	-0.0375831	0.0347946	0.999966	SNAR-A3
TC19001732.hg.1	-0.0375831	0.0347946	0.999966	SNAR-A3
TC19001733.hg.1	-0.0375831	0.0347946	0.999966	SNAR-A3
TC19001734.hg.1	-0.0375831	0.0347946	0.999966	SNAR-A3
TC19001735.hg.1	-0.0375831	0.0347946	0.999966	SNAR-A3
TC19001736.hg.1	-0.0375831	0.0347946	0.999966	SNAR-A3
TC19001737.hg.1	-0.0375831	0.0347946	0.999966	SNAR-A3
TC19001738.hg.1	-0.0375831	0.0347946	0.999966	SNAR-A3
TC19001739.hg.1	-0.0375831	0.0347946	0.999966	SNAR-A3
TC08002231.hg.1	0.0565514	0.0348104	0.999966	FAM86B1		ENSG00000186523	family with sequence similarity 86 member B1
TC13000762.hg.1	0.0500038	0.034864	0.999966
TC06003925.hg.1	-0.0484381	0.0348852	0.999966
TC06000206.hg.1	-0.0822078	0.0349007	0.999966
TC09000030.hg.1	0.0418652	0.0350828	0.999966	PPAPDC2		ENSG00000205808	phospholipid phosphatase 6
TC14000541.hg.1	-0.0577631	0.0351072	0.999966	LOC101928817		ENSG00000258752	novel transcript, antisense to FOXN3
TC16002024.hg.1	0.0260435	0.0351966	0.999966	PIEZO1		ENSG00000103335	piezo type mechanosensitive ion channel component 1
TC04000969.hg.1	0.0258332	0.0352085	0.999966	TMEM129		ENSG00000168936	transmembrane protein 129, E3 ubiquitin ligase
TC17000070.hg.1	-0.0703846	0.0352185	0.999966
TC04002590.hg.1	0.0720263	0.0352214	0.999966
TC08000993.hg.1	0.0570023	0.0352358	0.999966
TC22001161.hg.1	-0.0533116	0.0352489	0.999966	RP11-536P6.3
TC06003476.hg.1	0.0784942	0.0352572	0.999966	LOC285812
TC19001169.hg.1	-0.021345	0.0352647	0.999966	KRI1		ENSG00000129347	KRI1 homolog
TC11002578.hg.1	-0.0430239	0.0352764	0.999966
TC02000431.hg.1	-0.0489005	0.0352886	0.999966	ZNF638		ENSG00000075292	zinc finger protein 638
TC07002608.hg.1	-0.0489233	0.0352952	0.999966
TC6_cox_hap2000075.hg.1	0.0398755	0.0353052	0.999966	LY6G6F		ENSG00000204424	lymphocyte antigen 6 family member G6F
TC6_mann_hap4000066.hg.1	0.0398755	0.0353052	0.999966	LY6G6F		ENSG00000204424	lymphocyte antigen 6 family member G6F
TC6_mcf_hap5000061.hg.1	0.0398755	0.0353052	0.999966	LY6G6F		ENSG00000204424	lymphocyte antigen 6 family member G6F
TC02001845.hg.1	-0.0765827	0.0353834	0.999966
TC03002164.hg.1	-0.0502516	0.035452	0.999966	LINC01063		ENSG00000232065	long intergenic non-protein coding RNA 1063
TC06000457.hg.1	-0.200587	0.0354598	0.999966
TC06000066.hg.1	-0.0421264	0.0354719	0.999966	HULC		ENSG00000251164	hepatocellular carcinoma up-regulated long non-coding RNA
TC11001512.hg.1	0.0293325	0.0355289	0.999966	MIR4454		ENSG00000254934	long intergenic non-protein coding RNA 678
TC17001389.hg.1	-0.0543186	0.0355492	0.999966
TC12001832.hg.1	-0.0511814	0.0355536	0.999966			ENSG00000257583
TC03003056.hg.1	0.0577382	0.035575	0.999966	MYLK		ENSG00000065534	myosin light chain kinase
TC21000525.hg.1	0.0634608	0.0355843	0.999966
TC0X001809.hg.1	0.0669345	0.0355921	0.999966
TC10001981.hg.1	-0.0566142	0.0356022	0.999966
TC01005267.hg.1	0.0359578	0.0356396	0.999966	MTHFR		ENSG00000177000	methylenetetrahydrofolate reductase
TC08000782.hg.1	0.108516	0.0356496	0.999966	RNU6-144P		ENSG00000206678	RNA, U6 small nuclear 144, pseudogene
TC14001461.hg.1	0.0274911	0.0356523	0.999966	ASB2		ENSG00000100628	ankyrin repeat and SOCS box containing 2
TC06003622.hg.1	-0.0584274	0.0356613	0.999966
TC15000622.hg.1	0.0407078	0.0356878	0.999966	SMAD3		ENSG00000166949	SMAD family member 3
TC02003931.hg.1	-0.0504415	0.0357059	0.999966
TC18000437.hg.1	-0.0656718	0.0357649	0.999966	DSC1		ENSG00000134765	desmocollin 1
TC06004137.hg.1	0.0504174	0.0357695	0.999966	ARHGAP18		ENSG00000146376	Rho GTPase activating protein 18
TC07002067.hg.1	-0.0579619	0.0358158	0.999966	AC073133.2		ENSG00000228569
TC15000685.hg.1	0.0259189	0.0358204	0.999966	CSK		ENSG00000103653	C-terminal Src kinase
TC11001308.hg.1	0.0623793	0.035838	0.999966	OR52B4		ENSG00000221996	olfactory receptor family 52 subfamily B member 4
TC17000587.hg.1	-0.158739	0.0358712	0.999966	ARL17A		ENSG00000185829	ADP ribosylation factor like GTPase 17A
TC16000455.hg.1	0.0932866	0.03593	0.999966	LPCAT2		ENSG00000087253	lysophosphatidylcholine acyltransferase 2
TC14000163.hg.1	0.031997	0.0359662	0.999966	REC8		ENSG00000100918	REC8 meiotic recombination protein
TC17002410.hg.1	0.0384437	0.0360022	0.999966	MRPL12		ENSG00000262814	mitochondrial ribosomal protein L12
TC06000775.hg.1	0.056998	0.0360159	0.999966	RP4-676J13.2		ENSG00000228679	novel transcript
TC22001315.hg.1	0.0580806	0.0360177	0.999966
TC01006223.hg.1	0.0575578	0.0360466	0.999966
TC04000294.hg.1	0.0408222	0.0360511	0.999966	RNU6-1252P		ENSG00000199924	RNA, U6 small nuclear 1252, pseudogene
TC04000543.hg.1	0.103973	0.0360591	0.999966	RNU6-553P		ENSG00000200917	RNA, U6 small nuclear 553, pseudogene
TC14002107.hg.1	-0.0598327	0.0360738	0.999966
TC07000005.hg.1	0.0407983	0.0360828	0.999966	WI2-2373I1.2		ENSG00000248767	forkhead box L3
TC09002862.hg.1	0.0378247	0.0361133	0.999966	CCDC183-AS1		ENSG00000228544	CCDC183 antisense RNA 1
TC22001120.hg.1	-0.0637376	0.0361451	0.999966
TC09001586.hg.1	0.0565274	0.0361473	0.999966
TC03001654.hg.1	0.0695885	0.0361601	0.999966	CD200R1		ENSG00000163606	CD200 receptor 1
TC17002216.hg.1	0.0659936	0.0361792	0.999966
TC07002692.hg.1	0.0542514	0.0362268	0.999966	AC099552.2
TC03002087.hg.1	0.0672893	0.0362942	0.999966	RNU6-1105P		ENSG00000207505	RNA, U6 small nuclear 1105, pseudogene
TC10001117.hg.1	-0.0671634	0.0363039	0.999966			ENSG00000246873
TC03003220.hg.1	0.0625405	0.0363102	0.999966
TC20001202.hg.1	0.0907753	0.0363209	0.999966	MYL9		ENSG00000101335	myosin light chain 9
TC22000186.hg.1	-0.0264352	0.0363482	0.999966	HSCB		ENSG00000100209	HscB mitochondrial iron-sulfur cluster cochaperone
TC15002556.hg.1	-0.0569722	0.0363501	0.999966	HSP90AB4P			heat shock protein 90 alpha family class B member 4, pseudogene
TC04001464.hg.1	-0.0303422	0.0364143	0.999966	CASP6		ENSG00000138794	caspase 6
TC10001369.hg.1	0.0317082	0.0364561	0.999966	PCBD1		ENSG00000166228	pterin-4 alpha-carbinolamine dehydratase 1
TC02002044.hg.1	0.0249315	0.0365313	0.999966	TMEM150A		ENSG00000168890	transmembrane protein 150A
TC02003428.hg.1	-0.0216095	0.0365483	0.999966
TC02000587.hg.1	0.0277156	0.0366006	0.999966	CNNM3		ENSG00000168763	cyclin and CBS domain divalent metal cation transport mediator 3
TC07001339.hg.1	-0.0640263	0.0366229	0.999966
TC17000241.hg.1	0.0233777	0.0366597	0.999966	SLC47A1		ENSG00000142494	solute carrier family 47 member 1
TC0X001085.hg.1	-0.0303451	0.0366625	0.999966	SPIN3		ENSG00000204271	spindlin family member 3
TC01005778.hg.1	-0.0721472	0.0368046	0.999966
TC02004260.hg.1	0.0442988	0.0368103	0.999966	LINC01185		ENSG00000228414	REL divergent transcript
TC02002270.hg.1	-0.0693551	0.0368207	0.999966			ENSG00000221689
TC04001511.hg.1	0.0304084	0.0368612	0.999966	TNIP3		ENSG00000050730	TNFAIP3 interacting protein 3
TC08001192.hg.1	-0.0758325	0.0368755	0.999966			ENSG00000207450	Y RNA
TC12000051.hg.1	0.17913	0.0369112	0.999966
TC12002757.hg.1	0.065252	0.0369135	0.999966
TC06000525.hg.1	0.0207111	0.0369742	0.999966	BRPF3		ENSG00000096070	bromodomain and PHD finger containing 3
TC17000791.hg.1	0.0414844	0.0369826	0.999966	CACNG1		ENSG00000108878	calcium voltage-gated channel auxiliary subunit gamma 1
TC11001021.hg.1	0.0505788	0.037092	0.999966	LOC390251		ENSG00000256167	activating transcription factor 4 pseudogene 4
TC08000733.hg.1	0.0504928	0.0371032	0.999966	TRIB1		ENSG00000173334	tribbles pseudokinase 1
TC10001390.hg.1	0.15447	0.0371042	0.999966
TC03003029.hg.1	-0.0648342	0.0371245	0.999966
TC01000544.hg.1	0.0434898	0.0371345	0.999966	MPL		ENSG00000117400	MPL proto-oncogene, thrombopoietin receptor
TC07001844.hg.1	-0.0299876	0.0371599	0.999966	RBM28		ENSG00000106344	RNA binding motif protein 28
TC02003003.hg.1	0.0693416	0.0371606	0.999966
TC01002869.hg.1	0.0493229	0.0371618	0.999966	RNU4-59P		ENSG00000201317	RNA, U4 small nuclear 59, pseudogene
TC07002720.hg.1	-0.0599456	0.037162	0.999966
TC15000108.hg.1	-0.0644124	0.0371664	0.999966	SNORD115-39		ENSG00000200564	small nucleolar RNA, C/D box 115-39
TC07000572.hg.1	0.0570537	0.0372525	0.999966	RNU6-532P		ENSG00000207045	RNA, U6 small nuclear 532, pseudogene
TC06002714.hg.1	0.060039	0.0373822	0.999966	TNF		ENSG00000232810	tumor necrosis factor
TC08000234.hg.1	0.0484348	0.0374013	0.999966	RP11-94H18.2		ENSG00000254086	novel transcript
TC13000811.hg.1	0.0460541	0.0374176	0.999966	RN7SKP7		ENSG00000222472	RN7SK pseudogene 7
TC06000971.hg.1	-0.0684778	0.0374243	0.999966	LOC101928140		ENSG00000227945	PTPRK antisense RNA 1
TC6_cox_hap2000014.hg.1	0.0267203	0.0374864	0.999966	OR2H1		ENSG00000204688	olfactory receptor family 2 subfamily H member 1
TC6_ssto_hap7000012.hg.1	0.0267203	0.0374864	0.999966	OR2H1		ENSG00000204688	olfactory receptor family 2 subfamily H member 1
TC02004237.hg.1	-0.0755306	0.0376008	0.999966
TC04002398.hg.1	-0.0512985	0.0376265	0.999966
TC16000145.hg.1	-0.0503036	0.0376899	0.999966	RNU6-457P		ENSG00000200869	RNA, U6 small nuclear 457, pseudogene
TC06001896.hg.1	-0.0373516	0.0377442	0.999966	HMGN3		ENSG00000118418	high mobility group nucleosomal binding domain 3
TC0X001022.hg.1	0.0642179	0.0377483	0.999966	RNU6-722P		ENSG00000223309	RNA, U6 small nuclear 722, pseudogene
TC0X001371.hg.1	0.0571231	0.0377539	0.999966	RNU6-98P		ENSG00000206900	RNA, U6 small nuclear 98, pseudogene
TC13000345.hg.1	-0.0777955	0.037758	0.999966	MIR3170			microRNA 3170
TC08000423.hg.1	-0.0613014	0.0378191	0.999966	RP11-659E9.4		ENSG00000253121	novel transcript
TC11002552.hg.1	-0.0262285	0.0378421	0.999966	SBF2-AS1		ENSG00000246273	SBF2 antisense RNA 1
TC09000842.hg.1	0.0237759	0.0379072	0.999966	NDOR1		ENSG00000188566	NADPH dependent diflavin oxidoreductase 1
TC22000746.hg.1	-0.0770315	0.037909	0.999966
TC10002357.hg.1	-0.050138	0.0379817	0.999966	RP11-442O18.2
TC17001749.hg.1	0.0709299	0.0379926	0.999966	RNU4-13P		ENSG00000200889	RNA, U4 small nuclear 13, pseudogene
TC08002361.hg.1	0.056198	0.0380126	0.999966
TC14001392.hg.1	0.125622	0.0380194	0.999966
TC05002796.hg.1	-0.0329924	0.0380863	0.999966	PP7080		ENSG00000188242	uncharacterized LOC25845
TC09001732.hg.1	0.0299264	0.0381063	0.999966	SEC16A		ENSG00000148396	SEC16 homolog A, endoplasmic reticulum export factor
TC08001536.hg.1	0.0579625	0.0381628	0.999966	RP11-114O8.1		ENSG00000253489	novel transcript
TC09000008.hg.1	0.0204615	0.0382209	0.999966	DMRT1		ENSG00000137090	doublesex and mab-3 related transcription factor 1
TC22000514.hg.1	0.035541	0.0382463	0.999966	GGTLC3		ENSG00000183038	gamma-glutamyltransferase light chain family member 3
TC01001994.hg.1	0.0789736	0.0382683	0.999966	RNU6-1089P		ENSG00000252282	RNA, U6 small nuclear 1089, pseudogene
TC05003402.hg.1	0.0362155	0.0383004	0.999966	ZDHHC11B		ENSG00000206077	zinc finger DHHC-type containing 11B
TC17_ctg5_hap1000004.hg.1	-0.131211	0.038319	0.999966	ARL17B		ENSG00000228696	ADP ribosylation factor like GTPase 17B
TC06003140.hg.1	-0.0617824	0.0383225	0.999966
TC14002342.hg.1	-0.0213183	0.0383772	0.999966	MDP1		ENSG00000213920	magnesium dependent phosphatase 1
TC02002201.hg.1	0.0213993	0.0383824	0.999966	LIMS3L		ENSG00000256671	LIM zinc finger domain containing 4
TC10000444.hg.1	0.0615633	0.0383863	0.999966	RP11-472G21.2		ENSG00000230526	novel transcript
TC05001938.hg.1	-0.0400428	0.0384144	0.999966	LOC102546298		ENSG00000254333	NDST1 antisense RNA 1
TC12000913.hg.1	-0.0341951	0.0384196	0.999966			ENSG00000258102	microtubule associated protein 1 light chain 3 beta 2
TC05000477.hg.1	0.0525257	0.038421	0.999966
TC05003450.hg.1	-0.0327545	0.038436	0.999966	LOC648987
TC22001152.hg.1	0.025379	0.0384434	0.999966	PPARA		ENSG00000186951	peroxisome proliferator activated receptor alpha
TC15000006.hg.1	-0.0536025	0.0384892	0.999966	HERC2P7			HERC2 pseudogene 7
TC0X001502.hg.1	-0.0614203	0.0385017	0.999966	RP1-14D6.7		ENSG00000231447	novel transcript
TC15001004.hg.1	0.0371955	0.0385526	0.999966	WASH3P		ENSG00000185596	WASP family homolog 3, pseudogene
TC15002816.hg.1	-0.0405801	0.0386046	0.999966	USP3-AS1		ENSG00000259248	USP3 antisense RNA 1
TC20001135.hg.1	-0.0627359	0.0386115	0.999966
TC15002200.hg.1	-0.0519659	0.0386115	0.999966
TC05001734.hg.1	-0.0559565	0.0386162	0.999966	RP11-284A20.2		ENSG00000249261	novel transcript
TC11000720.hg.1	0.0909772	0.038633	0.999966	RNU6-1175P		ENSG00000202070	RNA, U6 small nuclear 1175, pseudogene
TC03003071.hg.1	-0.0457062	0.038634	0.999966	ZXDC		ENSG00000070476	ZXD family zinc finger C
TC17001612.hg.1	-0.117445	0.0386473	0.999966	ARL17B		ENSG00000228696	ADP ribosylation factor like GTPase 17B
TC12003112.hg.1	-0.0314843	0.0386475	0.999966
TC06002759.hg.1	0.0483492	0.0386817	0.999966
TC06000748.hg.1	0.0566037	0.0387428	0.999966			ENSG00000239132
TC0X000044.hg.1	-0.0564461	0.0387481	0.999966
TC22000595.hg.1	-0.0352576	0.0387948	0.999966	TMEM211		ENSG00000206069	LHFPL tetraspan subfamily member 7
TC03001938.hg.1	-0.0316773	0.0388099	0.999966	LINC00880		ENSG00000243629	long intergenic non-protein coding RNA 880
TC16000355.hg.1	0.0300086	0.0388275	0.999966	FBRS		ENSG00000156860	fibrosin
TC0X002070.hg.1	-0.0397105	0.0388525	0.999966	RP11-56H2.2
TC6_qbl_hap6000009.hg.1	0.0264436	0.0388591	0.999966	OR2H1		ENSG00000204688	olfactory receptor family 2 subfamily H member 1
TC03002031.hg.1	0.0653485	0.0388935	0.999966	RNA5SP148		ENSG00000252336	RNA, 5S ribosomal pseudogene 148
TC10000102.hg.1	-0.0347205	0.0389334	0.999966	PRPF18		ENSG00000165630	pre-mRNA processing factor 18
TC05000630.hg.1	0.0606942	0.0390473	0.999966			ENSG00000253067
TC10001264.hg.1	-0.05018	0.039051	0.999966	ARHGAP22-IT1		ENSG00000248682	ARHGAP22 intronic transcript 1
TC12001611.hg.1	0.101333	0.0391005	0.999966	SNORD59A		ENSG00000207031	small nucleolar RNA, C/D box 59A
TC19002239.hg.1	-0.0448878	0.0391558	0.999966
TC09001525.hg.1	-0.0618402	0.0391583	0.999966	PAPPA-AS1		ENSG00000256040	PAPPA antisense RNA 1
TC16000209.hg.1	-0.0248783	0.0391628	0.999966	COQ7		ENSG00000167186	coenzyme Q7, hydroxylase
TC07001827.hg.1	-0.0412259	0.0391853	0.999966	LOC101928211		ENSG00000241324	novel transcript
TC12001706.hg.1	0.0689129	0.039246	0.999966			ENSG00000252547
TC05001058.hg.1	0.0425403	0.0392934	0.999966	CTB-129O4.1		ENSG00000248367	novel transcript
TC6_mann_hap4000029.hg.1	0.0252924	0.0393103	0.999966	HLA-L		ENSG00000243753	major histocompatibility complex, class I, L (pseudogene)
TC16000678.hg.1	0.0561834	0.0393472	0.999966	ZNF469		ENSG00000225614	zinc finger protein 469
TC06003392.hg.1	-0.0551977	0.0394007	0.999966	RP1-223B1.1
TC14000617.hg.1	-0.0677722	0.0394865	0.999966	AL132796.1		ENSG00000237342	novel transcript
TC06001830.hg.1	-0.0329774	0.0395113	0.999966	RAB23		ENSG00000112210	RAB23, member RAS oncogene family
TC22001356.hg.1	-0.0389484	0.0395386	0.999966	CHADL		ENSG00000100399	chondroadherin like
TC02000942.hg.1	0.037022	0.0395438	0.999966	ARL6IP6		ENSG00000177917	ADP ribosylation factor like GTPase 6 interacting protein 6
TC09002423.hg.1	0.0592062	0.0396288	0.999966	IFNA22P			interferon alpha 22, pseudogene
TC05002759.hg.1	0.0590417	0.0396317	0.999966
TC12001635.hg.1	-0.0324004	0.0396449	0.999966	METTL1		ENSG00000037897	methyltransferase 1, tRNA methylguanosine
TC17001419.hg.1	-0.0635576	0.0396507	0.999966
TC0X002056.hg.1	-0.0381613	0.0396925	0.999966
TC18000203.hg.1	0.056647	0.0396949	0.999966	MIR122		ENSG00000207778	microRNA 3591
TC12001443.hg.1	0.0515705	0.0397591	0.999966	SENP1		ENSG00000079387	SUMO specific peptidase 1
TC11001074.hg.1	-0.0475421	0.0398253	0.999966	MIR4492			microRNA 4492
TC09000590.hg.1	-0.0561249	0.0398463	0.999966
TC17001828.hg.1	0.0701061	0.0398837	0.999966	MIR4524A			microRNA 4524a
TC10002684.hg.1	0.0679567	0.0399118	0.999966	SLC25A16		ENSG00000122912	solute carrier family 25 member 16
TC08001543.hg.1	0.0579306	0.0399732	0.999966	RNA5SP276		ENSG00000199450	RNA, 5S ribosomal pseudogene 276
TC11000928.hg.1	0.0507131	0.039988	0.999966	ENDOD1		ENSG00000149218	endonuclease domain containing 1
TC13000902.hg.1	-0.0428123	0.0400808	0.999966	RASA3-IT1		ENSG00000232487	RASA3 intronic transcript 1
TC12000076.hg.1	0.0555242	0.0400958	0.999966	CD9		ENSG00000010278	CD9 molecule
TC11000152.hg.1	-0.0589233	0.0401528	0.999966	OR10AB1P		ENSG00000176716	olfactory receptor family 10 subfamily AB member 1 pseudogene
TC06002739.hg.1	0.0325307	0.0401968	0.999966	PHF1		ENSG00000112511	PHD finger protein 1
TC07000300.hg.1	-0.0622331	0.040233	0.999966	EPS15P1		ENSG00000242948	epidermal growth factor receptor pathway substrate 15 pseudogene 1
TC15000371.hg.1	-0.0607854	0.040248	0.999966			ENSG00000259554	novel transcript, intronic to SEMA6D
TC02000279.hg.1	-0.0528497	0.0402713	0.999966	AC009236.2		ENSG00000231054	novel transcript
TC02001118.hg.1	0.0205331	0.0402875	0.999966	INPP1		ENSG00000151689	inositol polyphosphate-1-phosphatase
TC19000995.hg.1	0.0377523	0.0403205	0.999966	TMEM259		ENSG00000182087	transmembrane protein 259
TC14001252.hg.1	0.06632	0.0404011	0.999966	RNU6-921P		ENSG00000207089	RNA, U6 small nuclear 921, pseudogene
TC18000212.hg.1	-0.0525603	0.0404025	0.999966			ENSG00000221471
TC01003335.hg.1	0.0378464	0.0405053	0.999966	C1orf85		ENSG00000198715	glycosylated lysosomal membrane protein
TC04001329.hg.1	0.0619075	0.0405225	0.999966	RP11-377G16.2		ENSG00000248719	PRDM8 antisense RNA 1
TC21000708.hg.1	-0.0669485	0.04057	0.999966
TC06002907.hg.1	0.0442649	0.0405719	0.999966
TC17000667.hg.1	0.0228288	0.0405785	0.999966	ACSF2		ENSG00000167107	acyl-CoA synthetase family member 2
TC20001266.hg.1	-0.0391596	0.0405849	0.999966	SS18		ENSG00000141380	SS18 subunit of BAF chromatin remodeling complex
TC03002485.hg.1	-0.0596707	0.0405881	0.999966
TC12002310.hg.1	0.0703881	0.0405938	0.999966
TC04000251.hg.1	0.0459357	0.0406314	0.999966	RNU6-836P		ENSG00000199790	RNA, U6 small nuclear 836, pseudogene
TC05003018.hg.1	-0.0627314	0.0407228	0.999966
TC07002407.hg.1	-0.0581781	0.0407886	0.999966
TC08002371.hg.1	-0.0400804	0.0407978	0.999966	LOC286189
TC12001692.hg.1	0.0515181	0.0408281	0.999966			ENSG00000256172	long intergenic non-protein coding RNA 2420
TC05002395.hg.1	-0.0504197	0.0408315	0.999966	NDUFAF2		ENSG00000164182	NADH:ubiquinone oxidoreductase complex assembly factor 2
TC6_mcf_hap5000056.hg.1	0.0303745	0.0409611	0.999966	PRRC2A		ENSG00000204469	proline rich coiled-coil 2A
TC22000466.hg.1	-0.0572475	0.0409807	0.999966	XKR3		ENSG00000172967	XK related 3
TC04002324.hg.1	-0.065528	0.0410252	0.999966
TC06001049.hg.1	-0.057619	0.0410621	0.999966	RP11-439L18.1		ENSG00000232618	HIVEP2 divergent transcript
TC11001574.hg.1	-0.0351041	0.0410745	0.999966			ENSG00000246250	novel transcript
TC11001719.hg.1	0.0678092	0.0410912	0.999966	CHRM4		ENSG00000180720	cholinergic receptor muscarinic 4
TC06003424.hg.1	-0.0466157	0.0411119	0.999966	ECI2		ENSG00000198721	enoyl-CoA delta isomerase 2
TC13000113.hg.1	-0.0360704	0.0411328	0.999966	KL		ENSG00000133116	klotho
TC6_cox_hap2000076.hg.1	0.0607527	0.0411718	0.999966	C6orf25
TC6_dbb_hap3000067.hg.1	0.0607527	0.0411718	0.999966	C6orf25
TC6_mcf_hap5000062.hg.1	0.0607527	0.0411718	0.999966	C6orf25
TC6_ssto_hap7000063.hg.1	0.0607527	0.0411718	0.999966	C6orf25
TC02000022.hg.1	0.0548899	0.04118	0.999966	RPS7		ENSG00000171863	ribosomal protein S7
TC16000363.hg.1	0.0339916	0.0412542	0.999966	ORAI3		ENSG00000175938	ORAI calcium release-activated calcium modulator 3
TC16000213.hg.1	0.052496	0.0413228	0.999966			ENSG00000188477
TC12002367.hg.1	0.0447081	0.0413429	0.999966
TC01003293.hg.1	0.0270759	0.0413518	0.999966	UBE2Q1		ENSG00000160714	ubiquitin conjugating enzyme E2 Q1
TC15001768.hg.1	0.0582303	0.0413835	0.999966	RNU6-1339P		ENSG00000200444	RNA, U6 small nuclear 1339, pseudogene
TC07000382.hg.1	0.0529819	0.0414123	0.999966	LOC100128885
TC15000644.hg.1	0.0574139	0.0414573	0.999966
TC14000324.hg.1	-0.0237749	0.0414893	0.999966	FBXO34		ENSG00000178974	F-box protein 34
TC06002651.hg.1	0.0425443	0.0415329	0.999966
TC06003510.hg.1	0.0506595	0.0416665	0.999966	RP4-625H18.2
TC12001619.hg.1	-0.046323	0.0417164	0.999966	TMEM194A		ENSG00000166881	nuclear envelope integral membrane protein 1
TC11001629.hg.1	0.0906061	0.0417507	0.999966
TC09000656.hg.1	-0.0633711	0.0417596	0.999966	RP11-205K6.1		ENSG00000233721	novel transcript
TC05002005.hg.1	0.0352443	0.0418158	0.999966	CTB-127C13.1		ENSG00000247699	FABP6 antisense RNA 1
TC05002621.hg.1	-0.0395379	0.0418284	0.999966
TC10002828.hg.1	-0.0601726	0.0418406	0.999966	RP11-163F15.1
TC01005469.hg.1	0.0556637	0.0418474	0.999966
TC09001005.hg.1	-0.0608089	0.0418495	0.999966	RP11-462B18.2		ENSG00000231193	novel transcript
TC15002609.hg.1	0.0481805	0.041857	0.999966
TC10002578.hg.1	0.0688108	0.0419187	0.999966	RP11-168P8.5
TC01005526.hg.1	-0.0394445	0.0419894	0.999966	HSD52
TC09000489.hg.1	0.0207183	0.0420032	0.999966	CCDC180		ENSG00000197816	coiled-coil domain containing 180
TC19002687.hg.1	0.0307267	0.0420285	0.999966	CHERP		ENSG00000085872	calcium homeostasis endoplasmic reticulum protein
TC07002709.hg.1	-0.0582592	0.0420304	0.999966
TC11001208.hg.1	0.0562631	0.0420491	0.999966	RNU6-1182P		ENSG00000252703
TC01002904.hg.1	-0.0605511	0.0420845	0.999966	DPYD-IT1		ENSG00000232542	DPYD intronic transcript 1
TC21000707.hg.1	-0.050968	0.0421116	0.999966
TC06002173.hg.1	0.0356839	0.0421205	0.999966	RP3-460G2.2		ENSG00000234147	novel transcript
TC08002010.hg.1	-0.0643774	0.0421249	0.999966
TC07001369.hg.1	-0.0508473	0.0421266	0.999966	AC020743.2		ENSG00000228005	novel transcript
TC05001919.hg.1	0.0492825	0.0421377	0.999966	RN7SKP145		ENSG00000200161	RN7SK pseudogene 145
TC02005032.hg.1	0.0174052	0.0421465	0.999966	TEX261		ENSG00000144043	testis expressed 261
TC16002084.hg.1	0.0317593	0.0421497	0.999966	KIAA0895L		ENSG00000196123	microtubule associated tyrosine carboxypeptidase 1
TC22000315.hg.1	0.0225418	0.042271	0.999966	MGAT3		ENSG00000128268	beta-1,4-mannosyl-glycoprotein 4-beta-N-acetylglucosaminyltransferase
TC09002418.hg.1	0.0464205	0.0423058	0.999966	PLIN2		ENSG00000147872	perilipin 2
TC03001532.hg.1	0.0238239	0.0423181	0.999966	LRIG1		ENSG00000144749	leucine rich repeats and immunoglobulin like domains 1
TC09000462.hg.1	-0.0436349	0.0423564	0.999966	LOC100132077		ENSG00000232063	novel transcript
TC09000618.hg.1	0.0427128	0.042377	0.999966	RP11-64P14.7		ENSG00000234156	novel transcript
TC05001191.hg.1	-0.056182	0.0424434	0.999966	LOC401177		ENSG00000250822	long intergenic non-protein coding RNA 2111
TC04001993.hg.1	0.0491033	0.0426156	0.999966
TC04002510.hg.1	0.0509055	0.0426701	0.999966
TC10001337.hg.1	-0.0518424	0.0426965	0.999966	LOC101928887		ENSG00000224714	long intergenic non-protein coding RNA 2671
TC05000816.hg.1	0.0352271	0.0427411	0.999966	ABLIM3		ENSG00000173210	actin binding LIM protein family member 3
TC12000953.hg.1	0.12535	0.0427633	0.999966
TC17001158.hg.1	0.0568484	0.0427667	0.999966			ENSG00000238806
TC16000431.hg.1	-0.0778242	0.0427736	0.999966	LOC100507577
TC06002115.hg.1	-0.0630446	0.0427991	0.999966	TAAR5		ENSG00000135569	trace amine associated receptor 5
TC01004452.hg.1	-0.0605127	0.0428402	0.999966	AK4		ENSG00000162433	adenylate kinase 4
TC01002244.hg.1	-0.0535241	0.0428614	0.999966	RP3-467K16.4		ENSG00000228140	EFHD2 antisense RNA 1
TC01001923.hg.1	0.055587	0.0428892	0.999966	RNU6-1211P		ENSG00000238382	RNA, U6 small nuclear 1211, pseudogene
TC06000374.hg.1	0.0285366	0.0429103	0.999966	PRRC2A		ENSG00000204469	proline rich coiled-coil 2A
TC17001328.hg.1	-0.0265004	0.0429501	0.999966	BLMH		ENSG00000108578	bleomycin hydrolase
TC01004045.hg.1	-0.0494303	0.0429848	0.999966	RP11-518L10.5		ENSG00000240963	novel transcript, antisense to C1orf100
TC02000204.hg.1	0.0600025	0.0430158	0.999966	AC009305.1		ENSG00000234579	novel transcript
TC02001295.hg.1	-0.0736693	0.0430505	0.999966
TC16000083.hg.1	-0.0543177	0.0430857	0.999966			ENSG00000222055
TC02000103.hg.1	0.0577775	0.0430958	0.999966	AC080094.1		ENSG00000237670	long intergenic non-protein coding RNA 1866
TC08002550.hg.1	-0.0658476	0.0431402	0.999966
TC10001604.hg.1	0.0671934	0.0431674	0.999966	RP11-107I14.5		ENSG00000230967	novel transcript
TC07002590.hg.1	-0.0660791	0.0432004	0.999966
TC01004764.hg.1	0.0384755	0.0432275	0.999966	ASH1L-AS1		ENSG00000235919	ASH1L antisense RNA 1
TC01005983.hg.1	0.0501468	0.0432324	0.999966	RGS8		ENSG00000135824	regulator of G protein signaling 8
TC08002405.hg.1	-0.0560347	0.0432672	0.999966
TC05000213.hg.1	0.0633429	0.0433814	0.999966	CTD-2335O3.3		ENSG00000251125	novel transcript
TC01001256.hg.1	0.0519489	0.0433953	0.999966	BX470102.3		ENSG00000238279	novel transcript
TC0Y000299.hg.1	-0.0452946	0.0434069	0.999966	TTTY11		ENSG00000180910	testis-specific transcript, Y-linked 11
TC17001617.hg.1	-0.198791	0.0434363	0.999966	ARL17A		ENSG00000185829	ADP ribosylation factor like GTPase 17A
TC02001564.hg.1	-0.0607673	0.0435025	0.999966	LOC400943		ENSG00000188525	novel transcript
TC11001315.hg.1	-0.0630182	0.0435265	0.999966	OR52R1		ENSG00000176937	olfactory receptor family 52 subfamily R member 1
TC11003097.hg.1	0.0559736	0.0435321	0.999966
TC19002322.hg.1	-0.0556142	0.0435525	0.999966
TC12000098.hg.1	0.048391	0.0435843	0.999966	DSTNP2			DSTN pseudogene 2
TC12001823.hg.1	-0.042853	0.043622	0.999966			ENSG00000258365	novel transcript, antisense to PLXNC1
TC06002530.hg.1	-0.0518396	0.0436401	0.999966	RPS18		ENSG00000231500	ribosomal protein S18
TC06000094.hg.1	-0.0355424	0.0436655	0.999966	NOL7		ENSG00000225921	nucleolar protein 7
TC14000545.hg.1	-0.0559525	0.0436683	0.999966	FOXN3-AS2		ENSG00000259073	FOXN3 antisense RNA 2
TC09001206.hg.1	-0.0949223	0.0436719	0.999966			ENSG00000200922	Y RNA
TC05002466.hg.1	0.0419826	0.043686	0.999966
TC20000649.hg.1	-0.0548969	0.0436988	0.999966	KIF16B		ENSG00000089177	kinesin family member 16B
TC02002320.hg.1	0.0271362	0.043723	0.999966	SMPD4		ENSG00000136699	sphingomyelin phosphodiesterase 4
TC09002029.hg.1	-0.0625082	0.0437264	0.999966	RP11-394O9.1
TC12000740.hg.1	0.0297331	0.0437747	0.999966	PGAM1P5		ENSG00000257150	phosphoglycerate mutase 1 pseudogene 5
TC04000493.hg.1	0.0519334	0.0437807	0.999966	MMRN1		ENSG00000138722	multimerin 1
TC11002092.hg.1	0.0471685	0.0437896	0.999966	ARRB1		ENSG00000137486	arrestin beta 1
TC12002701.hg.1	0.0486394	0.0438547	0.999966	LOC283357
TC05000098.hg.1	0.0332041	0.0438955	0.999966	RN7SKP133		ENSG00000201715	RN7SK pseudogene 133
TC03001572.hg.1	0.0476381	0.0439452	0.999966	RP11-47P18.1		ENSG00000242828	novel transcript
TC03000187.hg.1	0.0601855	0.0439669	0.999966	MYD88		ENSG00000172936	MYD88 innate immune signal transduction adaptor
TC11003132.hg.1	0.0410307	0.0439844	0.999966	LOC399884
TC01004137.hg.1	0.0492782	0.0440125	0.999966
TC05002999.hg.1	0.0574465	0.0440202	0.999966
TC06000207.hg.1	-0.0717406	0.0440288	0.999966
TC06001377.hg.1	-0.0717406	0.0440288	0.999966
TC06001835.hg.1	-0.0717406	0.0440288	0.999966
TC0X000230.hg.1	0.0177757	0.0440704	0.999966	CDK16		ENSG00000102225	cyclin dependent kinase 16
TC12000873.hg.1	-0.0603845	0.0440763	0.999966	ADAM1A			ADAM metallopeptidase domain 1A (pseudogene)
TC17001613.hg.1	-0.117751	0.0441219	0.999966	ARL17A		ENSG00000185829	ADP ribosylation factor like GTPase 17A
TC02003895.hg.1	0.0482067	0.0441296	0.999966	AC006037.2
TC08000026.hg.1	0.0575056	0.0441361	0.999966			ENSG00000222061
TC0X001889.hg.1	0.0523849	0.0441392	0.999966	FHL1		ENSG00000022267	four and a half LIM domains 1
TC05001846.hg.1	0.0435484	0.0441542	0.999966			ENSG00000207020	Y RNA
TC03002401.hg.1	0.0280352	0.0441579	0.999966	LINC00960		ENSG00000242516	long intergenic non-protein coding RNA 960
TC0X002246.hg.1	-0.0486626	0.044214	0.999966	RP1-137H15.2
TC02004791.hg.1	0.0554296	0.044232	0.999966
TC11003017.hg.1	0.0468255	0.0442377	0.999966
TC12002117.hg.1	0.0181665	0.0442501	0.999966			ENSG00000256922
TC02002766.hg.1	0.0877448	0.0442618	0.999966	CXCR2P1		ENSG00000229754	C-X-C motif chemokine receptor 2 pseudogene 1
TC01005750.hg.1	-0.0623522	0.0442647	0.999966
TC02000329.hg.1	0.06196	0.0442883	0.999966			ENSG00000100181	TPTE pseudogene 1
TC16000483.hg.1	0.0429875	0.0443031	0.999966	CPNE2		ENSG00000140848	copine 2
TC15002183.hg.1	0.0571354	0.0443141	0.999966
TC05000404.hg.1	-0.0238285	0.0443169	0.999966	ZCCHC9		ENSG00000131732	zinc finger CCHC-type containing 9
TC01000938.hg.1	0.0634901	0.0443249	0.999966	SCARNA2		ENSG00000238881	small Cajal body-specific RNA 2
TC05000540.hg.1	0.0388938	0.0443268	0.999966	RN7SKP89		ENSG00000222706	RN7SK pseudogene 89
TC03000882.hg.1	-0.0432611	0.0443825	0.999966	LOC101243545		ENSG00000240567	long intergenic non-protein coding RNA 2067
TC09000713.hg.1	-0.0547663	0.0443847	0.999966	C9orf106		ENSG00000179082	long intergenic non-protein coding RNA 2913
TC06002797.hg.1	0.0266112	0.0443959	0.999966	TJAP1		ENSG00000137221	tight junction associated protein 1
TC01002299.hg.1	0.0731791	0.0445105	0.999966	RNU6-1099P		ENSG00000200403	RNA, U6 small nuclear 1099, pseudogene
TC12002253.hg.1	0.040766	0.0445347	0.999966	CDKN1B		ENSG00000111276	cyclin dependent kinase inhibitor 1B
TC16000223.hg.1	0.0327004	0.0445713	0.999966	ACSM3		ENSG00000005187	acyl-CoA synthetase medium chain family member 3
TC08001281.hg.1	0.0750136	0.0446119	0.999966
TC12000806.hg.1	0.0690872	0.0446418	0.999966
TC02001167.hg.1	0.107718	0.0446484	0.999966	RNU6-31P		ENSG00000207116	RNA, U6 small nuclear 31, pseudogene
TC12001703.hg.1	0.0437095	0.0446578	0.999966	LOC100507250		ENSG00000247363	NUP107 divergent transcript
TC05002959.hg.1	-0.0866553	0.0447043	0.999966
TC09001814.hg.1	-0.0393543	0.0448616	0.999966
TC12002851.hg.1	-0.029044	0.0449247	0.999966
TC22001274.hg.1	-0.0669907	0.0449643	0.999966	CTA-929C8.7
TC17001591.hg.1	0.0344174	0.044982	0.999966	DCAKD		ENSG00000172992	dephospho-CoA kinase domain containing
TC09002084.hg.1	-0.0426219	0.0449881	0.999966
TC12000895.hg.1	-0.0579217	0.0450032	0.999966			ENSG00000257603	novel transcript
TC05001339.hg.1	0.0447963	0.0450174	0.999966	LOC642366		ENSG00000259663	ISL1 divergent transcript
TC08000442.hg.1	0.056477	0.0450262	0.999966			ENSG00000201365	Y RNA
TC07002622.hg.1	-0.0727951	0.0450465	0.999966	JHDM1D-AS1
TC09001282.hg.1	-0.0615408	0.0450638	0.999966	KIF27		ENSG00000165115	kinesin family member 27
TC16000085.hg.1	0.0329029	0.0450773	0.999966	PRSS41			serine protease 41
TC15002251.hg.1	0.0589215	0.0452018	0.999966	SMAD3		ENSG00000166949	SMAD family member 3
TC19000093.hg.1	0.0839803	0.0452174	0.999966
TC22000030.hg.1	-0.0406685	0.0453142	0.999966	LOC729461		ENSG00000182824	family with sequence similarity 230 member E
TC05001253.hg.1	0.0650668	0.0453206	0.999966
TC05001255.hg.1	0.0650668	0.0453206	0.999966
TC06001623.hg.1	-0.104642	0.0453819	0.999966
TC15000954.hg.1	0.0264286	0.0454135	0.999966	LRRC28		ENSG00000168904	leucine rich repeat containing 28
TC03002558.hg.1	-0.0542118	0.0454421	0.999966
TC15000871.hg.1	0.0265909	0.0454471	0.999966	FES		ENSG00000182511	FES proto-oncogene, tyrosine kinase
TC16000842.hg.1	0.0285181	0.0454975	0.999966	FAM86A		ENSG00000118894	eukaryotic elongation factor 2 lysine methyltransferase
TC19000752.hg.1	0.0258013	0.0455356	0.999966	SIGLEC16		ENSG00000161643	sialic acid binding Ig like lectin 16
TC21000562.hg.1	0.0502003	0.0455364	0.999966
TC17001177.hg.1	-0.0401086	0.0455513	0.999966	UPF3AP1		ENSG00000226478	UPF3A pseudogene 1
TC16001805.hg.1	-0.0386656	0.0455891	0.999966
TC04002611.hg.1	-0.0365799	0.0456011	0.999966
TC01001402.hg.1	0.0695876	0.0456864	0.999966
TC01003106.hg.1	0.0695876	0.0456864	0.999966
TC01003432.hg.1	0.0695876	0.0456864	0.999966
TC01003435.hg.1	0.0695876	0.0456864	0.999966
TC01003438.hg.1	0.0695876	0.0456864	0.999966
TC01003441.hg.1	0.0695876	0.0456864	0.999966
TC02003223.hg.1	-0.0567562	0.0456871	0.999966
TC05002979.hg.1	-0.0644145	0.0457102	0.999966
TC17001433.hg.1	-0.0227242	0.0457115	0.999966	PIP4K2B		ENSG00000141720	phosphatidylinositol-5-phosphate 4-kinase type 2 beta
TC0X001328.hg.1	0.0457595	0.0457315	0.999966	CT47B1		ENSG00000236446	cancer/testis antigen family 47 member B1
TC01003978.hg.1	0.0550884	0.0457363	0.999966	RNU4-77P		ENSG00000252501	RNA, U4 small nuclear 77, pseudogene
TC6_qbl_hap6000067.hg.1	0.0581182	0.0457467	0.999966	C6orf25
TC09001887.hg.1	-0.0582125	0.0458126	0.999966
TC07002224.hg.1	-0.0489591	0.045822	0.999966	LOC100506497
TC12000406.hg.1	0.0198033	0.045854	0.999966	SLC4A8		ENSG00000050438	solute carrier family 4 member 8
TC15000973.hg.1	0.0260276	0.0459215	0.999966	LRRK1		ENSG00000154237	leucine rich repeat kinase 1
TC04002359.hg.1	-0.0578051	0.0459438	0.999966
TC0X001850.hg.1	-0.0577252	0.0459624	0.999966
TC19000651.hg.1	0.0295298	0.0460451	0.999966	GIPR		ENSG00000010310	gastric inhibitory polypeptide receptor
TC05001284.hg.1	0.0460923	0.0460475	0.999966	EGFLAM-AS4		ENSG00000248730	EGFLAM antisense RNA 4
TC01005105.hg.1	-0.0611212	0.0460721	0.999966
TC08000006.hg.1	-0.0356099	0.0461561	0.999966	CTD-2281E23.2		ENSG00000254269
TC11000938.hg.1	0.0434265	0.046194	0.999966			ENSG00000254587	novel transcript
TC17001689.hg.1	0.0351069	0.0462269	0.999966	CHAD		ENSG00000136457	chondroadherin
TC02002549.hg.1	0.0331597	0.046243	0.999966	KIAA1715		ENSG00000144320	lunapark, ER junction formation factor
TC20000371.hg.1	-0.0502874	0.0462468	0.999966	LOC101927377		ENSG00000231119	novel transcript, antisense to ZMYND8
TC10002736.hg.1	-0.0501469	0.0463449	0.999966
TC04002379.hg.1	-0.0602914	0.0463725	0.999966
TC03001209.hg.1	0.0546582	0.0463834	0.999966	RNU6-1024P		ENSG00000206926	RNA, U6 small nuclear 1024, pseudogene
TC06003481.hg.1	0.0445275	0.0463913	0.999966
TC02004852.hg.1	-0.0494642	0.0464226	0.999966	ECEL1P2		ENSG00000244280	endothelin converting enzyme like 1 pseudogene 2
TC19002660.hg.1	-0.114412	0.0464678	0.999966	KIR2DS4		ENSG00000221957	killer cell immunoglobulin like receptor, two Ig domains and short cytoplasmic tail 4
TC01003812.hg.1	0.0416208	0.0465042	0.999966	FLVCR1-AS1		ENSG00000198468	FLVCR1 divergent transcript
TC12001677.hg.1	-0.079103	0.0465085	0.999966			ENSG00000256314	novel transcript
TC20000762.hg.1	0.0328978	0.0465394	0.999966	PLAGL2		ENSG00000126003	PLAG1 like zinc finger 2
TC17001170.hg.1	-0.0176774	0.0465437	0.999966	ZSWIM7		ENSG00000214941	zinc finger SWIM-type containing 7
TC05000729.hg.1	0.0199456	0.0465485	0.999966	TMCO6		ENSG00000113119	transmembrane and coiled-coil domains 6
TC04001573.hg.1	0.0516178	0.0466191	0.999966	RP11-173E2.2		ENSG00000250977	novel transcript
TC13000784.hg.1	-0.0426908	0.0466215	0.999966	GPC5-AS2		ENSG00000232885	GPC5 antisense RNA 2
TC19002152.hg.1	-0.0585277	0.0466246	0.999966	PRG1
TC02004313.hg.1	-0.0584695	0.0466496	0.999966
TC11002772.hg.1	-0.051948	0.0466717	0.999966
TC14001292.hg.1	-0.0568016	0.0466744	0.999966
TC03001948.hg.1	-0.0559823	0.0466788	0.999966	LXN		ENSG00000079257	latexin
TC10002396.hg.1	-0.0576144	0.0467005	0.999966	LINC00701		ENSG00000234556	long intergenic non-protein coding RNA 701
TC12001164.hg.1	0.0508302	0.0467045	0.999966	GDF3		ENSG00000184344	growth differentiation factor 3
TC09002295.hg.1	-0.0445523	0.0468204	0.999966
TC12002936.hg.1	0.0505041	0.0468498	0.999966
TC02001601.hg.1	0.0735295	0.0468927	0.999966
TC14002331.hg.1	0.0344083	0.0469041	0.999966	FOXN3		ENSG00000053254	forkhead box N3
TC16000342.hg.1	0.0421772	0.0469115	0.999966	CORO1A		ENSG00000102879	coronin 1A
TC05002550.hg.1	-0.0544375	0.0470116	0.999966
TC07000443.hg.1	-0.0195234	0.0470393	0.999966	WBSCR22		ENSG00000071462	BUD23 rRNA methyltransferase and ribosome maturation factor
TC0X000356.hg.1	0.0753979	0.047072	0.999966	MIR223		ENSG00000207939	microRNA 223
TC04001467.hg.1	-0.0315828	0.0470871	0.999966	ELOVL6		ENSG00000170522	ELOVL fatty acid elongase 6
TC06003288.hg.1	-0.0567809	0.0471846	0.999966
TC07003305.hg.1	-0.0393753	0.0472023	0.999966	ARHGEF35		ENSG00000213214	Rho guanine nucleotide exchange factor 35
TC12002906.hg.1	-0.0380703	0.0472214	0.999966	SARNP		ENSG00000205323	SAP domain containing ribonucleoprotein
TC18000704.hg.1	-0.0503468	0.0472396	0.999966
TC20000693.hg.1	-0.0459023	0.0472503	0.999966			ENSG00000223871
TC04002953.hg.1	-0.0357604	0.0472601	0.999966	AREG		ENSG00000109321	amphiregulin
TC04002440.hg.1	-0.0444232	0.0472676	0.999966	LOC100134937
TC17000708.hg.1	-0.0581249	0.0473043	0.999966	OR4D1			olfactory receptor family 4 subfamily D member 1
TC16001973.hg.1	0.0764801	0.0473351	0.999966
TC01001206.hg.1	0.0236396	0.0473396	0.999966	ZNF687		ENSG00000143373	zinc finger protein 687
TC07001551.hg.1	-0.0409586	0.047341	0.999966	TMEM60		ENSG00000135211	transmembrane protein 60
TC07000087.hg.1	-0.062048	0.0473502	0.999966			ENSG00000212422	Small nucleolar RNA U3
TC16000830.hg.1	0.0283039	0.0473517	0.999966	CDIP1		ENSG00000089486	cell death inducing p53 target 1
TC02002617.hg.1	0.0175945	0.0473719	0.999966			ENSG00000231145
TC20000002.hg.1	-0.0468403	0.0473893	0.999966	DEFB126		ENSG00000125788	defensin beta 126
TC19000102.hg.1	-0.0261427	0.0473903	0.999966	SAFB		ENSG00000160633	scaffold attachment factor B
TC01004608.hg.1	0.111407	0.0474048	0.999966	GSTM4		ENSG00000168765	glutathione S-transferase mu 4
TC15000764.hg.1	0.0284531	0.047417	0.999966	ADAMTS7P1		ENSG00000259785	ADAMTS7 pseudogene 1
TC20000776.hg.1	-0.0380883	0.0474271	0.999966	ZNF341-AS1		ENSG00000230753	ZNF341 antisense RNA 1
TC13001351.hg.1	0.0300675	0.0474607	0.999966
TC13001545.hg.1	-0.0552804	0.0474766	0.999966	RP11-394A14.2
TC06001509.hg.1	0.0919297	0.0475233	0.999966			ENSG00000201988	Y RNA
TC03001245.hg.1	-0.0560154	0.0475287	0.999966
TC15002566.hg.1	-0.0588946	0.0475361	0.999966
TC10000707.hg.1	0.0431146	0.0475365	0.999966	LOC101927255		ENSG00000230928	novel transcript
TC16000734.hg.1	0.027439	0.0476659	0.999966	JMJD8		ENSG00000161999	jumonji domain containing 8
TC11001450.hg.1	0.0259547	0.047669	0.999966	PLEKHA7		ENSG00000166689	pleckstrin homology domain containing A7
TC06000399.hg.1	0.0616319	0.0476752	0.999966	HLA-DRA		ENSG00000204287	major histocompatibility complex, class II, DR alpha
TC01005249.hg.1	-0.044567	0.0476983	0.999966	RERE		ENSG00000142599	arginine-glutamic acid dipeptide repeats
TC06000371.hg.1	0.045748	0.0477054	0.999966	TNF		ENSG00000232810	tumor necrosis factor
TC6_cox_hap2000067.hg.1	0.045748	0.0477054	0.999966	TNF		ENSG00000232810	tumor necrosis factor
TC6_dbb_hap3000058.hg.1	0.045748	0.0477054	0.999966	TNF		ENSG00000232810	tumor necrosis factor
TC6_mann_hap4000059.hg.1	0.045748	0.0477054	0.999966	TNF		ENSG00000232810	tumor necrosis factor
TC6_mcf_hap5000053.hg.1	0.045748	0.0477054	0.999966	TNF		ENSG00000232810	tumor necrosis factor
TC6_qbl_hap6000058.hg.1	0.045748	0.0477054	0.999966	TNF		ENSG00000232810	tumor necrosis factor
TC6_ssto_hap7000054.hg.1	0.045748	0.0477054	0.999966	TNF		ENSG00000232810	tumor necrosis factor
TC16000719.hg.1	0.0297593	0.0477266	0.999966	WASH1		ENSG00000234769	WASP family homolog 4, pseudogene
TC04001575.hg.1	0.0343807	0.0477653	0.999966	RP11-371F15.3		ENSG00000250195	novel transcript
TC02004672.hg.1	-0.0554148	0.0478335	0.999966	SCN3A		ENSG00000153253	sodium voltage-gated channel alpha subunit 3
TC20001629.hg.1	0.036621	0.0478378	0.999966	TMEM189
TC06002109.hg.1	0.0429732	0.0478821	0.999966	RNU4-18P		ENSG00000252560	RNA, U4 small nuclear 18, pseudogene
TC05001500.hg.1	-0.0670821	0.0478934	0.999966
TC17001245.hg.1	0.0542464	0.0479304	0.999966			ENSG00000231477	novel transcript
TC09000302.hg.1	-0.175871	0.0479328	0.999966
TC12001060.hg.1	0.0227009	0.0479783	0.999966	FBRSL1		ENSG00000112787	fibrosin like 1
TC10001424.hg.1	-0.0311276	0.0479825	0.999966	RP11-46O21.2		ENSG00000232342	novel transcript
TC15002696.hg.1	0.0523804	0.0480334	0.999966
TC13000419.hg.1	-0.0240975	0.0480394	0.999966	CUL4A		ENSG00000139842	cullin 4A
TC05000686.hg.1	0.0256447	0.0480587	0.999966	RP11-114H21.2		ENSG00000249803	novel transcript
TC05003374.hg.1	-0.0463791	0.048106	0.999966	GMCL1P1
TC01005303.hg.1	0.0284336	0.0481087	0.999966	AKR7L		ENSG00000211454	aldo-keto reductase family 7 like (gene/pseudogene)
TC0X000265.hg.1	0.079779	0.0481145	0.999966	RNU4-52P		ENSG00000206936	RNA, U4 small nuclear 52, pseudogene
TC14002174.hg.1	0.0523781	0.0481211	0.999966
TC7_gl000195_random000001.hg.1	-0.0787818	0.0481713	0.999966
TC01003527.hg.1	-0.0470007	0.048174	0.999966	LOC101928673		ENSG00000203739	PRDX6 antisense RNA 1
TC13000007.hg.1	-0.0492892	0.0482083	0.999966	RNU6-76P		ENSG00000206787	RNA, U6 small nuclear 76, pseudogene
TC19002268.hg.1	-0.028364	0.0482606	0.999966
TC01003542.hg.1	-0.0461417	0.0482664	0.999966	RP1-102G20.5		ENSG00000229531	RABGAP1L antisense RNA 1
TC01004321.hg.1	-0.050245	0.0483123	0.999966	C1orf122		ENSG00000197982	chromosome 1 open reading frame 122
TC06001712.hg.1	0.0760953	0.0483361	0.999966	TREML1		ENSG00000161911	triggering receptor expressed on myeloid cells like 1
TC14000974.hg.1	0.0370983	0.0483779	0.999966	CIDEB		ENSG00000136305	cell death inducing DFFA like effector b
TC14001918.hg.1	-0.0515353	0.0483878	0.999966
TC08001615.hg.1	0.0510347	0.0483941	0.999966	RP11-6D1.3		ENSG00000253513	SQLE divergent transcript
TC09002392.hg.1	-0.0874173	0.0484149	0.999966
TC07000325.hg.1	0.0395883	0.0484571	0.999966	RNU6-1125P		ENSG00000200471	RNA, U6 small nuclear 1125, pseudogene
TC01001592.hg.1	-0.0686209	0.0484752	0.999966	GS1-115G20.1		ENSG00000230470	novel transcript
TC04002566.hg.1	0.0380693	0.0484767	0.999966
TC09002362.hg.1	-0.0342398	0.0485079	0.999966	TUBBP5		ENSG00000159247	tubulin beta pseudogene 5
TC15002316.hg.1	0.0508113	0.0485964	0.999966
TC19002711.hg.1	-0.0355171	0.0486386	0.999966	ZNF285		ENSG00000267508	zinc finger protein 285
TC09001404.hg.1	0.0214464	0.0487111	0.999966	CORO2A		ENSG00000106789	coronin 2A
TC05003411.hg.1	0.0197154	0.0487246	0.999966	TBC1D9B		ENSG00000197226	TBC1 domain family member 9B
TC01000819.hg.1	0.0867304	0.0487272	0.999966			ENSG00000199934	Small nucleolar RNA SNORD81
TC12002289.hg.1	-0.0452823	0.0487278	0.999966
TC0X000485.hg.1	0.0598395	0.0487351	0.999966	TCP11X3P		ENSG00000251525	t-complex 11 family, X-linked 3, pseudogene
TC0X000283.hg.1	0.074558	0.0487495	0.999966	MIR362		ENSG00000208015	microRNA 362
TC10001162.hg.1	0.0476416	0.0488581	0.999966	RNU6-1244P		ENSG00000200484	RNA, U6 small nuclear 1244, pseudogene
TC03003061.hg.1	-0.0601225	0.0489142	0.999966
TC04000363.hg.1	-0.0201474	0.0489436	0.999966	UBA6-AS1		ENSG00000248049	UBA6 divergent transcript
TC11001212.hg.1	0.0461502	0.0489459	0.999966	JAM3		ENSG00000166086	junctional adhesion molecule 3
TC16001787.hg.1	-0.0597681	0.0489512	0.999966
TC03002413.hg.1	-0.0407553	0.0489749	0.999966
TC20000362.hg.1	0.0267702	0.0489785	0.999966	PCIF1		ENSG00000100982	phosphorylated CTD interacting factor 1
TC04000444.hg.1	-0.0416099	0.0489882	0.999966	RP11-452C8.1		ENSG00000248408	long intergenic non-protein coding RNA 2469
TC6_dbb_hap3000061.hg.1	0.0295148	0.0490017	0.999966	PRRC2A		ENSG00000204469	proline rich coiled-coil 2A
TC07001143.hg.1	-0.0256071	0.0490638	0.999966	ICA1		ENSG00000003147	islet cell autoantigen 1
TC18000726.hg.1	-0.0582633	0.049136	0.999966	BOD1L2		ENSG00000228075	biorientation of chromosomes in cell division 1 like 2
TC02002060.hg.1	-0.0591873	0.0492349	0.999966	CD8B		ENSG00000172116	CD8b molecule
TC10002653.hg.1	0.0647554	0.0492609	0.999966	RP11-71J2.1
TC10000035.hg.1	0.0282899	0.0492615	0.999966	LOC101927964		ENSG00000236990	novel transcript (FLJ31241)
TC09002466.hg.1	0.0501067	0.0493191	0.999966
TC08000337.hg.1	0.0405489	0.0493435	0.999966	RN7SKP41		ENSG00000222630	RN7SK pseudogene 131
TC0Y000289.hg.1	-0.0652243	0.0493441	0.999966
TC09002138.hg.1	-0.0677525	0.04937	0.999966
TC06004009.hg.1	-0.0508595	0.049406	0.999966
TC01003407.hg.1	0.0580323	0.0494317	0.999966	CD48		ENSG00000117091	CD48 molecule
TC09001502.hg.1	0.0223877	0.0494324	0.999966	ALAD		ENSG00000148218	aminolevulinate dehydratase
TC07000765.hg.1	-0.0526898	0.0495167	0.999966
TC02003207.hg.1	-0.0560165	0.0495615	0.999966
TC02000782.hg.1	-0.0778464	0.0495638	0.999966	AC068282.3		ENSG00000236682	MAP3K2 divergent transcript
TC08000071.hg.1	-0.0233177	0.0495983	0.999966	MSRA		ENSG00000175806	methionine sulfoxide reductase A
TC02000616.hg.1	0.0651681	0.0495991	0.999966	AC092570.2		ENSG00000223826	long intergenic non-protein coding RNA 1870
TC06003973.hg.1	-0.0552308	0.0496424	0.999966	AGPAT4-IT1
TC0X001746.hg.1	0.0721971	0.0496823	0.999966
TC08001324.hg.1	-0.0536298	0.0496992	0.999966	RNU6-285P		ENSG00000222488	RNA, U6 small nuclear 285, pseudogene
TC12002813.hg.1	0.0510725	0.049705	0.999966
TC11001833.hg.1	-0.0523684	0.0497362	0.999966	FABP5P7		ENSG00000234964	fatty acid binding protein 5 pseudogene 7
TC19001204.hg.1	0.0320378	0.0497427	0.999966	DHPS		ENSG00000095059	deoxyhypusine synthase
TC02004869.hg.1	0.0428887	0.0497754	0.999966
TC17000009.hg.1	0.0595746	0.0497932	0.999966	AC016292.1		ENSG00000235361	ABR antisense RNA 1
TC03001943.hg.1	-0.0608932	0.049835	0.999966	RN7SKP46		ENSG00000251751	RN7SK pseudogene 46
TC11003294.hg.1	-0.0578924	0.0498382	0.999966
TC19000669.hg.1	0.0286681	0.0498473	0.999966	ARHGAP35		ENSG00000160007	Rho GTPase activating protein 35
TC05003173.hg.1	-0.0496141	0.049887	0.999966
TC11003478.hg.1	-0.030885	0.0499371	0.999966	SAA2		ENSG00000134339	serum amyloid A2
TC09001975.hg.1	-0.0507898	0.0499643	0.999966
TC08000464.hg.1	0.0612559	0.0499816	0.999966			ENSG00000238450
TC02002740.hg.1	0.0513314	0.0499879	0.999966	IKZF2		ENSG00000030419	IKAROS family zinc finger 2

## Sheet: Legend
Supplementary Table S1. Differentially expressed genes (DEGs) for R alone and for R+A were obtained from the MeDALL gene expression study [10 in the main manuscript]. Empty gene names correspond to probe IDs not assigned to any HGNC gene name.
