# Supplementary material for: Distinction between rhinitis alone and rhinitis with asthma using interactomics
Source: Sci Rep. 2023 Aug 12;13:13125. doi: 10.1038/s41598-023-39987-6 (PMC10423213; doi:10.1038/s41598-023-39987-6)
Supplement: Supplementary file 1 — Supplementary Information. [file 41598_2023_39987_MOESM1_ESM.zip › Supplementary_data/SuppTable_S2.xlsx]

## Sheet: Rhinitis Alone
Ensembl_interactorA	Ensembl_interactorB	HGNC_interactorA	HGNC_interactorB	Description_interactorA	Description_interactorB
ENSG00000004799	ENSG00000004455	PDK4	AK2	pyruvate dehydrogenase kinase 4	adenylate kinase 2
ENSG00000026025	ENSG00000004455	VIM	AK2	vimentin	adenylate kinase 2
ENSG00000036257	ENSG00000004455	CUL3	AK2	cullin 3	adenylate kinase 2
ENSG00000070367	ENSG00000036672	EXOC5	USP2	exocyst complex component 5	ubiquitin specific peptidase 2
ENSG00000070367	ENSG00000003147	EXOC5	ICA1	exocyst complex component 5	islet cell autoantigen 1
ENSG00000070367	ENSG00000047579	EXOC5	DTNBP1	exocyst complex component 5	dystrobrevin binding protein 1
ENSG00000072062	ENSG00000004455	PRKACA	AK2	protein kinase cAMP-activated catalytic subunit alpha	adenylate kinase 2
ENSG00000073861	ENSG00000070367	TBX21	EXOC5	T-box transcription factor 21	exocyst complex component 5
ENSG00000073969	ENSG00000070367	NSF	EXOC5	N-ethylmaleimide sensitive factor, vesicle fusing ATPase	exocyst complex component 5
ENSG00000075089	ENSG00000004455	ACTR6	AK2	actin related protein 6	adenylate kinase 2
ENSG00000076984	ENSG00000004455	MAP2K7	AK2	mitogen-activated protein kinase kinase 7	adenylate kinase 2
ENSG00000079134	ENSG00000070367	THOC1	EXOC5	THO complex subunit 1	exocyst complex component 5
ENSG00000079387	ENSG00000077463	SENP1	SIRT6	SUMO specific peptidase 1	sirtuin 6
ENSG00000089127	ENSG00000070367	OAS1	EXOC5	2'-5'-oligoadenylate synthetase 1	exocyst complex component 5
ENSG00000089248	ENSG00000070367	ERP29	EXOC5	endoplasmic reticulum protein 29	exocyst complex component 5
ENSG00000090989	ENSG00000070367	EXOC1	EXOC5	exocyst complex component 1	exocyst complex component 5
ENSG00000091140	ENSG00000004455	DLD	AK2	dihydrolipoamide dehydrogenase	adenylate kinase 2
ENSG00000091262	ENSG00000004455	ABCC6	AK2	ATP binding cassette subfamily C member 6	adenylate kinase 2
ENSG00000091831	ENSG00000075303	ESR1	SLC25A40	estrogen receptor 1	solute carrier family 25 member 40
ENSG00000092067	ENSG00000052850	CEBPE	ALX4	CCAAT enhancer binding protein epsilon	ALX homeobox 4
ENSG00000092067	ENSG00000089094	CEBPE	KDM2B	CCAAT enhancer binding protein epsilon	lysine demethylase 2B
ENSG00000094631	ENSG00000004455	HDAC6	AK2	histone deacetylase 6	adenylate kinase 2
ENSG00000095370	ENSG00000075303	SH2D3C	SLC25A40	SH2 domain containing 3C	solute carrier family 25 member 40
ENSG00000096384	ENSG00000092067	HSP90AB1	CEBPE	heat shock protein 90 alpha family class B member 1	CCAAT enhancer binding protein epsilon
ENSG00000096401	ENSG00000070367	CDC5L	EXOC5	cell division cycle 5 like	exocyst complex component 5
ENSG00000100122	ENSG00000070367	CRYBB1	EXOC5	crystallin beta B1	exocyst complex component 5
ENSG00000100146	ENSG00000070367	SOX10	EXOC5	SRY-box transcription factor 10	exocyst complex component 5
ENSG00000100401	ENSG00000079387	RANGAP1	SENP1	Ran GTPase activating protein 1	SUMO specific peptidase 1
ENSG00000100603	ENSG00000070367	SNW1	EXOC5	SNW domain containing 1	exocyst complex component 5
ENSG00000100784	ENSG00000004455	RPS6KA5	AK2	ribosomal protein S6 kinase A5	adenylate kinase 2
ENSG00000100916	ENSG00000070367	BRMS1L	EXOC5	BRMS1 like transcriptional repressor	exocyst complex component 5
ENSG00000101213	ENSG00000070367	PTK6	EXOC5	protein tyrosine kinase 6	exocyst complex component 5
ENSG00000101981	ENSG00000079387	F9	SENP1	coagulation factor IX	SUMO specific peptidase 1
ENSG00000102081	ENSG00000075790	FMR1	BCAP29	fragile X messenger ribonucleoprotein 1	B cell receptor associated protein 29
ENSG00000102081	ENSG00000070367	FMR1	EXOC5	fragile X messenger ribonucleoprotein 1	exocyst complex component 5
ENSG00000102524	ENSG00000092067	TNFSF13B	CEBPE	TNF superfamily member 13b	CCAAT enhancer binding protein epsilon
ENSG00000103266	ENSG00000070367	STUB1	EXOC5	STIP1 homology and U-box containing protein 1	exocyst complex component 5
ENSG00000103363	ENSG00000092067	ELOB	CEBPE	elongin B	CCAAT enhancer binding protein epsilon
ENSG00000103490	ENSG00000070367	PYCARD	EXOC5	PYD and CARD domain containing	exocyst complex component 5
ENSG00000103507	ENSG00000004455	BCKDK	AK2	branched chain keto acid dehydrogenase kinase	adenylate kinase 2
ENSG00000103642	ENSG00000004455	LACTB	AK2	lactamase beta	adenylate kinase 2
ENSG00000105576	ENSG00000070367	TNPO2	EXOC5	transportin 2	exocyst complex component 5
ENSG00000105700	ENSG00000070367	KXD1	EXOC5	KxDL motif containing 1	exocyst complex component 5
ENSG00000107020	ENSG00000004455	PLGRKT	AK2	plasminogen receptor with a C-terminal lysine	adenylate kinase 2
ENSG00000107175	ENSG00000075790	CREB3	BCAP29	cAMP responsive element binding protein 3	B cell receptor associated protein 29
ENSG00000107938	ENSG00000070367	EDRF1	EXOC5	erythroid differentiation regulatory factor 1	exocyst complex component 5
ENSG00000108424	ENSG00000079387	KPNB1	SENP1	karyopherin subunit beta 1	SUMO specific peptidase 1
ENSG00000109501	ENSG00000070367	WFS1	EXOC5	wolframin ER transmembrane glycoprotein	exocyst complex component 5
ENSG00000109846	ENSG00000070367	CRYAB	EXOC5	crystallin alpha B	exocyst complex component 5
ENSG00000110057	ENSG00000070367	UNC93B1	EXOC5	unc-93 homolog B1, TLR signaling regulator	exocyst complex component 5
ENSG00000110237	ENSG00000075790	ARHGEF17	BCAP29	Rho guanine nucleotide exchange factor 17	B cell receptor associated protein 29
ENSG00000111266	ENSG00000050748	DUSP16	MAPK9	dual specificity phosphatase 16	mitogen-activated protein kinase 9
ENSG00000111266	ENSG00000011243	DUSP16	AKAP8L	dual specificity phosphatase 16	A-kinase anchoring protein 8 like
ENSG00000111266	ENSG00000109501	DUSP16	WFS1	dual specificity phosphatase 16	wolframin ER transmembrane glycoprotein
ENSG00000111266	ENSG00000001497	DUSP16	LAS1L	dual specificity phosphatase 16	LAS1 like ribosome biogenesis factor
ENSG00000111266	ENSG00000107581	DUSP16	EIF3A	dual specificity phosphatase 16	eukaryotic translation initiation factor 3 subunit A
ENSG00000111266	ENSG00000107643	DUSP16	MAPK8	dual specificity phosphatase 16	mitogen-activated protein kinase 8
ENSG00000111266	ENSG00000105993	DUSP16	DNAJB6	dual specificity phosphatase 16	DnaJ heat shock protein family (Hsp40) member B6
ENSG00000111266	ENSG00000084774	DUSP16	CAD	dual specificity phosphatase 16	carbamoyl-phosphate synthetase 2, aspartate transcarbamylase, and dihydroorotase
ENSG00000111266	ENSG00000069345	DUSP16	DNAJA2	dual specificity phosphatase 16	DnaJ heat shock protein family (Hsp40) member A2
ENSG00000111640	ENSG00000070367	GAPDH	EXOC5	glyceraldehyde-3-phosphate dehydrogenase	exocyst complex component 5
ENSG00000112038	ENSG00000070367	OPRM1	EXOC5	opioid receptor mu 1	exocyst complex component 5
ENSG00000112062	ENSG00000111266	MAPK14	DUSP16	mitogen-activated protein kinase 14	dual specificity phosphatase 16
ENSG00000112685	ENSG00000070367	EXOC2	EXOC5	exocyst complex component 2	exocyst complex component 5
ENSG00000113282	ENSG00000034713	CLINT1	GABARAPL2	clathrin interactor 1	GABA type A receptor associated protein like 2
ENSG00000113282	ENSG00000103365	CLINT1	GGA2	clathrin interactor 1	golgi associated, gamma adaptin ear containing, ARF binding protein 2
ENSG00000113282	ENSG00000054523	CLINT1	KIF1B	clathrin interactor 1	kinesin family member 1B
ENSG00000113282	ENSG00000006125	CLINT1	AP2B1	clathrin interactor 1	adaptor related protein complex 2 subunit beta 1
ENSG00000113282	ENSG00000109501	CLINT1	WFS1	clathrin interactor 1	wolframin ER transmembrane glycoprotein
ENSG00000113282	ENSG00000001626	CLINT1	CFTR	clathrin interactor 1	CF transmembrane conductance regulator
ENSG00000113282	ENSG00000020577	CLINT1	SAMD4A	clathrin interactor 1	sterile alpha motif domain containing 4A
ENSG00000113282	ENSG00000011405	CLINT1	PIK3C2A	clathrin interactor 1	phosphatidylinositol-4-phosphate 3-kinase catalytic subunit type 2 alpha
ENSG00000113282	ENSG00000075218	CLINT1	GTSE1	clathrin interactor 1	G2 and S-phase expressed 1
ENSG00000113282	ENSG00000103365	CLINT1	GGA2	clathrin interactor 1	golgi associated, gamma adaptin ear containing, ARF binding protein 2
ENSG00000113282	ENSG00000001626	CLINT1	CFTR	clathrin interactor 1	CF transmembrane conductance regulator
ENSG00000113282	ENSG00000105829	CLINT1	BET1	clathrin interactor 1	Bet1 golgi vesicular membrane trafficking protein
ENSG00000113282	ENSG00000050405	CLINT1	LIMA1	clathrin interactor 1	LIM domain and actin binding 1
ENSG00000113282	ENSG00000104983	CLINT1	CCDC61	clathrin interactor 1	coiled-coil domain containing 61
ENSG00000113282	ENSG00000076201	CLINT1	PTPN23	clathrin interactor 1	protein tyrosine phosphatase non-receptor type 23
ENSG00000113282	ENSG00000092054	CLINT1	MYH7	clathrin interactor 1	myosin heavy chain 7
ENSG00000113282	ENSG00000011426	CLINT1	ANLN	clathrin interactor 1	anillin, actin binding protein
ENSG00000113282	ENSG00000108774	CLINT1	RAB5C	clathrin interactor 1	RAB5C, member RAS oncogene family
ENSG00000113282	ENSG00000088986	CLINT1	DYNLL1	clathrin interactor 1	dynein light chain LC8-type 1
ENSG00000113282	ENSG00000017797	CLINT1	RALBP1	clathrin interactor 1	ralA binding protein 1
ENSG00000113282	ENSG00000004848	CLINT1	ARX	clathrin interactor 1	aristaless related homeobox
ENSG00000113282	ENSG00000036257	CLINT1	CUL3	clathrin interactor 1	cullin 3
ENSG00000113282	ENSG00000100568	CLINT1	VTI1B	clathrin interactor 1	vesicle transport through interaction with t-SNAREs 1B
ENSG00000113282	ENSG00000006432	CLINT1	MAP3K9	clathrin interactor 1	mitogen-activated protein kinase kinase kinase 9
ENSG00000113282	ENSG00000073921	CLINT1	PICALM	clathrin interactor 1	phosphatidylinositol binding clathrin assembly protein
ENSG00000113282	ENSG00000101460	CLINT1	MAP1LC3A	clathrin interactor 1	microtubule associated protein 1 light chain 3 alpha
ENSG00000113282	ENSG00000096401	CLINT1	CDC5L	clathrin interactor 1	cell division cycle 5 like
ENSG00000113282	ENSG00000100345	CLINT1	MYH9	clathrin interactor 1	myosin heavy chain 9
ENSG00000113758	ENSG00000113282	DBN1	CLINT1	drebrin 1	clathrin interactor 1
ENSG00000114354	ENSG00000113282	TFG	CLINT1	trafficking from ER to golgi regulator	clathrin interactor 1
ENSG00000114446	ENSG00000070367	IFT57	EXOC5	intraflagellar transport 57	exocyst complex component 5
ENSG00000114770	ENSG00000004455	ABCC5	AK2	ATP binding cassette subfamily C member 5	adenylate kinase 2
ENSG00000114784	ENSG00000004455	EIF1B	AK2	eukaryotic translation initiation factor 1B	adenylate kinase 2
ENSG00000115317	ENSG00000004455	HTRA2	AK2	HtrA serine peptidase 2	adenylate kinase 2
ENSG00000115317	ENSG00000113282	HTRA2	CLINT1	HtrA serine peptidase 2	clathrin interactor 1
ENSG00000115318	ENSG00000113282	LOXL3	CLINT1	lysyl oxidase like 3	clathrin interactor 1
ENSG00000115590	ENSG00000070367	IL1R2	EXOC5	interleukin 1 receptor type 2	exocyst complex component 5
ENSG00000116030	ENSG00000079387	SUMO1	SENP1	small ubiquitin like modifier 1	SUMO specific peptidase 1
ENSG00000116903	ENSG00000070367	EXOC8	EXOC5	exocyst complex component 8	exocyst complex component 5
ENSG00000117533	ENSG00000113282	VAMP4	CLINT1	vesicle associated membrane protein 4	clathrin interactor 1
ENSG00000117906	ENSG00000111266	RCN2	DUSP16	reticulocalbin 2	dual specificity phosphatase 16
ENSG00000118298	ENSG00000070367	CA14	EXOC5	carbonic anhydrase 14	exocyst complex component 5
ENSG00000119396	ENSG00000070367	RAB14	EXOC5	RAB14, member RAS oncogene family	exocyst complex component 5
ENSG00000120948	ENSG00000070367	TARDBP	EXOC5	TAR DNA binding protein	exocyst complex component 5
ENSG00000121068	ENSG00000092067	TBX2	CEBPE	T-box transcription factor 2	CCAAT enhancer binding protein epsilon
ENSG00000122126	ENSG00000113282	OCRL	CLINT1	OCRL inositol polyphosphate-5-phosphatase	clathrin interactor 1
ENSG00000123384	ENSG00000079387	LRP1	SENP1	LDL receptor related protein 1	SUMO specific peptidase 1
ENSG00000123496	ENSG00000079387	IL13RA2	SENP1	interleukin 13 receptor subunit alpha 2	SUMO specific peptidase 1
ENSG00000123685	ENSG00000092067	BATF3	CEBPE	basic leucine zipper ATF-like transcription factor 3	CCAAT enhancer binding protein epsilon
ENSG00000124260	ENSG00000123584	MAGEA10	MAGEA9	MAGE family member A10	MAGE family member A9
ENSG00000124356	ENSG00000113282	STAMBP	CLINT1	STAM binding protein	clathrin interactor 1
ENSG00000124788	ENSG00000004455	ATXN1	AK2	ataxin 1	adenylate kinase 2
ENSG00000124789	ENSG00000079387	NUP153	SENP1	nucleoporin 153	SUMO specific peptidase 1
ENSG00000125735	ENSG00000121542	TNFSF14	SEC22A	TNF superfamily member 14	SEC22 homolog A, vesicle trafficking protein
ENSG00000125735	ENSG00000105722	TNFSF14	ERF	TNF superfamily member 14	ETS2 repressor factor
ENSG00000125735	ENSG00000037965	TNFSF14	HOXC8	TNF superfamily member 14	homeobox C8
ENSG00000125735	ENSG00000119715	TNFSF14	ESRRB	TNF superfamily member 14	estrogen related receptor beta
ENSG00000125735	ENSG00000108788	TNFSF14	MLX	TNF superfamily member 14	MAX dimerization protein MLX
ENSG00000125735	ENSG00000110375	TNFSF14	UPK2	TNF superfamily member 14	uroplakin 2
ENSG00000125735	ENSG00000111321	TNFSF14	LTBR	TNF superfamily member 14	lymphotoxin beta receptor
ENSG00000125735	ENSG00000109851	TNFSF14	DBX1	TNF superfamily member 14	developing brain homeobox 1
ENSG00000125735	ENSG00000100934	TNFSF14	SEC23A	TNF superfamily member 14	SEC23 homolog A, COPII coat complex component
ENSG00000125735	ENSG00000013297	TNFSF14	CLDN11	TNF superfamily member 14	claudin 11
ENSG00000125735	ENSG00000125618	TNFSF14	PAX8	TNF superfamily member 14	paired box 8
ENSG00000125735	ENSG00000102837	TNFSF14	OLFM4	TNF superfamily member 14	olfactomedin 4
ENSG00000125735	ENSG00000102934	TNFSF14	PLLP	TNF superfamily member 14	plasmolipin
ENSG00000125834	ENSG00000004455	STK35	AK2	serine/threonine kinase 35	adenylate kinase 2
ENSG00000126583	ENSG00000070367	PRKCG	EXOC5	protein kinase C gamma	exocyst complex component 5
ENSG00000126746	ENSG00000092067	ZNF384	CEBPE	zinc finger protein 384	CCAAT enhancer binding protein epsilon
ENSG00000127838	ENSG00000070367	PNKD	EXOC5	PNKD metallo-beta-lactamase domain containing	exocyst complex component 5
ENSG00000128272	ENSG00000092067	ATF4	CEBPE	activating transcription factor 4	CCAAT enhancer binding protein epsilon
ENSG00000131080	ENSG00000092067	EDA2R	CEBPE	ectodysplasin A2 receptor	CCAAT enhancer binding protein epsilon
ENSG00000131558	ENSG00000070367	EXOC4	EXOC5	exocyst complex component 4	exocyst complex component 5
ENSG00000131711	ENSG00000111266	MAP1B	DUSP16	microtubule associated protein 1B	dual specificity phosphatase 16
ENSG00000131828	ENSG00000004455	PDHA1	AK2	pyruvate dehydrogenase E1 subunit alpha 1	adenylate kinase 2
ENSG00000132646	ENSG00000004455	PCNA	AK2	proliferating cell nuclear antigen	adenylate kinase 2
ENSG00000133028	ENSG00000004455	SCO1	AK2	synthesis of cytochrome C oxidase 1	adenylate kinase 2
ENSG00000133103	ENSG00000070367	COG6	EXOC5	component of oligomeric golgi complex 6	exocyst complex component 5
ENSG00000133124	ENSG00000111266	IRS4	DUSP16	insulin receptor substrate 4	dual specificity phosphatase 16
ENSG00000133627	ENSG00000070367	ACTR3B	EXOC5	actin related protein 3B	exocyst complex component 5
ENSG00000133703	ENSG00000079387	KRAS	SENP1	KRAS proto-oncogene, GTPase	SUMO specific peptidase 1
ENSG00000133812	ENSG00000004455	SBF2	AK2	SET binding factor 2	adenylate kinase 2
ENSG00000134072	ENSG00000004455	CAMK1	AK2	calcium/calmodulin dependent protein kinase I	adenylate kinase 2
ENSG00000134107	ENSG00000125735	BHLHE40	TNFSF14	basic helix-loop-helix family member e40	TNF superfamily member 14
ENSG00000134588	ENSG00000004455	USP26	AK2	ubiquitin specific peptidase 26	adenylate kinase 2
ENSG00000134982	ENSG00000079387	APC	SENP1	APC regulator of WNT signaling pathway	SUMO specific peptidase 1
ENSG00000135069	ENSG00000092067	PSAT1	CEBPE	phosphoserine aminotransferase 1	CCAAT enhancer binding protein epsilon
ENSG00000135341	ENSG00000004455	MAP3K7	AK2	mitogen-activated protein kinase kinase kinase 7	adenylate kinase 2
ENSG00000135446	ENSG00000004455	CDK4	AK2	cyclin dependent kinase 4	adenylate kinase 2
ENSG00000135547	ENSG00000125735	HEY2	TNFSF14	hes related family bHLH transcription factor with YRPW motif 2	TNF superfamily member 14
ENSG00000135597	ENSG00000113282	REPS1	CLINT1	RALBP1 associated Eps domain containing 1	clathrin interactor 1
ENSG00000135604	ENSG00000070367	STX11	EXOC5	syntaxin 11	exocyst complex component 5
ENSG00000135624	ENSG00000092067	CCT7	CEBPE	chaperonin containing TCP1 subunit 7	CCAAT enhancer binding protein epsilon
ENSG00000135778	ENSG00000111266	NTPCR	DUSP16	nucleoside-triphosphatase, cancer-related	dual specificity phosphatase 16
ENSG00000135801	ENSG00000092067	TAF5L	CEBPE	TATA-box binding protein associated factor 5 like	CCAAT enhancer binding protein epsilon
ENSG00000136021	ENSG00000004455	SCYL2	AK2	SCY1 like pseudokinase 2	adenylate kinase 2
ENSG00000136146	ENSG00000113282	MED4	CLINT1	mediator complex subunit 4	clathrin interactor 1
ENSG00000136436	ENSG00000075790	CALCOCO2	BCAP29	calcium binding and coiled-coil domain 2	B cell receptor associated protein 29
ENSG00000136521	ENSG00000119421	NDUFB5	NDUFA8	NADH:ubiquinone oxidoreductase subunit B5	NADH:ubiquinone oxidoreductase subunit A8
ENSG00000136521	ENSG00000099795	NDUFB5	NDUFB7	NADH:ubiquinone oxidoreductase subunit B5	NADH:ubiquinone oxidoreductase subunit B7
ENSG00000136521	ENSG00000078596	NDUFB5	ITM2A	NADH:ubiquinone oxidoreductase subunit B5	integral membrane protein 2A
ENSG00000136521	ENSG00000131495	NDUFB5	NDUFA2	NADH:ubiquinone oxidoreductase subunit B5	NADH:ubiquinone oxidoreductase subunit A2
ENSG00000136521	ENSG00000100209	NDUFB5	HSCB	NADH:ubiquinone oxidoreductase subunit B5	HscB mitochondrial iron-sulfur cluster cochaperone
ENSG00000136521	ENSG00000099624	NDUFB5	ATP5F1D	NADH:ubiquinone oxidoreductase subunit B5	ATP synthase F1 subunit delta
ENSG00000136521	ENSG00000113845	NDUFB5	TIMMDC1	NADH:ubiquinone oxidoreductase subunit B5	translocase of inner mitochondrial membrane domain containing 1
ENSG00000136521	ENSG00000130159	NDUFB5	ECSIT	NADH:ubiquinone oxidoreductase subunit B5	ECSIT signaling integrator
ENSG00000136521	ENSG00000119013	NDUFB5	NDUFB3	NADH:ubiquinone oxidoreductase subunit B5	NADH:ubiquinone oxidoreductase subunit B3
ENSG00000136521	ENSG00000135316	NDUFB5	SYNCRIP	NADH:ubiquinone oxidoreductase subunit B5	synaptotagmin binding cytoplasmic RNA interacting protein
ENSG00000136521	ENSG00000134243	NDUFB5	SORT1	NADH:ubiquinone oxidoreductase subunit B5	sortilin 1
ENSG00000136521	ENSG00000115353	NDUFB5	TACR1	NADH:ubiquinone oxidoreductase subunit B5	tachykinin receptor 1
ENSG00000136521	ENSG00000123545	NDUFB5	NDUFAF4	NADH:ubiquinone oxidoreductase subunit B5	NADH:ubiquinone oxidoreductase complex assembly factor 4
ENSG00000136521	ENSG00000115286	NDUFB5	NDUFS7	NADH:ubiquinone oxidoreductase subunit B5	NADH:ubiquinone oxidoreductase core subunit S7
ENSG00000136521	ENSG00000104490	NDUFB5	NCALD	NADH:ubiquinone oxidoreductase subunit B5	neurocalcin delta
ENSG00000136573	ENSG00000079387	BLK	SENP1	BLK proto-oncogene, Src family tyrosine kinase	SUMO specific peptidase 1
ENSG00000136758	ENSG00000004455	YME1L1	AK2	YME1 like 1 ATPase	adenylate kinase 2
ENSG00000136811	ENSG00000113282	ODF2	CLINT1	outer dense fiber of sperm tails 2	clathrin interactor 1
ENSG00000137207	ENSG00000136521	YIPF3	NDUFB5	Yip1 domain family member 3	NADH:ubiquinone oxidoreductase subunit B5
ENSG00000137285	ENSG00000111266	TUBB2B	DUSP16	tubulin beta 2B class IIb	dual specificity phosphatase 16
ENSG00000137806	ENSG00000136521	NDUFAF1	NDUFB5	NADH:ubiquinone oxidoreductase complex assembly factor 1	NADH:ubiquinone oxidoreductase subunit B5
ENSG00000138100	ENSG00000111266	TRIM54	DUSP16	tripartite motif containing 54	dual specificity phosphatase 16
ENSG00000138134	ENSG00000113282	STAMBPL1	CLINT1	STAM binding protein like 1	clathrin interactor 1
ENSG00000138190	ENSG00000070367	EXOC6	EXOC5	exocyst complex component 6	exocyst complex component 5
ENSG00000138376	ENSG00000070367	BARD1	EXOC5	BRCA1 associated RING domain 1	exocyst complex component 5
ENSG00000138755	ENSG00000125735	CXCL9	TNFSF14	C-X-C motif chemokine ligand 9	TNF superfamily member 14
ENSG00000138756	ENSG00000113282	BMP2K	CLINT1	BMP2 inducible kinase	clathrin interactor 1
ENSG00000139112	ENSG00000113282	GABARAPL1	CLINT1	GABA type A receptor associated protein like 1	clathrin interactor 1
ENSG00000139180	ENSG00000136521	NDUFA9	NDUFB5	NADH:ubiquinone oxidoreductase subunit A9	NADH:ubiquinone oxidoreductase subunit B5
ENSG00000139629	ENSG00000136521	GALNT6	NDUFB5	polypeptide N-acetylgalactosaminyltransferase 6	NADH:ubiquinone oxidoreductase subunit B5
ENSG00000139926	ENSG00000070367	FRMD6	EXOC5	FERM domain containing 6	exocyst complex component 5
ENSG00000140022	ENSG00000113282	STON2	CLINT1	stonin 2	clathrin interactor 1
ENSG00000140575	ENSG00000113282	IQGAP1	CLINT1	IQ motif containing GTPase activating protein 1	clathrin interactor 1
ENSG00000140575	ENSG00000113282	IQGAP1	CLINT1	IQ motif containing GTPase activating protein 1	clathrin interactor 1
ENSG00000140859	ENSG00000070367	KIFC3	EXOC5	kinesin family member C3	exocyst complex component 5
ENSG00000140941	ENSG00000113282	MAP1LC3B	CLINT1	microtubule associated protein 1 light chain 3 beta	clathrin interactor 1
ENSG00000140990	ENSG00000136521	NDUFB10	NDUFB5	NADH:ubiquinone oxidoreductase subunit B10	NADH:ubiquinone oxidoreductase subunit B5
ENSG00000141140	ENSG00000113282		CLINT1		clathrin interactor 1
ENSG00000141367	ENSG00000113282	CLTC	CLINT1	clathrin heavy chain	clathrin interactor 1
ENSG00000141696	ENSG00000100209	P3H4	HSCB	prolyl 3-hydroxylase family member 4 (inactive)	HscB mitochondrial iron-sulfur cluster cochaperone
ENSG00000141696	ENSG00000124302	P3H4	CHST8	prolyl 3-hydroxylase family member 4 (inactive)	carbohydrate sulfotransferase 8
ENSG00000141696	ENSG00000083444	P3H4	PLOD1	prolyl 3-hydroxylase family member 4 (inactive)	procollagen-lysine,2-oxoglutarate 5-dioxygenase 1
ENSG00000141696	ENSG00000135506	P3H4	OS9	prolyl 3-hydroxylase family member 4 (inactive)	OS9 endoplasmic reticulum lectin
ENSG00000141759	ENSG00000070367	TXNL4A	EXOC5	thioredoxin like 4A	exocyst complex component 5
ENSG00000141858	ENSG00000136521	SAMD1	NDUFB5	sterile alpha motif domain containing 1	NADH:ubiquinone oxidoreductase subunit B5
ENSG00000141959	ENSG00000111266	PFKL	DUSP16	phosphofructokinase, liver type	dual specificity phosphatase 16
ENSG00000142168	ENSG00000004455	SOD1	AK2	superoxide dismutase 1	adenylate kinase 2
ENSG00000142686	ENSG00000070367	C1orf216	EXOC5	chromosome 1 open reading frame 216	exocyst complex component 5
ENSG00000143190	ENSG00000092067	POU2F1	CEBPE	POU class 2 homeobox 1	CCAAT enhancer binding protein epsilon
ENSG00000143379	ENSG00000070367	SETDB1	EXOC5	SET domain bifurcated histone lysine methyltransferase 1	exocyst complex component 5
ENSG00000143575	ENSG00000111266	HAX1	DUSP16	HCLS1 associated protein X-1	dual specificity phosphatase 16
ENSG00000143674	ENSG00000113282	MAP3K21	CLINT1	mitogen-activated protein kinase kinase kinase 21	clathrin interactor 1
ENSG00000143801	ENSG00000004455	PSEN2	AK2	presenilin 2	adenylate kinase 2
ENSG00000144028	ENSG00000111266	SNRNP200	DUSP16	small nuclear ribonucleoprotein U5 subunit 200	dual specificity phosphatase 16
ENSG00000144036	ENSG00000070367	EXOC6B	EXOC5	exocyst complex component 6B	exocyst complex component 5
ENSG00000144645	ENSG00000113282	OSBPL10	CLINT1	oxysterol binding protein like 10	clathrin interactor 1
ENSG00000145335	ENSG00000070367	SNCA	EXOC5	synuclein alpha	exocyst complex component 5
ENSG00000145494	ENSG00000136521	NDUFS6	NDUFB5	NADH:ubiquinone oxidoreductase subunit S6	NADH:ubiquinone oxidoreductase subunit B5
ENSG00000145604	ENSG00000079387	SKP2	SENP1	S-phase kinase associated protein 2	SUMO specific peptidase 1
ENSG00000145861	ENSG00000141696	C1QTNF2	P3H4	C1q and TNF related 2	prolyl 3-hydroxylase family member 4 (inactive)
ENSG00000146904	ENSG00000070367	EPHA1	EXOC5	EPH receptor A1	exocyst complex component 5
ENSG00000147381	ENSG00000123584	MAGEA4	MAGEA9	MAGE family member A4	MAGE family member A9
ENSG00000147684	ENSG00000136521	NDUFB9	NDUFB5	NADH:ubiquinone oxidoreductase subunit B9	NADH:ubiquinone oxidoreductase subunit B5
ENSG00000148396	ENSG00000111266	SEC16A	DUSP16	SEC16 homolog A, endoplasmic reticulum export factor	dual specificity phosphatase 16
ENSG00000148396	ENSG00000111266	SEC16A	DUSP16	SEC16 homolog A, endoplasmic reticulum export factor	dual specificity phosphatase 16
ENSG00000148396	ENSG00000113282	SEC16A	CLINT1	SEC16 homolog A, endoplasmic reticulum export factor	clathrin interactor 1
ENSG00000148396	ENSG00000113282	SEC16A	CLINT1	SEC16 homolog A, endoplasmic reticulum export factor	clathrin interactor 1
ENSG00000148672	ENSG00000111266	GLUD1	DUSP16	glutamate dehydrogenase 1	dual specificity phosphatase 16
ENSG00000148950	ENSG00000136521	IMMP1L	NDUFB5	inner mitochondrial membrane peptidase subunit 1	NADH:ubiquinone oxidoreductase subunit B5
ENSG00000148950	ENSG00000113282	IMMP1L	CLINT1	inner mitochondrial membrane peptidase subunit 1	clathrin interactor 1
ENSG00000148950	ENSG00000004455	IMMP1L	AK2	inner mitochondrial membrane peptidase subunit 1	adenylate kinase 2
ENSG00000149257	ENSG00000004455	SERPINH1	AK2	serpin family H member 1	adenylate kinase 2
ENSG00000149295	ENSG00000075790	DRD2	BCAP29	dopamine receptor D2	B cell receptor associated protein 29
ENSG00000149451	ENSG00000125735	ADAM33	TNFSF14	ADAM metallopeptidase domain 33	TNF superfamily member 14
ENSG00000149575	ENSG00000070367	SCN2B	EXOC5	sodium voltage-gated channel beta subunit 2	exocyst complex component 5
ENSG00000149636	ENSG00000070367	DSN1	EXOC5	DSN1 component of MIS12 kinetochore complex	exocyst complex component 5
ENSG00000150457	ENSG00000004455	LATS2	AK2	large tumor suppressor kinase 2	adenylate kinase 2
ENSG00000150636	ENSG00000070367	CCDC102B	EXOC5	coiled-coil domain containing 102B	exocyst complex component 5
ENSG00000150760	ENSG00000092067	DOCK1	CEBPE	dedicator of cytokinesis 1	CCAAT enhancer binding protein epsilon
ENSG00000151366	ENSG00000136521	NDUFC2	NDUFB5	NADH:ubiquinone oxidoreductase subunit C2	NADH:ubiquinone oxidoreductase subunit B5
ENSG00000151414	ENSG00000004455	NEK7	AK2	NIMA related kinase 7	adenylate kinase 2
ENSG00000152213	ENSG00000079387	ARL11	SENP1	ADP ribosylation factor like GTPase 11	SUMO specific peptidase 1
ENSG00000152291	ENSG00000113282	TGOLN2	CLINT1	trans-golgi network protein 2	clathrin interactor 1
ENSG00000152804	ENSG00000125735	HHEX	TNFSF14	hematopoietically expressed homeobox	TNF superfamily member 14
ENSG00000153879	ENSG00000092067	CEBPG	CEBPE	CCAAT enhancer binding protein gamma	CCAAT enhancer binding protein epsilon
ENSG00000154710	ENSG00000113282	RABGEF1	CLINT1	RAB guanine nucleotide exchange factor 1	clathrin interactor 1
ENSG00000156127	ENSG00000092067	BATF	CEBPE	basic leucine zipper ATF-like transcription factor	CCAAT enhancer binding protein epsilon
ENSG00000156150	ENSG00000141696	ALX3	P3H4	ALX homeobox 3	prolyl 3-hydroxylase family member 4 (inactive)
ENSG00000156345	ENSG00000004455	CDK20	AK2	cyclin dependent kinase 20	adenylate kinase 2
ENSG00000156599	ENSG00000113282	ZDHHC5	CLINT1	zinc finger DHHC-type palmitoyltransferase 5	clathrin interactor 1
ENSG00000156709	ENSG00000004455	AIFM1	AK2	apoptosis inducing factor mitochondria associated 1	adenylate kinase 2
ENSG00000157500	ENSG00000123584	APPL1	MAGEA9	adaptor protein, phosphotyrosine interacting with PH domain and leucine zipper 1	MAGE family member A9
ENSG00000157778	ENSG00000136521	PSMG3	NDUFB5	proteasome assembly chaperone 3	NADH:ubiquinone oxidoreductase subunit B5
ENSG00000157873	ENSG00000125735	TNFRSF14	TNFSF14	TNF receptor superfamily member 14	TNF superfamily member 14
ENSG00000158092	ENSG00000113282	NCK1	CLINT1	NCK adaptor protein 1	clathrin interactor 1
ENSG00000158555	ENSG00000113282	GDPD5	CLINT1	glycerophosphodiester phosphodiesterase domain containing 5	clathrin interactor 1
ENSG00000159023	ENSG00000004455	EPB41	AK2	erythrocyte membrane protein band 4.1	adenylate kinase 2
ENSG00000159387	ENSG00000125735	IRX6	TNFSF14	iroquois homeobox 6	TNF superfamily member 14
ENSG00000160208	ENSG00000113282	RRP1B	CLINT1	ribosomal RNA processing 1B	clathrin interactor 1
ENSG00000160789	ENSG00000079387	LMNA	SENP1	lamin A/C	SUMO specific peptidase 1
ENSG00000161057	ENSG00000111266	PSMC2	DUSP16	proteasome 26S subunit, ATPase 2	dual specificity phosphatase 16
ENSG00000161203	ENSG00000113282	AP2M1	CLINT1	adaptor related protein complex 2 subunit mu 1	clathrin interactor 1
ENSG00000162526	ENSG00000004455	TSSK3	AK2	testis specific serine kinase 3	adenylate kinase 2
ENSG00000162526	ENSG00000004455	TSSK3	AK2	testis specific serine kinase 3	adenylate kinase 2
ENSG00000162600	ENSG00000004455	OMA1	AK2	OMA1 zinc metallopeptidase	adenylate kinase 2
ENSG00000162600	ENSG00000136521	OMA1	NDUFB5	OMA1 zinc metallopeptidase	NADH:ubiquinone oxidoreductase subunit B5
ENSG00000162692	ENSG00000004455	VCAM1	AK2	vascular cell adhesion molecule 1	adenylate kinase 2
ENSG00000162736	ENSG00000136521	NCSTN	NDUFB5	nicastrin	NADH:ubiquinone oxidoreductase subunit B5
ENSG00000162772	ENSG00000092067	ATF3	CEBPE	activating transcription factor 3	CCAAT enhancer binding protein epsilon
ENSG00000162878	ENSG00000004455	PKDCC	AK2	protein kinase domain containing, cytoplasmic	adenylate kinase 2
ENSG00000163162	ENSG00000135324	RNF149	MRAP2	ring finger protein 149	melanocortin 2 receptor accessory protein 2
ENSG00000163162	ENSG00000140391	RNF149	TSPAN3	ring finger protein 149	tetraspanin 3
ENSG00000163162	ENSG00000111261	RNF149	MANSC1	ring finger protein 149	MANSC domain containing 1
ENSG00000163162	ENSG00000113369	RNF149	ARRDC3	ring finger protein 149	arrestin domain containing 3
ENSG00000163162	ENSG00000162341	RNF149	TPCN2	ring finger protein 149	two pore segment channel 2
ENSG00000163162	ENSG00000113303	RNF149	BTNL8	ring finger protein 149	butyrophilin like 8
ENSG00000163162	ENSG00000140688	RNF149	RUSF1	ring finger protein 149	RUS family member 1
ENSG00000163162	ENSG00000113212	RNF149	PCDHB7	ring finger protein 149	protocadherin beta 7
ENSG00000163162	ENSG00000112697	RNF149	TMEM30A	ring finger protein 149	transmembrane protein 30A
ENSG00000163162	ENSG00000110651	RNF149	CD81	ring finger protein 149	CD81 molecule
ENSG00000163162	ENSG00000056736	RNF149	IL17RB	ring finger protein 149	interleukin 17 receptor B
ENSG00000163162	ENSG00000123908	RNF149	AGO2	ring finger protein 149	argonaute RISC catalytic component 2
ENSG00000163162	ENSG00000055211	RNF149	GINM1	ring finger protein 149	glycosylated integral membrane protein 1
ENSG00000163162	ENSG00000115170	RNF149	ACVR1	ring finger protein 149	activin A receptor type 1
ENSG00000163162	ENSG00000144136	RNF149	SLC20A1	ring finger protein 149	solute carrier family 20 member 1
ENSG00000163162	ENSG00000104689	RNF149	TNFRSF10A	ring finger protein 149	TNF receptor superfamily member 10a
ENSG00000163217	ENSG00000125735	BMP10	TNFSF14	bone morphogenetic protein 10	TNF superfamily member 14
ENSG00000163513	ENSG00000004455	TGFBR2	AK2	transforming growth factor beta receptor 2	adenylate kinase 2
ENSG00000163528	ENSG00000004455	CHCHD4	AK2	coiled-coil-helix-coiled-coil-helix domain containing 4	adenylate kinase 2
ENSG00000164007	ENSG00000125735	CLDN19	TNFSF14	claudin 19	TNF superfamily member 14
ENSG00000164114	ENSG00000004455	MAP9	AK2	microtubule associated protein 9	adenylate kinase 2
ENSG00000164303	ENSG00000136521	ENPP6	NDUFB5	ectonucleotide pyrophosphatase/phosphodiesterase 6	NADH:ubiquinone oxidoreductase subunit B5
ENSG00000164346	ENSG00000123584	NSA2	MAGEA9	NSA2 ribosome biogenesis factor	MAGE family member A9
ENSG00000164440	ENSG00000070367	TXLNB	EXOC5	taxilin beta	exocyst complex component 5
ENSG00000164466	ENSG00000004455	SFXN1	AK2	sideroflexin 1	adenylate kinase 2
ENSG00000164683	ENSG00000125735	HEY1	TNFSF14	hes related family bHLH transcription factor with YRPW motif 1	TNF superfamily member 14
ENSG00000165264	ENSG00000136521	NDUFB6	NDUFB5	NADH:ubiquinone oxidoreductase subunit B6	NADH:ubiquinone oxidoreductase subunit B5
ENSG00000165325	ENSG00000070367	DEUP1	EXOC5	deuterosome assembly protein 1	exocyst complex component 5
ENSG00000165698	ENSG00000070367	SPACA9	EXOC5	sperm acrosome associated 9	exocyst complex component 5
ENSG00000165699	ENSG00000070367	TSC1	EXOC5	TSC complex subunit 1	exocyst complex component 5
ENSG00000166068	ENSG00000070367	SPRED1	EXOC5	sprouty related EVH1 domain containing 1	exocyst complex component 5
ENSG00000166136	ENSG00000136521	NDUFB8	NDUFB5	NADH:ubiquinone oxidoreductase subunit B8	NADH:ubiquinone oxidoreductase subunit B5
ENSG00000166170	ENSG00000111266	BAG5	DUSP16	BAG cochaperone 5	dual specificity phosphatase 16
ENSG00000166257	ENSG00000075790	SCN3B	BCAP29	sodium voltage-gated channel beta subunit 3	B cell receptor associated protein 29
ENSG00000166689	ENSG00000113282	PLEKHA7	CLINT1	pleckstrin homology domain containing A7	clathrin interactor 1
ENSG00000166913	ENSG00000111266	YWHAB	DUSP16	tyrosine 3-monooxygenase/tryptophan 5-monooxygenase activation protein beta	dual specificity phosphatase 16
ENSG00000166920	ENSG00000136521	C15orf48	NDUFB5	chromosome 15 open reading frame 48	NADH:ubiquinone oxidoreductase subunit B5
ENSG00000167323	ENSG00000070367	STIM1	EXOC5	stromal interaction molecule 1	exocyst complex component 5
ENSG00000167461	ENSG00000070367	RAB8A	EXOC5	RAB8A, member RAS oncogene family	exocyst complex component 5
ENSG00000167553	ENSG00000111266	TUBA1C	DUSP16	tubulin alpha 1c	dual specificity phosphatase 16
ENSG00000167578	ENSG00000070367	RAB4B	EXOC5	RAB4B, member RAS oncogene family	exocyst complex component 5
ENSG00000167770	ENSG00000004455	OTUB1	AK2	OTU deubiquitinase, ubiquitin aldehyde binding 1	adenylate kinase 2
ENSG00000168062	ENSG00000092067	BATF2	CEBPE	basic leucine zipper ATF-like transcription factor 2	CCAAT enhancer binding protein epsilon
ENSG00000168118	ENSG00000070367		EXOC5	RAB4A, member RAS oncogene family	exocyst complex component 5
ENSG00000168259	ENSG00000113282	DNAJC7	CLINT1	DnaJ heat shock protein family (Hsp40) member C7	clathrin interactor 1
ENSG00000168283	ENSG00000113282	BMI1	CLINT1	BMI1 proto-oncogene, polycomb ring finger	clathrin interactor 1
ENSG00000168653	ENSG00000136521	NDUFS5	NDUFB5	NADH:ubiquinone oxidoreductase subunit S5	NADH:ubiquinone oxidoreductase subunit B5
ENSG00000168875	ENSG00000125735	SOX14	TNFSF14	SRY-box transcription factor 14	TNF superfamily member 14
ENSG00000169136	ENSG00000092067	ATF5	CEBPE	activating transcription factor 5	CCAAT enhancer binding protein epsilon
ENSG00000170027	ENSG00000111266	YWHAG	DUSP16	tyrosine 3-monooxygenase/tryptophan 5-monooxygenase activation protein gamma	dual specificity phosphatase 16
ENSG00000170296	ENSG00000113282	GABARAP	CLINT1	GABA type A receptor-associated protein	clathrin interactor 1
ENSG00000170296	ENSG00000111266	GABARAP	DUSP16	GABA type A receptor-associated protein	dual specificity phosphatase 16
ENSG00000170310	ENSG00000113282	STX8	CLINT1	syntaxin 8	clathrin interactor 1
ENSG00000170345	ENSG00000092067	FOS	CEBPE	Fos proto-oncogene, AP-1 transcription factor subunit	CCAAT enhancer binding protein epsilon
ENSG00000170558	ENSG00000070367	CDH2	EXOC5	cadherin 2	exocyst complex component 5
ENSG00000171135	ENSG00000125735	JAGN1	TNFSF14	jagunal homolog 1	TNF superfamily member 14
ENSG00000171222	ENSG00000136521	SCAND1	NDUFB5	SCAN domain containing 1	NADH:ubiquinone oxidoreductase subunit B5
ENSG00000171444	ENSG00000004455	MCC	AK2	MCC regulator of WNT signaling pathway	adenylate kinase 2
ENSG00000171560	ENSG00000070367	FGA	EXOC5	fibrinogen alpha chain	exocyst complex component 5
ENSG00000171860	ENSG00000136521	C3AR1	NDUFB5	complement C3a receptor 1	NADH:ubiquinone oxidoreductase subunit B5
ENSG00000171992	ENSG00000113282	SYNPO	CLINT1	synaptopodin	clathrin interactor 1
ENSG00000172005	ENSG00000125735	MAL	TNFSF14	mal, T cell differentiation protein	TNF superfamily member 14
ENSG00000172197	ENSG00000113282	MBOAT1	CLINT1	membrane bound O-acyltransferase domain containing 1	clathrin interactor 1
ENSG00000172209	ENSG00000092067	GPR22	CEBPE	G protein-coupled receptor 22	CCAAT enhancer binding protein epsilon
ENSG00000173175	ENSG00000004455	ADCY5	AK2	adenylate cyclase 5	adenylate kinase 2
ENSG00000173226	ENSG00000070367	IQCB1	EXOC5	IQ motif containing B1	exocyst complex component 5
ENSG00000174132	ENSG00000136521	FAM174A	NDUFB5	family with sequence similarity 174 member A	NADH:ubiquinone oxidoreductase subunit B5
ENSG00000174165	ENSG00000125735	ZDHHC24	TNFSF14	zinc finger DHHC-type containing 24	TNF superfamily member 14
ENSG00000174231	ENSG00000111266	PRPF8	DUSP16	pre-mRNA processing factor 8	dual specificity phosphatase 16
ENSG00000174485	ENSG00000092067	DENND4A	CEBPE	DENN domain containing 4A	CCAAT enhancer binding protein epsilon
ENSG00000174775	ENSG00000079387	HRAS	SENP1	HRas proto-oncogene, GTPase	SUMO specific peptidase 1
ENSG00000174886	ENSG00000136521	NDUFA11	NDUFB5	NADH:ubiquinone oxidoreductase subunit A11	NADH:ubiquinone oxidoreductase subunit B5
ENSG00000174951	ENSG00000136521	FUT1	NDUFB5	fucosyltransferase 1 (H blood group)	NADH:ubiquinone oxidoreductase subunit B5
ENSG00000175104	ENSG00000004455	TRAF6	AK2	TNF receptor associated factor 6	adenylate kinase 2
ENSG00000175193	ENSG00000136521	PARL	NDUFB5	presenilin associated rhomboid like	NADH:ubiquinone oxidoreductase subunit B5
ENSG00000175193	ENSG00000004455	PARL	AK2	presenilin associated rhomboid like	adenylate kinase 2
ENSG00000175197	ENSG00000092067	DDIT3	CEBPE	DNA damage inducible transcript 3	CCAAT enhancer binding protein epsilon
ENSG00000175221	ENSG00000092067	MED16	CEBPE	mediator complex subunit 16	CCAAT enhancer binding protein epsilon
ENSG00000175416	ENSG00000113282	CLTB	CLINT1	clathrin light chain B	clathrin interactor 1
ENSG00000175592	ENSG00000092067	FOSL1	CEBPE	FOS like 1, AP-1 transcription factor subunit	CCAAT enhancer binding protein epsilon
ENSG00000176014	ENSG00000111266	TUBB6	DUSP16	tubulin beta 6 class V	dual specificity phosphatase 16
ENSG00000176697	ENSG00000070367	BDNF	EXOC5	brain derived neurotrophic factor	exocyst complex component 5
ENSG00000176842	ENSG00000125735	IRX5	TNFSF14	iroquois homeobox 5	TNF superfamily member 14
ENSG00000177606	ENSG00000004455	JUN	AK2	Jun proto-oncogene, AP-1 transcription factor subunit	adenylate kinase 2
ENSG00000177606	ENSG00000092067	JUN	CEBPE	Jun proto-oncogene, AP-1 transcription factor subunit	CCAAT enhancer binding protein epsilon
ENSG00000177613	ENSG00000113282	CSTF2T	CLINT1	cleavage stimulation factor subunit 2 tau variant	clathrin interactor 1
ENSG00000177646	ENSG00000136521	ACAD9	NDUFB5	acyl-CoA dehydrogenase family member 9	NADH:ubiquinone oxidoreductase subunit B5
ENSG00000178307	ENSG00000125735	TMEM11	TNFSF14	transmembrane protein 11	TNF superfamily member 14
ENSG00000178449	ENSG00000004455	COX14	AK2	cytochrome c oxidase assembly factor COX14	adenylate kinase 2
ENSG00000178462	ENSG00000111266	TUBAL3	DUSP16	tubulin alpha like 3	dual specificity phosphatase 16
ENSG00000178568	ENSG00000111266	ERBB4	DUSP16	erb-b2 receptor tyrosine kinase 4	dual specificity phosphatase 16
ENSG00000178950	ENSG00000113282	GAK	CLINT1	cyclin G associated kinase	clathrin interactor 1
ENSG00000178999	ENSG00000004455	AURKB	AK2	aurora kinase B	adenylate kinase 2
ENSG00000180104	ENSG00000070367	EXOC3	EXOC5	exocyst complex component 3	exocyst complex component 5
ENSG00000180138	ENSG00000092067	CSNK1A1L	CEBPE	casein kinase 1 alpha 1 like	CCAAT enhancer binding protein epsilon
ENSG00000180357	ENSG00000070367	ZNF609	EXOC5	zinc finger protein 609	exocyst complex component 5
ENSG00000180370	ENSG00000004455	PAK2	AK2	p21 (RAC1) activated kinase 2	adenylate kinase 2
ENSG00000180532	ENSG00000125735	ZSCAN4	TNFSF14	zinc finger and SCAN domain containing 4	TNF superfamily member 14
ENSG00000181092	ENSG00000125735	ADIPOQ	TNFSF14	adiponectin, C1Q and collagen domain containing	TNF superfamily member 14
ENSG00000181541	ENSG00000113282	MAB21L2	CLINT1	mab-21 like 2	clathrin interactor 1
ENSG00000182220	ENSG00000113282	ATP6AP2	CLINT1	ATPase H+ transporting accessory protein 2	clathrin interactor 1
ENSG00000182287	ENSG00000113282	AP1S2	CLINT1	adaptor related protein complex 1 subunit sigma 2	clathrin interactor 1
ENSG00000182473	ENSG00000070367	EXOC7	EXOC5	exocyst complex component 7	exocyst complex component 5
ENSG00000183020	ENSG00000113282	AP2A2	CLINT1	adaptor related protein complex 2 subunit alpha 2	clathrin interactor 1
ENSG00000183255	ENSG00000125735	PTTG1IP	TNFSF14	PTTG1 interacting protein	TNF superfamily member 14
ENSG00000183421	ENSG00000079387	RIPK4	SENP1	receptor interacting serine/threonine kinase 4	SUMO specific peptidase 1
ENSG00000183648	ENSG00000136521	NDUFB1	NDUFB5	NADH:ubiquinone oxidoreductase subunit B1	NADH:ubiquinone oxidoreductase subunit B5
ENSG00000184216	ENSG00000004455	IRAK1	AK2	interleukin 1 receptor associated kinase 1	adenylate kinase 2
ENSG00000184368	ENSG00000113282	MAP7D2	CLINT1	MAP7 domain containing 2	clathrin interactor 1
ENSG00000184374	ENSG00000141696	COLEC10	P3H4	collectin subfamily member 10	prolyl 3-hydroxylase family member 4 (inactive)
ENSG00000184508	ENSG00000070367	HDDC3	EXOC5	HD domain containing 3	exocyst complex component 5
ENSG00000184752	ENSG00000136521	NDUFA12	NDUFB5	NADH:ubiquinone oxidoreductase subunit A12	NADH:ubiquinone oxidoreductase subunit B5
ENSG00000184900	ENSG00000079387	SUMO3	SENP1	small ubiquitin like modifier 3	SUMO specific peptidase 1
ENSG00000184903	ENSG00000113282	IMMP2L	CLINT1	inner mitochondrial membrane peptidase subunit 2	clathrin interactor 1
ENSG00000184903	ENSG00000004455	IMMP2L	AK2	inner mitochondrial membrane peptidase subunit 2	adenylate kinase 2
ENSG00000184983	ENSG00000136521	NDUFA6	NDUFB5	NADH:ubiquinone oxidoreductase subunit A6	NADH:ubiquinone oxidoreductase subunit B5
ENSG00000185149	ENSG00000070367	NPY2R	EXOC5	neuropeptide Y receptor Y2	exocyst complex component 5
ENSG00000185189	ENSG00000004455	NRBP2	AK2	nuclear receptor binding protein 2	adenylate kinase 2
ENSG00000185359	ENSG00000070367	HGS	EXOC5	hepatocyte growth factor-regulated tyrosine kinase substrate	exocyst complex component 5
ENSG00000185551	ENSG00000125735	NR2F2	TNFSF14	nuclear receptor subfamily 2 group F member 2	TNF superfamily member 14
ENSG00000185825	ENSG00000075790	BCAP31	BCAP29	B cell receptor associated protein 31	B cell receptor associated protein 29
ENSG00000185896	ENSG00000113282	LAMP1	CLINT1	lysosomal associated membrane protein 1	clathrin interactor 1
ENSG00000185896	ENSG00000163162	LAMP1	RNF149	lysosomal associated membrane protein 1	ring finger protein 149
ENSG00000186010	ENSG00000136521	NDUFA13	NDUFB5	NADH:ubiquinone oxidoreductase subunit A13	NADH:ubiquinone oxidoreductase subunit B5
ENSG00000186448	ENSG00000075790	ZNF197	BCAP29	zinc finger protein 197	B cell receptor associated protein 29
ENSG00000186868	ENSG00000004455	MAPT	AK2	microtubule associated protein tau	adenylate kinase 2
ENSG00000186889	ENSG00000113282	TMEM17	CLINT1	transmembrane protein 17	clathrin interactor 1
ENSG00000187049	ENSG00000113282	TMEM216	CLINT1	transmembrane protein 216	clathrin interactor 1
ENSG00000187416	ENSG00000125735	LHFPL3	TNFSF14	LHFPL tetraspan subfamily member 3	TNF superfamily member 14
ENSG00000188488	ENSG00000075790	SERPINA5	BCAP29	serpin family A member 5	B cell receptor associated protein 29
ENSG00000188612	ENSG00000079387	SUMO2	SENP1	small ubiquitin like modifier 2	SUMO specific peptidase 1
ENSG00000188906	ENSG00000004455	LRRK2	AK2	leucine rich repeat kinase 2	adenylate kinase 2
ENSG00000189043	ENSG00000136521	NDUFA4	NDUFB5	NDUFA4 mitochondrial complex associated	NADH:ubiquinone oxidoreductase subunit B5
ENSG00000189067	ENSG00000163162	LITAF	RNF149	lipopolysaccharide induced TNF factor	ring finger protein 149
ENSG00000196092	ENSG00000125735	PAX5	TNFSF14	paired box 5	TNF superfamily member 14
ENSG00000196126	ENSG00000163162	HLA-DRB1	RNF149	major histocompatibility complex, class II, DR beta 1	ring finger protein 149
ENSG00000196535	ENSG00000113282	MYO18A	CLINT1	myosin XVIIIA	clathrin interactor 1
ENSG00000196632	ENSG00000113282	WNK3	CLINT1	WNK lysine deficient protein kinase 3	clathrin interactor 1
ENSG00000196924	ENSG00000113282	FLNA	CLINT1	filamin A	clathrin interactor 1
ENSG00000196961	ENSG00000113282	AP2A1	CLINT1	adaptor related protein complex 2 subunit alpha 1	clathrin interactor 1
ENSG00000197102	ENSG00000111266	DYNC1H1	DUSP16	dynein cytoplasmic 1 heavy chain 1	dual specificity phosphatase 16
ENSG00000197172	ENSG00000070367	MAGEA6	EXOC5	MAGE family member A6	exocyst complex component 5
ENSG00000197386	ENSG00000070367	HTT	EXOC5	huntingtin	exocyst complex component 5
ENSG00000197769	ENSG00000113282	MAP1LC3C	CLINT1	microtubule associated protein 1 light chain 3 gamma	clathrin interactor 1
ENSG00000197921	ENSG00000125735	HES5	TNFSF14	hes family bHLH transcription factor 5	TNF superfamily member 14
ENSG00000198081	ENSG00000125735	ZBTB14	TNFSF14	zinc finger and BTB domain containing 14	TNF superfamily member 14
ENSG00000198108	ENSG00000141696	CHSY3	P3H4	chondroitin sulfate synthase 3	prolyl 3-hydroxylase family member 4 (inactive)
ENSG00000198121	ENSG00000136521	LPAR1	NDUFB5	lysophosphatidic acid receptor 1	NADH:ubiquinone oxidoreductase subunit B5
ENSG00000198681	ENSG00000123584	MAGEA1	MAGEA9	MAGE family member A1	MAGE family member A9
ENSG00000198707	ENSG00000004455	CEP290	AK2	centrosomal protein 290	adenylate kinase 2
ENSG00000198786	ENSG00000136521		NDUFB5	mitochondrially encoded NADH:ubiquinone oxidoreductase core subunit 5	NADH:ubiquinone oxidoreductase subunit B5
ENSG00000198807	ENSG00000125735	PAX9	TNFSF14	paired box 9	TNF superfamily member 14
ENSG00000198886	ENSG00000136521		NDUFB5	mitochondrially encoded NADH:ubiquinone oxidoreductase core subunit 4	NADH:ubiquinone oxidoreductase subunit B5
ENSG00000198898	ENSG00000113282	CAPZA2	CLINT1	capping actin protein of muscle Z-line subunit alpha 2	clathrin interactor 1
ENSG00000198939	ENSG00000092067	ZFP2	CEBPE	ZFP2 zinc finger protein	CCAAT enhancer binding protein epsilon
ENSG00000204070	ENSG00000125735	SYS1	TNFSF14	SYS1 golgi trafficking protein	TNF superfamily member 14
ENSG00000204487	ENSG00000125735		TNFSF14	lymphotoxin beta	TNF superfamily member 14
ENSG00000205084	ENSG00000163162	TMEM231	RNF149	transmembrane protein 231	ring finger protein 149
ENSG00000206437	ENSG00000125735		TNFSF14	lymphotoxin beta	TNF superfamily member 14
ENSG00000212122	ENSG00000004455	TSSK1B	AK2	testis specific serine kinase 1B	adenylate kinase 2
ENSG00000213281	ENSG00000079387	NRAS	SENP1	NRAS proto-oncogene, GTPase	SUMO specific peptidase 1
ENSG00000213619	ENSG00000136521	NDUFS3	NDUFB5	NADH:ubiquinone oxidoreductase core subunit S3	NADH:ubiquinone oxidoreductase subunit B5
ENSG00000213639	ENSG00000113282	PPP1CB	CLINT1	protein phosphatase 1 catalytic subunit beta	clathrin interactor 1
ENSG00000221867	ENSG00000070367	MAGEA3	EXOC5	MAGE family member A3	exocyst complex component 5
ENSG00000223448	ENSG00000125735		TNFSF14	lymphotoxin beta	TNF superfamily member 14
ENSG00000227507	ENSG00000125735	LTB	TNFSF14	lymphotoxin beta	TNF superfamily member 14
ENSG00000231314	ENSG00000125735		TNFSF14	lymphotoxin beta	TNF superfamily member 14
ENSG00000236237	ENSG00000125735		TNFSF14	lymphotoxin beta	TNF superfamily member 14
ENSG00000236925	ENSG00000125735		TNFSF14	lymphotoxin beta	TNF superfamily member 14
ENSG00000238114	ENSG00000125735		TNFSF14	lymphotoxin beta	TNF superfamily member 14
ENSG00000240563	ENSG00000113282		CLINT1	LINE1 type transposase domain containing 1	clathrin interactor 1
ENSG00000242441	ENSG00000092067		CEBPE	general transcription factor IIA subunit 1 like	CCAAT enhancer binding protein epsilon
ENSG00000243509	ENSG00000125735		TNFSF14	TNF receptor superfamily member 6b	TNF superfamily member 14
ENSG00000243678	ENSG00000004455		AK2	NME/NM23 nucleoside diphosphate kinase 2	adenylate kinase 2
ENSG00000243716	ENSG00000106511	NPIPB5	MEOX2	nuclear pore complex interacting protein family member B5	mesenchyme homeobox 2
ENSG00000245848	ENSG00000092067	CEBPA	CEBPE	CCAAT enhancer binding protein alpha	CCAAT enhancer binding protein epsilon
ENSG00000259384	ENSG00000004455	GH1	AK2	growth hormone 1	adenylate kinase 2
ENSG00000261371	ENSG00000004455		AK2	platelet and endothelial cell adhesion molecule 1	adenylate kinase 2
ENSG00000263528	ENSG00000004455		AK2	inhibitor of nuclear factor kappa B kinase subunit epsilon	adenylate kinase 2
ENSG00000264364	ENSG00000113282		CLINT1	dynein light chain LC8-type 2	clathrin interactor 1
ENSG00000272765	ENSG00000136521		NDUFB5	NADH:ubiquinone oxidoreductase subunit A6	NADH:ubiquinone oxidoreductase subunit B5
ENSG00000273397	ENSG00000136521		NDUFB5	NADH:ubiquinone oxidoreductase subunit A6	NADH:ubiquinone oxidoreductase subunit B5
ENSG00000273529	ENSG00000125735		TNFSF14	hes family bHLH transcription factor 5	TNF superfamily member 14
ENSG00000273936	ENSG00000125735		TNFSF14	TNF receptor superfamily member 14	TNF superfamily member 14
ENSG00000274442	ENSG00000111266		DUSP16	pre-mRNA processing factor 8	dual specificity phosphatase 16
ENSG00000275331	ENSG00000004455		AK2	ATP binding cassette subfamily C member 6	adenylate kinase 2
ENSG00000276262	ENSG00000070367		EXOC5	N-ethylmaleimide sensitive factor, vesicle fusing ATPase	exocyst complex component 5
ENSG00000276536	ENSG00000079387		SENP1	HRas proto-oncogene, GTPase	SUMO specific peptidase 1
ENSG00000277365	ENSG00000136521		NDUFB5	NADH:ubiquinone oxidoreductase subunit A6	NADH:ubiquinone oxidoreductase subunit B5
ENSG00000277796	ENSG00000092067		CEBPE	C-C motif chemokine ligand 3 like 3	CCAAT enhancer binding protein epsilon
ENSG00000278174	ENSG00000070367		EXOC5	N-ethylmaleimide sensitive factor, vesicle fusing ATPase	exocyst complex component 5
ENSG00000278259	ENSG00000113282		CLINT1	myosin XIX	clathrin interactor 1
ENSG00000278372	ENSG00000113282		CLINT1	myosin XIX	clathrin interactor 1
ENSG00000281013	ENSG00000136521		NDUFB5	NADH:ubiquinone oxidoreductase subunit A6	NADH:ubiquinone oxidoreductase subunit B5
ENSG00000281709	ENSG00000075790		BCAP29	zinc finger protein 197	B cell receptor associated protein 29
ENSG00000281818	ENSG00000163162		RNF149	MANSC domain containing 1	ring finger protein 149
ENSG00000283812	ENSG00000092067		CEBPE	G protein-coupled receptor 22	CCAAT enhancer binding protein epsilon
ENSG00000284816	ENSG00000070367		EXOC5	EPH receptor A1	exocyst complex component 5
ENSG00000285387	ENSG00000136521		NDUFB5	NADH:ubiquinone oxidoreductase core subunit S3	NADH:ubiquinone oxidoreductase subunit B5
ENSG00000288516	ENSG00000004455		AK2	protein kinase cAMP-activated catalytic subunit alpha	adenylate kinase 2

## Sheet: Rhinitis Multimorbidity
Ensembl_interactorA	Ensembl_interactorB	HGNC_interactorA	HGNC_interactorB	Description_interactorA	Description_interactorB
ENSG00000032444	ENSG00000007312	PNPLA6	CD79B	patatin like phospholipase domain containing 6	CD79b molecule
ENSG00000091831	ENSG00000032444	ESR1	PNPLA6	estrogen receptor 1	patatin like phospholipase domain containing 6
ENSG00000096968	ENSG00000091181	JAK2	IL5RA	Janus kinase 2	interleukin 5 receptor subunit alpha
ENSG00000100209	ENSG00000032444	HSCB	PNPLA6	HscB mitochondrial iron-sulfur cluster cochaperone	patatin like phospholipase domain containing 6
ENSG00000100368	ENSG00000091181	CSF2RB	IL5RA	colony stimulating factor 2 receptor subunit beta	interleukin 5 receptor subunit alpha
ENSG00000101460	ENSG00000032444	MAP1LC3A	PNPLA6	microtubule associated protein 1 light chain 3 alpha	patatin like phospholipase domain containing 6
ENSG00000103056	ENSG00000084674	SMPD3	APOB	sphingomyelin phosphodiesterase 3	apolipoprotein B
ENSG00000103056	ENSG00000074266	SMPD3	EED	sphingomyelin phosphodiesterase 3	embryonic ectoderm development
ENSG00000103056	ENSG00000057252	SMPD3	SOAT1	sphingomyelin phosphodiesterase 3	sterol O-acyltransferase 1
ENSG00000103056	ENSG00000033627	SMPD3	ATP6V0A1	sphingomyelin phosphodiesterase 3	ATPase H+ transporting V0 subunit a1
ENSG00000103056	ENSG00000080345	SMPD3	RIF1	sphingomyelin phosphodiesterase 3	replication timing regulatory factor 1
ENSG00000103056	ENSG00000072832	SMPD3	CRMP1	sphingomyelin phosphodiesterase 3	collapsin response mediator protein 1
ENSG00000105428	ENSG00000032444	ZNRF4	PNPLA6	zinc and ring finger 4	patatin like phospholipase domain containing 6
ENSG00000105639	ENSG00000032444	JAK3	PNPLA6	Janus kinase 3	patatin like phospholipase domain containing 6
ENSG00000105974	ENSG00000103056	CAV1	SMPD3	caveolin 1	sphingomyelin phosphodiesterase 3
ENSG00000108590	ENSG00000103056	MED31	SMPD3	mediator complex subunit 31	sphingomyelin phosphodiesterase 3
ENSG00000112759	ENSG00000004809	SLC29A1	SLC22A16	solute carrier family 29 member 1 (Augustine blood group)	solute carrier family 22 member 16
ENSG00000112759	ENSG00000036565	SLC29A1	SLC18A1	solute carrier family 29 member 1 (Augustine blood group)	solute carrier family 18 member A1
ENSG00000112759	ENSG00000107175	SLC29A1	CREB3	solute carrier family 29 member 1 (Augustine blood group)	cAMP responsive element binding protein 3
ENSG00000112759	ENSG00000095370	SLC29A1	SH2D3C	solute carrier family 29 member 1 (Augustine blood group)	SH2 domain containing 3C
ENSG00000113525	ENSG00000091181	IL5	IL5RA	interleukin 5	interleukin 5 receptor subunit alpha
ENSG00000115602	ENSG00000069493	IL1RL1	CLEC2D	interleukin 1 receptor like 1	C-type lectin domain family 2 member D
ENSG00000115602	ENSG00000111371	IL1RL1	SLC38A1	interleukin 1 receptor like 1	solute carrier family 38 member 1
ENSG00000123146	ENSG00000112759	ADGRE5	SLC29A1	adhesion G protein-coupled receptor E5	solute carrier family 29 member 1 (Augustine blood group)
ENSG00000126251	ENSG00000115602	GPR42	IL1RL1	G protein-coupled receptor 42	interleukin 1 receptor like 1
ENSG00000127993	ENSG00000103056	RBM48	SMPD3	RNA binding motif protein 48	sphingomyelin phosphodiesterase 3
ENSG00000133703	ENSG00000112759	KRAS	SLC29A1	KRAS proto-oncogene, GTPase	solute carrier family 29 member 1 (Augustine blood group)
ENSG00000134817	ENSG00000112759	APLNR	SLC29A1	apelin receptor	solute carrier family 29 member 1 (Augustine blood group)
ENSG00000135077	ENSG00000032444	HAVCR2	PNPLA6	hepatitis A virus cellular receptor 2	patatin like phospholipase domain containing 6
ENSG00000135324	ENSG00000032444	MRAP2	PNPLA6	melanocortin 2 receptor accessory protein 2	patatin like phospholipase domain containing 6
ENSG00000136238	ENSG00000112759	RAC1	SLC29A1	Rac family small GTPase 1	solute carrier family 29 member 1 (Augustine blood group)
ENSG00000137033	ENSG00000115602	IL33	IL1RL1	interleukin 33	interleukin 1 receptor like 1
ENSG00000137575	ENSG00000091181	SDCBP	IL5RA	syndecan binding protein	interleukin 5 receptor subunit alpha
ENSG00000138623	ENSG00000110057	SEMA7A	UNC93B1	semaphorin 7A (John Milton Hagen blood group)	unc-93 homolog B1, TLR signaling regulator
ENSG00000138623	ENSG00000090020	SEMA7A	SLC9A1	semaphorin 7A (John Milton Hagen blood group)	solute carrier family 9 member A1
ENSG00000138623	ENSG00000097007	SEMA7A	ABL1	semaphorin 7A (John Milton Hagen blood group)	ABL proto-oncogene 1, non-receptor tyrosine kinase
ENSG00000138623	ENSG00000057252	SEMA7A	SOAT1	semaphorin 7A (John Milton Hagen blood group)	sterol O-acyltransferase 1
ENSG00000138623	ENSG00000010810	SEMA7A	FYN	semaphorin 7A (John Milton Hagen blood group)	FYN proto-oncogene, Src family tyrosine kinase
ENSG00000138623	ENSG00000100258	SEMA7A	LMF2	semaphorin 7A (John Milton Hagen blood group)	lipase maturation factor 2
ENSG00000138623	ENSG00000136026	SEMA7A	CKAP4	semaphorin 7A (John Milton Hagen blood group)	cytoskeleton associated protein 4
ENSG00000138623	ENSG00000136040	SEMA7A	PLXNC1	semaphorin 7A (John Milton Hagen blood group)	plexin C1
ENSG00000138623	ENSG00000119777	SEMA7A	TMEM214	semaphorin 7A (John Milton Hagen blood group)	transmembrane protein 214
ENSG00000138623	ENSG00000121775	SEMA7A	TMEM39B	semaphorin 7A (John Milton Hagen blood group)	transmembrane protein 39B
ENSG00000138814	ENSG00000103056	PPP3CA	SMPD3	protein phosphatase 3 catalytic subunit alpha	sphingomyelin phosphodiesterase 3
ENSG00000140263	ENSG00000119138	SORD	KLF9	sorbitol dehydrogenase	KLF transcription factor 9
ENSG00000140263	ENSG00000068489	SORD	PRR11	sorbitol dehydrogenase	proline rich 11
ENSG00000140263	ENSG00000100345	SORD	MYH9	sorbitol dehydrogenase	myosin heavy chain 9
ENSG00000140263	ENSG00000105974	SORD	CAV1	sorbitol dehydrogenase	caveolin 1
ENSG00000140263	ENSG00000106991	SORD	ENG	sorbitol dehydrogenase	endoglin
ENSG00000140263	ENSG00000011426	SORD	ANLN	sorbitol dehydrogenase	anillin, actin binding protein
ENSG00000140992	ENSG00000112759	PDPK1	SLC29A1	3-phosphoinositide dependent protein kinase 1	solute carrier family 29 member 1 (Augustine blood group)
ENSG00000143379	ENSG00000103056	SETDB1	SMPD3	SET domain bifurcated histone lysine methyltransferase 1	sphingomyelin phosphodiesterase 3
ENSG00000144566	ENSG00000112759	RAB5A	SLC29A1	RAB5A, member RAS oncogene family	solute carrier family 29 member 1 (Augustine blood group)
ENSG00000144677	ENSG00000112759	CTDSPL	SLC29A1	CTD small phosphatase like	solute carrier family 29 member 1 (Augustine blood group)
ENSG00000145349	ENSG00000032444	CAMK2D	PNPLA6	calcium/calmodulin dependent protein kinase II delta	patatin like phospholipase domain containing 6
ENSG00000146828	ENSG00000138623	SLC12A9	SEMA7A	solute carrier family 12 member 9	semaphorin 7A (John Milton Hagen blood group)
ENSG00000147246	ENSG00000112759	HTR2C	SLC29A1	5-hydroxytryptamine receptor 2C	solute carrier family 29 member 1 (Augustine blood group)
ENSG00000148175	ENSG00000103056	STOM	SMPD3	stomatin	sphingomyelin phosphodiesterase 3
ENSG00000149218	ENSG00000103056	ENDOD1	SMPD3	endonuclease domain containing 1	sphingomyelin phosphodiesterase 3
ENSG00000149742	ENSG00000112759	SLC22A9	SLC29A1	solute carrier family 22 member 9	solute carrier family 29 member 1 (Augustine blood group)
ENSG00000152291	ENSG00000112759	TGOLN2	SLC29A1	trans-golgi network protein 2	solute carrier family 29 member 1 (Augustine blood group)
ENSG00000154310	ENSG00000140263	TNIK	SORD	TRAF2 and NCK interacting kinase	sorbitol dehydrogenase
ENSG00000154978	ENSG00000103056	VOPP1	SMPD3	VOPP1 WW domain binding protein	sphingomyelin phosphodiesterase 3
ENSG00000157570	ENSG00000115602	TSPAN18	IL1RL1	tetraspanin 18	interleukin 1 receptor like 1
ENSG00000157613	ENSG00000115602	CREB3L1	IL1RL1	cAMP responsive element binding protein 3 like 1	interleukin 1 receptor like 1
ENSG00000158092	ENSG00000138623	NCK1	SEMA7A	NCK adaptor protein 1	semaphorin 7A (John Milton Hagen blood group)
ENSG00000159618	ENSG00000112759	ADGRG5	SLC29A1	adhesion G protein-coupled receptor G5	solute carrier family 29 member 1 (Augustine blood group)
ENSG00000160013	ENSG00000112759	PTGIR	SLC29A1	prostaglandin I2 receptor	solute carrier family 29 member 1 (Augustine blood group)
ENSG00000160182	ENSG00000105366	TFF1	SIGLEC8	trefoil factor 1	sialic acid binding Ig like lectin 8
ENSG00000160796	ENSG00000140263	NBEAL2	SORD	neurobeachin like 2	sorbitol dehydrogenase
ENSG00000161905	ENSG00000142444	ALOX15	TIMM29	arachidonate 15-lipoxygenase	translocase of inner mitochondrial membrane 29
ENSG00000161905	ENSG00000089220	ALOX15	PEBP1	arachidonate 15-lipoxygenase	phosphatidylethanolamine binding protein 1
ENSG00000161905	ENSG00000157349	ALOX15	DDX19B	arachidonate 15-lipoxygenase	DEAD-box helicase 19B
ENSG00000161944	ENSG00000115602	ASGR2	IL1RL1	asialoglycoprotein receptor 2	interleukin 1 receptor like 1
ENSG00000162434	ENSG00000091181	JAK1	IL5RA	Janus kinase 1	interleukin 5 receptor subunit alpha
ENSG00000162951	ENSG00000032444	LRRTM1	PNPLA6	leucine rich repeat transmembrane neuronal 1	patatin like phospholipase domain containing 6
ENSG00000163050	ENSG00000032444	COQ8A	PNPLA6	coenzyme Q8A	patatin like phospholipase domain containing 6
ENSG00000163602	ENSG00000032444	RYBP	PNPLA6	RING1 and YY1 binding protein	patatin like phospholipase domain containing 6
ENSG00000164323	ENSG00000140263	CFAP97	SORD	cilia and flagella associated protein 97	sorbitol dehydrogenase
ENSG00000164404	ENSG00000103056	GDF9	SMPD3	growth differentiation factor 9	sphingomyelin phosphodiesterase 3
ENSG00000165914	ENSG00000155744	TTC7B	FAM126B	tetratricopeptide repeat domain 7B	hyccin PI4KA lipid kinase complex subunit 2
ENSG00000165914	ENSG00000147509	TTC7B	RGS20	tetratricopeptide repeat domain 7B	regulator of G protein signaling 20
ENSG00000165914	ENSG00000133103	TTC7B	COG6	tetratricopeptide repeat domain 7B	component of oligomeric golgi complex 6
ENSG00000165914	ENSG00000122591	TTC7B	FAM126A	tetratricopeptide repeat domain 7B	hyccin PI4KA lipid kinase complex subunit 1
ENSG00000165914	ENSG00000160753	TTC7B	RUSC1	tetratricopeptide repeat domain 7B	RUN and SH3 domain containing 1
ENSG00000165914	ENSG00000036257	TTC7B	CUL3	tetratricopeptide repeat domain 7B	cullin 3
ENSG00000165914	ENSG00000144677	TTC7B	CTDSPL	tetratricopeptide repeat domain 7B	CTD small phosphatase like
ENSG00000166224	ENSG00000138623	SGPL1	SEMA7A	sphingosine-1-phosphate lyase 1	semaphorin 7A (John Milton Hagen blood group)
ENSG00000166689	ENSG00000138623	PLEKHA7	SEMA7A	pleckstrin homology domain containing A7	semaphorin 7A (John Milton Hagen blood group)
ENSG00000166689	ENSG00000140263	PLEKHA7	SORD	pleckstrin homology domain containing A7	sorbitol dehydrogenase
ENSG00000166794	ENSG00000032444	PPIB	PNPLA6	peptidylprolyl isomerase B	patatin like phospholipase domain containing 6
ENSG00000166979	ENSG00000032444	EVA1C	PNPLA6	eva-1 homolog C	patatin like phospholipase domain containing 6
ENSG00000167994	ENSG00000165914	RAB3IL1	TTC7B	RAB3A interacting protein like 1	tetratricopeptide repeat domain 7B
ENSG00000168090	ENSG00000103056	COPS6	SMPD3	COP9 signalosome subunit 6	sphingomyelin phosphodiesterase 3
ENSG00000168283	ENSG00000138623	BMI1	SEMA7A	BMI1 proto-oncogene, polycomb ring finger	semaphorin 7A (John Milton Hagen blood group)
ENSG00000170745	ENSG00000032444	KCNS3	PNPLA6	potassium voltage-gated channel modifier subfamily S member 3	patatin like phospholipase domain containing 6
ENSG00000171049	ENSG00000112759	FPR2	SLC29A1	formyl peptide receptor 2	solute carrier family 29 member 1 (Augustine blood group)
ENSG00000171132	ENSG00000140263	PRKCE	SORD	protein kinase C epsilon	sorbitol dehydrogenase
ENSG00000172243	ENSG00000115602	CLEC7A	IL1RL1	C-type lectin domain containing 7A	interleukin 1 receptor like 1
ENSG00000172354	ENSG00000112759	GNB2	SLC29A1	G protein subunit beta 2	solute carrier family 29 member 1 (Augustine blood group)
ENSG00000172936	ENSG00000115602	MYD88	IL1RL1	MYD88 innate immune signal transduction adaptor	interleukin 1 receptor like 1
ENSG00000173039	ENSG00000140263	RELA	SORD	RELA proto-oncogene, NF-kB subunit	sorbitol dehydrogenase
ENSG00000173852	ENSG00000138623	DPY19L1	SEMA7A	dpy-19 like C-mannosyltransferase 1	semaphorin 7A (John Milton Hagen blood group)
ENSG00000174775	ENSG00000112759	HRAS	SLC29A1	HRas proto-oncogene, GTPase	solute carrier family 29 member 1 (Augustine blood group)
ENSG00000175104	ENSG00000115602	TRAF6	IL1RL1	TNF receptor associated factor 6	interleukin 1 receptor like 1
ENSG00000175514	ENSG00000115602	GPR152	IL1RL1	G protein-coupled receptor 152	interleukin 1 receptor like 1
ENSG00000177885	ENSG00000138623	GRB2	SEMA7A	growth factor receptor bound protein 2	semaphorin 7A (John Milton Hagen blood group)
ENSG00000177885	ENSG00000091181	GRB2	IL5RA	growth factor receptor bound protein 2	interleukin 5 receptor subunit alpha
ENSG00000179213	ENSG00000112759	SIGLECL1	SLC29A1	SIGLEC family like 1	solute carrier family 29 member 1 (Augustine blood group)
ENSG00000179776	ENSG00000032444	CDH5	PNPLA6	cadherin 5	patatin like phospholipase domain containing 6
ENSG00000180398	ENSG00000115602	MCFD2	IL1RL1	multiple coagulation factor deficiency 2, ER cargo receptor complex subunit	interleukin 1 receptor like 1
ENSG00000180720	ENSG00000112759	CHRM4	SLC29A1	cholinergic receptor muscarinic 4	solute carrier family 29 member 1 (Augustine blood group)
ENSG00000181704	ENSG00000115602	YIPF6	IL1RL1	Yip1 domain family member 6	interleukin 1 receptor like 1
ENSG00000184304	ENSG00000140263	PRKD1	SORD	protein kinase D1	sorbitol dehydrogenase
ENSG00000185896	ENSG00000112759	LAMP1	SLC29A1	lysosomal associated membrane protein 1	solute carrier family 29 member 1 (Augustine blood group)
ENSG00000186889	ENSG00000112759	TMEM17	SLC29A1	transmembrane protein 17	solute carrier family 29 member 1 (Augustine blood group)
ENSG00000188389	ENSG00000032444	PDCD1	PNPLA6	programmed cell death 1	patatin like phospholipase domain containing 6
ENSG00000188394	ENSG00000112759		SLC29A1	G protein-coupled receptor 21	solute carrier family 29 member 1 (Augustine blood group)
ENSG00000196419	ENSG00000103056	XRCC6	SMPD3	X-ray repair cross complementing 6	sphingomyelin phosphodiesterase 3
ENSG00000196923	ENSG00000140263	PDLIM7	SORD	PDZ and LIM domain 7	sorbitol dehydrogenase
ENSG00000197122	ENSG00000112759	SRC	SLC29A1	SRC proto-oncogene, non-receptor tyrosine kinase	solute carrier family 29 member 1 (Augustine blood group)
ENSG00000198001	ENSG00000115602	IRAK4	IL1RL1	interleukin 1 receptor associated kinase 4	interleukin 1 receptor like 1
ENSG00000198208	ENSG00000032444	RPS6KL1	PNPLA6	ribosomal protein S6 kinase like 1	patatin like phospholipase domain containing 6
ENSG00000204490	ENSG00000103056		SMPD3	tumor necrosis factor	sphingomyelin phosphodiesterase 3
ENSG00000204628	ENSG00000103056	RACK1	SMPD3	receptor for activated C kinase 1	sphingomyelin phosphodiesterase 3
ENSG00000206342	ENSG00000112759		SLC29A1	serine/threonine kinase 19	solute carrier family 29 member 1 (Augustine blood group)
ENSG00000206439	ENSG00000103056		SMPD3	tumor necrosis factor	sphingomyelin phosphodiesterase 3
ENSG00000213281	ENSG00000112759	NRAS	SLC29A1	NRAS proto-oncogene, GTPase	solute carrier family 29 member 1 (Augustine blood group)
ENSG00000221823	ENSG00000103056	PPP3R1	SMPD3	protein phosphatase 3 regulatory subunit B, alpha	sphingomyelin phosphodiesterase 3
ENSG00000223952	ENSG00000103056		SMPD3	tumor necrosis factor	sphingomyelin phosphodiesterase 3
ENSG00000225190	ENSG00000103056	PLEKHM1	SMPD3	pleckstrin homology and RUN domain containing M1	sphingomyelin phosphodiesterase 3
ENSG00000226033	ENSG00000112759		SLC29A1	serine/threonine kinase 19	solute carrier family 29 member 1 (Augustine blood group)
ENSG00000226257	ENSG00000112759		SLC29A1	serine/threonine kinase 19	solute carrier family 29 member 1 (Augustine blood group)
ENSG00000228321	ENSG00000103056		SMPD3	tumor necrosis factor	sphingomyelin phosphodiesterase 3
ENSG00000228849	ENSG00000103056		SMPD3	tumor necrosis factor	sphingomyelin phosphodiesterase 3
ENSG00000230108	ENSG00000103056		SMPD3	tumor necrosis factor	sphingomyelin phosphodiesterase 3
ENSG00000232810	ENSG00000103056	TNF	SMPD3	tumor necrosis factor	sphingomyelin phosphodiesterase 3
ENSG00000234947	ENSG00000112759		SLC29A1	serine/threonine kinase 19	solute carrier family 29 member 1 (Augustine blood group)
ENSG00000236250	ENSG00000112759		SLC29A1	serine/threonine kinase 19	solute carrier family 29 member 1 (Augustine blood group)
ENSG00000240583	ENSG00000112759	AQP1	SLC29A1	aquaporin 1 (Colton blood group)	solute carrier family 29 member 1 (Augustine blood group)
ENSG00000254521	ENSG00000115602	SIGLEC12	IL1RL1	sialic acid binding Ig like lectin 12	interleukin 1 receptor like 1
ENSG00000256660	ENSG00000115602	CLEC12B	IL1RL1	C-type lectin domain family 12 member B	interleukin 1 receptor like 1
ENSG00000259384	ENSG00000140263	GH1	SORD	growth hormone 1	sorbitol dehydrogenase
ENSG00000272674	ENSG00000032444		PNPLA6	protocadherin beta 16	patatin like phospholipase domain containing 6
ENSG00000276358	ENSG00000103056		SMPD3	pleckstrin homology and RUN domain containing M1	sphingomyelin phosphodiesterase 3
ENSG00000276536	ENSG00000112759		SLC29A1	HRas proto-oncogene, GTPase	solute carrier family 29 member 1 (Augustine blood group)
ENSG00000276977	ENSG00000032444		PNPLA6	programmed cell death 1	patatin like phospholipase domain containing 6
ENSG00000277111	ENSG00000103056		SMPD3	pleckstrin homology and RUN domain containing M1	sphingomyelin phosphodiesterase 3
ENSG00000288455	ENSG00000138623		SEMA7A	semaphorin 7A (John Milton Hagen blood group)	semaphorin 7A (John Milton Hagen blood group)

## Sheet: All Genes
gene	ensembl	is in interactome rhinitis alone	is in interactome rhinitis multimorbidity	is DEG rhinitis alone	is DEG rhinitis multimorbidity	description
BCAP29	ENSG00000075790	yes		yes		B cell receptor associated protein 29
MANSC1	ENSG00000111261	yes				MANSC domain containing 1
RNF149	ENSG00000163162	yes		yes		ring finger protein 149
GINM1	ENSG00000055211	yes				glycoprotein integral membrane 1
P3H4	ENSG00000141696	yes		yes		prolyl 3-hydroxylase family member 4 (inactive)
MAGEA9	ENSG00000123584	yes		yes		MAGE family member A9
SLC25A40	ENSG00000075303	yes		yes		solute carrier family 25 member 40
HSCB	ENSG00000100209	yes	yes			HscB mitochondrial iron-sulfur cluster cochaperone
TSPAN3	ENSG00000140391	yes				tetraspanin 3
TMEM30A	ENSG00000112697	yes				transmembrane protein 30A
PCDHB7	ENSG00000113212	yes				protocadherin beta 7
RUSF1	ENSG00000140688	yes				RUS family member 1
PLOD1	ENSG00000083444	yes				procollagen-lysine,2-oxoglutarate 5-dioxygenase 1
CHST8	ENSG00000124302	yes				carbohydrate sulfotransferase 8
TNFRSF10A	ENSG00000104689	yes				TNF receptor superfamily member 10a
CEBPE	ENSG00000092067	yes		yes		CCAAT enhancer binding protein epsilon
IL17RB	ENSG00000056736	yes				interleukin 17 receptor B
TPCN2	ENSG00000162341	yes				two pore segment channel 2
SENP1	ENSG00000079387	yes		yes		SUMO specific peptidase 1
ARRDC3	ENSG00000113369	yes				arrestin domain containing 3
ACVR1	ENSG00000115170	yes				activin A receptor type 1
OS9	ENSG00000135506	yes				OS9 endoplasmic reticulum lectin
MRAP2	ENSG00000135324	yes	yes			melanocortin 2 receptor accessory protein 2
BTNL8	ENSG00000113303	yes				butyrophilin like 8
SLC20A1	ENSG00000144136	yes				solute carrier family 20 member 1
CD81	ENSG00000110651	yes				CD81 molecule
ALX4	ENSG00000052850	yes				ALX homeobox 4
AGO2	ENSG00000123908	yes				argonaute RISC catalytic component 2
KDM2B	ENSG00000089094	yes				lysine demethylase 2B
DNAJB6	ENSG00000105993	yes				DnaJ heat shock protein family (Hsp40) member B6
DUSP16	ENSG00000111266	yes		yes		dual specificity phosphatase 16
SIRT6	ENSG00000077463	yes				sirtuin 6
AKAP8L	ENSG00000011243	yes				A-kinase anchoring protein 8 like
LAS1L	ENSG00000001497	yes				LAS1 like ribosome biogenesis factor
DNAJA2	ENSG00000069345	yes				DnaJ heat shock protein family (Hsp40) member A2
EIF3A	ENSG00000107581	yes				eukaryotic translation initiation factor 3 subunit A
MAPK8	ENSG00000107643	yes				mitogen-activated protein kinase 8
MAPK9	ENSG00000050748	yes				mitogen-activated protein kinase 9
CAD	ENSG00000084774	yes				carbamoyl-phosphate synthetase 2, aspartate transcarbamylase, and dihydroorotase
TNFSF14	ENSG00000125735	yes		yes		TNF superfamily member 14
MEOX2	ENSG00000106511	yes				mesenchyme homeobox 2
HOXC8	ENSG00000037965	yes				homeobox C8
ERF	ENSG00000105722	yes				ETS2 repressor factor
DBX1	ENSG00000109851	yes				developing brain homeobox 1
NDUFB5	ENSG00000136521	yes		yes		NADH:ubiquinone oxidoreductase subunit B5
ATP5F1D	ENSG00000099624	yes				ATP synthase F1 subunit delta
ESRRB	ENSG00000119715	yes				estrogen related receptor beta
PAX8	ENSG00000125618	yes				paired box 8
ITM2A	ENSG00000078596	yes				integral membrane protein 2A
MLX	ENSG00000108788	yes				MAX dimerization protein MLX
TACR1	ENSG00000115353	yes				tachykinin receptor 1
NDUFAF4	ENSG00000123545	yes				NADH:ubiquinone oxidoreductase complex assembly factor 4
NDUFS7	ENSG00000115286	yes				NADH:ubiquinone oxidoreductase core subunit S7
ECSIT	ENSG00000130159	yes				ECSIT signaling integrator
NDUFB3	ENSG00000119013	yes				NADH:ubiquinone oxidoreductase subunit B3
NCALD	ENSG00000104490	yes				neurocalcin delta
NDUFA8	ENSG00000119421	yes				NADH:ubiquinone oxidoreductase subunit A8
NDUFB7	ENSG00000099795	yes				NADH:ubiquinone oxidoreductase subunit B7
AK2	ENSG00000004455	yes		yes		adenylate kinase 2
PLLP	ENSG00000102934	yes				plasmolipin
UPK2	ENSG00000110375	yes				uroplakin 2
WFS1	ENSG00000109501	yes				wolframin ER transmembrane glycoprotein
SEC22A	ENSG00000121542	yes				SEC22 homolog A, vesicle trafficking protein
OLFM4	ENSG00000102837	yes				olfactomedin 4
CLDN11	ENSG00000013297	yes				claudin 11
TIMMDC1	ENSG00000113845	yes				translocase of inner mitochondrial membrane domain containing 1
CLINT1	ENSG00000113282	yes		yes		clathrin interactor 1
SEC23A	ENSG00000100934	yes				SEC23 homolog A, COPII coat complex component
SYNCRIP	ENSG00000135316	yes				synaptotagmin binding cytoplasmic RNA interacting protein
NDUFA2	ENSG00000131495	yes				NADH:ubiquinone oxidoreductase subunit A2
SORT1	ENSG00000134243	yes				sortilin 1
LTBR	ENSG00000111321	yes				lymphotoxin beta receptor
PICALM	ENSG00000073921	yes				phosphatidylinositol binding clathrin assembly protein
EXOC5	ENSG00000070367	yes		yes		exocyst complex component 5
DTNBP1	ENSG00000047579	yes				dystrobrevin binding protein 1
SAMD4A	ENSG00000020577	yes				sterile alpha motif domain containing 4A
BET1	ENSG00000105829	yes				Bet1 golgi vesicular membrane trafficking protein
GGA2	ENSG00000103365	yes				golgi associated, gamma adaptin ear containing, ARF binding protein 2
ICA1	ENSG00000003147	yes				islet cell autoantigen 1
RALBP1	ENSG00000017797	yes				ralA binding protein 1
VTI1B	ENSG00000100568	yes				vesicle transport through interaction with t-SNAREs 1B
PTPN23	ENSG00000076201	yes				protein tyrosine phosphatase non-receptor type 23
USP2	ENSG00000036672	yes				ubiquitin specific peptidase 2
PIK3C2A	ENSG00000011405	yes				phosphatidylinositol-4-phosphate 3-kinase catalytic subunit type 2 alpha
CUL3	ENSG00000036257	yes	yes			cullin 3
DYNLL1	ENSG00000088986	yes				dynein light chain LC8-type 1
ARX	ENSG00000004848	yes				aristaless related homeobox
GTSE1	ENSG00000075218	yes				G2 and S-phase expressed 1
RAB5C	ENSG00000108774	yes				RAB5C, member RAS oncogene family
LIMA1	ENSG00000050405	yes				LIM domain and actin binding 1
MAP3K9	ENSG00000006432	yes				mitogen-activated protein kinase kinase kinase 9
CCDC61	ENSG00000104983	yes				coiled-coil domain containing 61
ANLN	ENSG00000011426	yes	yes			anillin actin binding protein
KIF1B	ENSG00000054523	yes				kinesin family member 1B
CDC5L	ENSG00000096401	yes				cell division cycle 5 like
MAP1LC3A	ENSG00000101460	yes	yes			microtubule associated protein 1 light chain 3 alpha
MYH7	ENSG00000092054	yes				myosin heavy chain 7
GABARAPL2	ENSG00000034713	yes				GABA type A receptor associated protein like 2
CFTR	ENSG00000001626	yes				CF transmembrane conductance regulator
MYH9	ENSG00000100345	yes	yes			myosin heavy chain 9
AP2B1	ENSG00000006125	yes				adaptor related protein complex 2 subunit beta 1
CALCOCO2	ENSG00000136436	yes				calcium binding and coiled-coil domain 2
	ENSG00000281818	yes
TMEM231	ENSG00000205084	yes				transmembrane protein 231
ALX3	ENSG00000156150	yes				ALX homeobox 3
NSA2	ENSG00000164346	yes				NSA2 ribosome biogenesis factor
MAGEA4	ENSG00000147381	yes				MAGE family member A4
SH2D3C	ENSG00000095370	yes	yes			SH2 domain containing 3C
FMR1	ENSG00000102081	yes				FMRP translational regulator 1
LAMP1	ENSG00000185896	yes	yes			lysosomal associated membrane protein 1
C1QTNF2	ENSG00000145861	yes				C1q and TNF related 2
MAGEA10	ENSG00000124260	yes				MAGE family member A10
DRD2	ENSG00000149295	yes				dopamine receptor D2
COLEC10	ENSG00000184374	yes				collectin subfamily member 10
SCN3B	ENSG00000166257	yes				sodium voltage-gated channel beta subunit 3
MAGEA1	ENSG00000198681	yes				MAGE family member A1
CHSY3	ENSG00000198108	yes				chondroitin sulfate synthase 3
	ENSG00000283812	yes
GPR22	ENSG00000172209	yes				G protein-coupled receptor 22
SUMO3	ENSG00000184900	yes				small ubiquitin like modifier 3
LMNA	ENSG00000160789	yes				lamin A/C
ESR1	ENSG00000091831	yes	yes			estrogen receptor 1
DOCK1	ENSG00000150760	yes				dedicator of cytokinesis 1
TNFSF13B	ENSG00000102524	yes				TNF superfamily member 13b
ARHGEF17	ENSG00000110237	yes				Rho guanine nucleotide exchange factor 17
	ENSG00000242441	yes
BCAP31	ENSG00000185825	yes				B cell receptor associated protein 31
LITAF	ENSG00000189067	yes				lipopolysaccharide induced TNF factor
ZNF197	ENSG00000186448	yes				zinc finger protein 197
	ENSG00000281709	yes
ZFP2	ENSG00000198939	yes				ZFP2 zinc finger protein
	ENSG00000277796	yes
CSNK1A1L	ENSG00000180138	yes				casein kinase 1 alpha 1 like
SERPINA5	ENSG00000188488	yes				serpin family A member 5
RIPK4	ENSG00000183421	yes				receptor interacting serine/threonine kinase 4
PSAT1	ENSG00000135069	yes				phosphoserine aminotransferase 1
SUMO2	ENSG00000188612	yes				small ubiquitin like modifier 2
POU2F1	ENSG00000143190	yes				POU class 2 homeobox 1
RANGAP1	ENSG00000100401	yes				Ran GTPase activating protein 1
SUMO1	ENSG00000116030	yes				small ubiquitin like modifier 1
DDIT3	ENSG00000175197	yes				DNA damage inducible transcript 3
CCT7	ENSG00000135624	yes				chaperonin containing TCP1 subunit 7
TBX2	ENSG00000121068	yes				T-box transcription factor 2
ZNF384	ENSG00000126746	yes				zinc finger protein 384
MED16	ENSG00000175221	yes				mediator complex subunit 16
DENND4A	ENSG00000174485	yes				DENN domain containing 4A
BATF3	ENSG00000123685	yes				basic leucine zipper ATF-like transcription factor 3
TAF5L	ENSG00000135801	yes				TATA-box binding protein associated factor 5 like
EDA2R	ENSG00000131080	yes				ectodysplasin A2 receptor
CREB3	ENSG00000107175	yes	yes			cAMP responsive element binding protein 3
ATF3	ENSG00000162772	yes				activating transcription factor 3
ATF4	ENSG00000128272	yes				activating transcription factor 4
CEBPG	ENSG00000153879	yes				CCAAT enhancer binding protein gamma
BATF	ENSG00000156127	yes				basic leucine zipper ATF-like transcription factor
NRAS	ENSG00000213281	yes	yes			NRAS proto-oncogene, GTPase
CEBPA	ENSG00000245848	yes				CCAAT enhancer binding protein alpha
FOS	ENSG00000170345	yes				Fos proto-oncogene, AP-1 transcription factor subunit
FOSL1	ENSG00000175592	yes				FOS like 1, AP-1 transcription factor subunit
BATF2	ENSG00000168062	yes				basic leucine zipper ATF-like transcription factor 2
ATF5	ENSG00000169136	yes				activating transcription factor 5
JUN	ENSG00000177606	yes				Jun proto-oncogene, AP-1 transcription factor subunit
ELOB	ENSG00000103363	yes				elongin B
HLA-DRB1	ENSG00000196126	yes				major histocompatibility complex, class II, DR beta 1
F9	ENSG00000101981	yes				coagulation factor IX
SEC16A	ENSG00000148396	yes				SEC16 homolog A, endoplasmic reticulum export factor
HRAS	ENSG00000174775	yes	yes			HRas proto-oncogene, GTPase
	ENSG00000276536	yes	yes
GLUD1	ENSG00000148672	yes				glutamate dehydrogenase 1
SKP2	ENSG00000145604	yes				S-phase kinase associated protein 2
NTPCR	ENSG00000135778	yes				nucleoside-triphosphatase, cancer-related
KRAS	ENSG00000133703	yes	yes			KRAS proto-oncogene, GTPase
BAG5	ENSG00000166170	yes				BAG cochaperone 5
IL13RA2	ENSG00000123496	yes				interleukin 13 receptor subunit alpha 2
RCN2	ENSG00000117906	yes				reticulocalbin 2
TRIM54	ENSG00000138100	yes				tripartite motif containing 54
TUBB2B	ENSG00000137285	yes				tubulin beta 2B class IIb
HAX1	ENSG00000143575	yes				HCLS1 associated protein X-1
IRS4	ENSG00000133124	yes				insulin receptor substrate 4
PFKL	ENSG00000141959	yes				phosphofructokinase, liver type
LRP1	ENSG00000123384	yes				LDL receptor related protein 1
HSP90AB1	ENSG00000096384	yes				heat shock protein 90 alpha family class B member 1
BLK	ENSG00000136573	yes				BLK proto-oncogene, Src family tyrosine kinase
ARL11	ENSG00000152213	yes				ADP ribosylation factor like GTPase 11
TUBAL3	ENSG00000178462	yes				tubulin alpha like 3
MAP1B	ENSG00000131711	yes				microtubule associated protein 1B
YWHAB	ENSG00000166913	yes				tyrosine 3-monooxygenase/tryptophan 5-monooxygenase activation protein beta
PAX9	ENSG00000198807	yes				paired box 9
YWHAG	ENSG00000170027	yes				tyrosine 3-monooxygenase/tryptophan 5-monooxygenase activation protein gamma
NUP153	ENSG00000124789	yes				nucleoporin 153
NPIPB5	ENSG00000243716	yes		yes		nuclear pore complex interacting protein family member B5
DYNC1H1	ENSG00000197102	yes				dynein cytoplasmic 1 heavy chain 1
SNRNP200	ENSG00000144028	yes				small nuclear ribonucleoprotein U5 subunit 200
TUBA1C	ENSG00000167553	yes				tubulin alpha 1c
TUBB6	ENSG00000176014	yes				tubulin beta 6 class V
PSMC2	ENSG00000161057	yes				proteasome 26S subunit, ATPase 2
PRPF8	ENSG00000174231	yes				pre-mRNA processing factor 8
	ENSG00000274442	yes
APC	ENSG00000134982	yes				APC regulator of WNT signaling pathway
ERBB4	ENSG00000178568	yes				erb-b2 receptor tyrosine kinase 4
KPNB1	ENSG00000108424	yes				karyopherin subunit beta 1
SOX14	ENSG00000168875	yes				SRY-box transcription factor 14
IRX6	ENSG00000159387	yes				iroquois homeobox 6
C15orf48	ENSG00000166920	yes				chromosome 15 open reading frame 48
HES5	ENSG00000197921	yes				hes family bHLH transcription factor 5
	ENSG00000273529	yes
IRX5	ENSG00000176842	yes				iroquois homeobox 5
PSMG3	ENSG00000157778	yes				proteasome assembly chaperone 3
FAM174A	ENSG00000174132	yes				family with sequence similarity 174 member A
PAX5	ENSG00000196092	yes				paired box 5
HHEX	ENSG00000152804	yes				hematopoietically expressed homeobox
ZSCAN4	ENSG00000180532	yes				zinc finger and SCAN domain containing 4
NDUFS6	ENSG00000145494	yes				NADH:ubiquinone oxidoreductase subunit S6
BHLHE40	ENSG00000134107	yes				basic helix-loop-helix family member e40
NR2F2	ENSG00000185551	yes				nuclear receptor subfamily 2 group F member 2
HEY2	ENSG00000135547	yes				hes related family bHLH transcription factor with YRPW motif 2
HEY1	ENSG00000164683	yes				hes related family bHLH transcription factor with YRPW motif 1
YIPF3	ENSG00000137207	yes				Yip1 domain family member 3
ZBTB14	ENSG00000198081	yes				zinc finger and BTB domain containing 14
ENPP6	ENSG00000164303	yes				ectonucleotide pyrophosphatase/phosphodiesterase 6
NDUFC2	ENSG00000151366	yes				NADH:ubiquinone oxidoreductase subunit C2
NDUFB8	ENSG00000166136	yes				NADH:ubiquinone oxidoreductase subunit B8
GALNT6	ENSG00000139629	yes				polypeptide N-acetylgalactosaminyltransferase 6
NDUFB9	ENSG00000147684	yes				NADH:ubiquinone oxidoreductase subunit B9
NDUFAF1	ENSG00000137806	yes				NADH:ubiquinone oxidoreductase complex assembly factor 1
NDUFB6	ENSG00000165264	yes				NADH:ubiquinone oxidoreductase subunit B6
FUT1	ENSG00000174951	yes				fucosyltransferase 1 (H blood group)
NDUFA4	ENSG00000189043	yes				NDUFA4 mitochondrial complex associated
SCAND1	ENSG00000171222	yes				SCAN domain containing 1
ACAD9	ENSG00000177646	yes				acyl-CoA dehydrogenase family member 9
NDUFS3	ENSG00000213619	yes				NADH:ubiquinone oxidoreductase core subunit S3
	ENSG00000285387	yes
NDUFB1	ENSG00000183648	yes				NADH:ubiquinone oxidoreductase subunit B1
	ENSG00000198786	yes
	ENSG00000198886	yes
NDUFB10	ENSG00000140990	yes				NADH:ubiquinone oxidoreductase subunit B10
C3AR1	ENSG00000171860	yes				complement C3a receptor 1
AIFM1	ENSG00000156709	yes				apoptosis inducing factor mitochondria associated 1
APPL1	ENSG00000157500	yes				adaptor protein, phosphotyrosine interacting with PH domain and leucine zipper 1
ADAM33	ENSG00000149451	yes				ADAM metallopeptidase domain 33
JAGN1	ENSG00000171135	yes				jagunal homolog 1
SYS1	ENSG00000204070	yes				SYS1 golgi trafficking protein
TMEM11	ENSG00000178307	yes				transmembrane protein 11
CLDN19	ENSG00000164007	yes				claudin 19
MAPK14	ENSG00000112062	yes				mitogen-activated protein kinase 14
GABARAP	ENSG00000170296	yes				GABA type A receptor-associated protein
LPAR1	ENSG00000198121	yes				lysophosphatidic acid receptor 1
NDUFA13	ENSG00000186010	yes				NADH:ubiquinone oxidoreductase subunit A13
PTTG1IP	ENSG00000183255	yes				PTTG1 interacting protein
LHFPL3	ENSG00000187416	yes				LHFPL tetraspan subfamily member 3
NDUFA11	ENSG00000174886	yes				NADH:ubiquinone oxidoreductase subunit A11
ZDHHC24	ENSG00000174165	yes				zinc finger DHHC-type containing 24
BMP10	ENSG00000163217	yes				bone morphogenetic protein 10
MAL	ENSG00000172005	yes				mal, T cell differentiation protein
NDUFA12	ENSG00000184752	yes				NADH:ubiquinone oxidoreductase subunit A12
NDUFS5	ENSG00000168653	yes				NADH:ubiquinone oxidoreductase subunit S5
CXCL9	ENSG00000138755	yes				C-X-C motif chemokine ligand 9
GDPD5	ENSG00000158555	yes				glycerophosphodiester phosphodiesterase domain containing 5
PARL	ENSG00000175193	yes				presenilin associated rhomboid like
NDUFA6	ENSG00000184983	yes				NADH:ubiquinone oxidoreductase subunit A6
	ENSG00000272765	yes
	ENSG00000273397	yes
	ENSG00000277365	yes
	ENSG00000281013	yes
OMA1	ENSG00000162600	yes				OMA1 zinc metallopeptidase
ADIPOQ	ENSG00000181092	yes				adiponectin, C1Q and collagen domain containing
NDUFA9	ENSG00000139180	yes				NADH:ubiquinone oxidoreductase subunit A9
IMMP1L	ENSG00000148950	yes				inner mitochondrial membrane peptidase subunit 1
HDAC6	ENSG00000094631	yes				histone deacetylase 6
SAMD1	ENSG00000141858	yes				sterile alpha motif domain containing 1
NCSTN	ENSG00000162736	yes				nicastrin
	ENSG00000243509	yes
MAPT	ENSG00000186868	yes				microtubule associated protein tau
ABCC5	ENSG00000114770	yes				ATP binding cassette subfamily C member 5
CDK4	ENSG00000135446	yes				cyclin dependent kinase 4
SBF2	ENSG00000133812	yes				SET binding factor 2
	ENSG00000204487	yes
	ENSG00000206437	yes
	ENSG00000223448	yes
LTB	ENSG00000227507	yes				lymphotoxin beta
	ENSG00000231314	yes
	ENSG00000236237	yes
	ENSG00000236925	yes
	ENSG00000238114	yes
COX14	ENSG00000178449	yes				cytochrome c oxidase assembly factor COX14
PLGRKT	ENSG00000107020	yes				plasminogen receptor with a C-terminal lysine
TNFRSF14	ENSG00000157873	yes				TNF receptor superfamily member 14
	ENSG00000273936	yes
CEP290	ENSG00000198707	yes				centrosomal protein 290
	ENSG00000275331	yes
ABCC6	ENSG00000091262	yes				ATP binding cassette subfamily C member 6
SFXN1	ENSG00000164466	yes				sideroflexin 1
PDHA1	ENSG00000131828	yes				pyruvate dehydrogenase E1 subunit alpha 1
DLD	ENSG00000091140	yes				dihydrolipoamide dehydrogenase
SCO1	ENSG00000133028	yes				synthesis of cytochrome C oxidase 1
RABGEF1	ENSG00000154710	yes				RAB guanine nucleotide exchange factor 1
COG6	ENSG00000133103	yes	yes			component of oligomeric golgi complex 6
CA14	ENSG00000118298	yes				carbonic anhydrase 14
SETDB1	ENSG00000143379	yes	yes			SET domain bifurcated histone lysine methyltransferase 1
VAMP4	ENSG00000117533	yes				vesicle associated membrane protein 4
EXOC1	ENSG00000090989	yes				exocyst complex component 1
LOXL3	ENSG00000115318	yes				lysyl oxidase like 3
STX11	ENSG00000135604	yes				syntaxin 11
OPRM1	ENSG00000112038	yes				opioid receptor mu 1
MAP7D2	ENSG00000184368	yes				MAP7 domain containing 2
REPS1	ENSG00000135597	yes				RALBP1 associated Eps domain containing 1
PNKD	ENSG00000127838	yes				PNKD metallo-beta-lactamase domain containing
EXOC6	ENSG00000138190	yes				exocyst complex component 6
EXOC8	ENSG00000116903	yes				exocyst complex component 8
ACTR3B	ENSG00000133627	yes				actin related protein 3B
EDRF1	ENSG00000107938	yes				erythroid differentiation regulatory factor 1
OAS1	ENSG00000089127	yes				2'-5'-oligoadenylate synthetase 1
AP2A1	ENSG00000196961	yes				adaptor related protein complex 2 subunit alpha 1
EXOC6B	ENSG00000144036	yes				exocyst complex component 6B
ZNF609	ENSG00000180357	yes				zinc finger protein 609
SCN2B	ENSG00000149575	yes				sodium voltage-gated channel beta subunit 2
EXOC3	ENSG00000180104	yes				exocyst complex component 3
STX8	ENSG00000170310	yes				syntaxin 8
BMP2K	ENSG00000138756	yes				BMP2 inducible kinase
CSTF2T	ENSG00000177613	yes				cleavage stimulation factor subunit 2 tau variant
UNC93B1	ENSG00000110057	yes	yes			unc-93 homolog B1, TLR signaling regulator
STON2	ENSG00000140022	yes				stonin 2
TMEM17	ENSG00000186889	yes	yes			transmembrane protein 17
SPACA9	ENSG00000165698	yes				sperm acrosome associated 9
TNPO2	ENSG00000105576	yes				transportin 2
ERP29	ENSG00000089248	yes				endoplasmic reticulum protein 29
AP2M1	ENSG00000161203	yes				adaptor related protein complex 2 subunit mu 1
EXOC7	ENSG00000182473	yes				exocyst complex component 7
NPY2R	ENSG00000185149	yes				neuropeptide Y receptor Y2
IL1R2	ENSG00000115590	yes				interleukin 1 receptor type 2
STAMBPL1	ENSG00000138134	yes				STAM binding protein like 1
CCDC102B	ENSG00000150636	yes				coiled-coil domain containing 102B
DSN1	ENSG00000149636	yes				DSN1 component of MIS12 kinetochore complex
TMEM216	ENSG00000187049	yes				transmembrane protein 216
MAB21L2	ENSG00000181541	yes				mab-21 like 2
TXLNB	ENSG00000164440	yes				taxilin beta
RAB4B	ENSG00000167578	yes				RAB4B, member RAS oncogene family
DEUP1	ENSG00000165325	yes				deuterosome assembly protein 1
EXOC4	ENSG00000131558	yes				exocyst complex component 4
STIM1	ENSG00000167323	yes				stromal interaction molecule 1
KIFC3	ENSG00000140859	yes				kinesin family member C3
EXOC2	ENSG00000112685	yes				exocyst complex component 2
C1orf216	ENSG00000142686	yes				chromosome 1 open reading frame 216
IQCB1	ENSG00000173226	yes				IQ motif containing B1
SOX10	ENSG00000100146	yes				SRY-box transcription factor 10
FGA	ENSG00000171560	yes				fibrinogen alpha chain
TBX21	ENSG00000073861	yes				T-box transcription factor 21
HDDC3	ENSG00000184508	yes				HD domain containing 3
KXD1	ENSG00000105700	yes				KxDL motif containing 1
FRMD6	ENSG00000139926	yes				FERM domain containing 6
MAGEA6	ENSG00000197172	yes				MAGE family member A6
BRMS1L	ENSG00000100916	yes				BRMS1 like transcriptional repressor
CRYBB1	ENSG00000100122	yes				crystallin beta B1
HGS	ENSG00000185359	yes				hepatocyte growth factor-regulated tyrosine kinase substrate
TXNL4A	ENSG00000141759	yes				thioredoxin like 4A
	ENSG00000168118	yes
RAB14	ENSG00000119396	yes				RAB14, member RAS oncogene family
EPHA1	ENSG00000146904	yes				EPH receptor A1
	ENSG00000284816	yes
NSF	ENSG00000073969	yes				N-ethylmaleimide sensitive factor, vesicle fusing ATPase
	ENSG00000276262	yes
	ENSG00000278174	yes
SOD1	ENSG00000142168	yes				superoxide dismutase 1
AP2A2	ENSG00000183020	yes				adaptor related protein complex 2 subunit alpha 2
AP1S2	ENSG00000182287	yes				adaptor related protein complex 1 subunit sigma 2
IFT57	ENSG00000114446	yes				intraflagellar transport 57
CDH2	ENSG00000170558	yes				cadherin 2
PTK6	ENSG00000101213	yes				protein tyrosine kinase 6
RAB8A	ENSG00000167461	yes				RAB8A, member RAS oncogene family
THOC1	ENSG00000079134	yes				THO complex 1
MAGEA3	ENSG00000221867	yes				MAGE family member A3
STAMBP	ENSG00000124356	yes				STAM binding protein
BARD1	ENSG00000138376	yes				BRCA1 associated RING domain 1
TSC1	ENSG00000165699	yes				TSC complex subunit 1
TGOLN2	ENSG00000152291	yes	yes			trans-golgi network protein 2
ODF2	ENSG00000136811	yes				outer dense fiber of sperm tails 2
SPRED1	ENSG00000166068	yes				sprouty related EVH1 domain containing 1
	ENSG00000264364	yes
SNW1	ENSG00000100603	yes				SNW domain containing 1
PYCARD	ENSG00000103490	yes				PYD and CARD domain containing
PRKCG	ENSG00000126583	yes				protein kinase C gamma
GAPDH	ENSG00000111640	yes				glyceraldehyde-3-phosphate dehydrogenase
BDNF	ENSG00000176697	yes				brain derived neurotrophic factor
CRYAB	ENSG00000109846	yes				crystallin alpha B
TSSK3	ENSG00000162526	yes				testis specific serine kinase 3
HTT	ENSG00000197386	yes				huntingtin
USP26	ENSG00000134588	yes				ubiquitin specific peptidase 26
TARDBP	ENSG00000120948	yes				TAR DNA binding protein
STUB1	ENSG00000103266	yes				STIP1 homology and U-box containing protein 1
NRBP2	ENSG00000185189	yes				nuclear receptor binding protein 2
LACTB	ENSG00000103642	yes				lactamase beta
TSSK1B	ENSG00000212122	yes				testis specific serine kinase 1B
MAP9	ENSG00000164114	yes				microtubule associated protein 9
CHCHD4	ENSG00000163528	yes				coiled-coil-helix-coiled-coil-helix domain containing 4
SNCA	ENSG00000145335	yes				synuclein alpha
BCKDK	ENSG00000103507	yes				branched chain keto acid dehydrogenase kinase
OTUB1	ENSG00000167770	yes				OTU deubiquitinase, ubiquitin aldehyde binding 1
CDK20	ENSG00000156345	yes				cyclin dependent kinase 20
ACTR6	ENSG00000075089	yes				actin related protein 6
NEK7	ENSG00000151414	yes				NIMA related kinase 7
STK35	ENSG00000125834	yes				serine/threonine kinase 35
EIF1B	ENSG00000114784	yes				eukaryotic translation initiation factor 1B
VCAM1	ENSG00000162692	yes				vascular cell adhesion molecule 1
SCYL2	ENSG00000136021	yes				SCY1 like pseudokinase 2
LATS2	ENSG00000150457	yes				large tumor suppressor kinase 2
PDK4	ENSG00000004799	yes				pyruvate dehydrogenase kinase 4
PKDCC	ENSG00000162878	yes				protein kinase domain containing, cytoplasmic
RPS6KA5	ENSG00000100784	yes				ribosomal protein S6 kinase A5
IMMP2L	ENSG00000184903	yes				inner mitochondrial membrane peptidase subunit 2
CAMK1	ENSG00000134072	yes				calcium/calmodulin dependent protein kinase I
YME1L1	ENSG00000136758	yes				YME1 like 1 ATPase
ADCY5	ENSG00000173175	yes				adenylate cyclase 5
SERPINH1	ENSG00000149257	yes				serpin family H member 1
MCC	ENSG00000171444	yes				MCC regulator of WNT signaling pathway
VIM	ENSG00000026025	yes				vimentin
PSEN2	ENSG00000143801	yes				presenilin 2
AURKB	ENSG00000178999	yes				aurora kinase B
MAP2K7	ENSG00000076984	yes				mitogen-activated protein kinase kinase 7
	ENSG00000243678	yes
	ENSG00000261371	yes
PCNA	ENSG00000132646	yes				proliferating cell nuclear antigen
MAP3K7	ENSG00000135341	yes				mitogen-activated protein kinase kinase kinase 7
ATXN1	ENSG00000124788	yes				ataxin 1
EPB41	ENSG00000159023	yes				erythrocyte membrane protein band 4.1
	ENSG00000263528	yes
IRAK1	ENSG00000184216	yes				interleukin 1 receptor associated kinase 1
PAK2	ENSG00000180370	yes				p21 (RAC1) activated kinase 2
GH1	ENSG00000259384	yes	yes			growth hormone 1
PLEKHA7	ENSG00000166689	yes	yes			pleckstrin homology domain containing A7
HTRA2	ENSG00000115317	yes				HtrA serine peptidase 2
ZDHHC5	ENSG00000156599	yes				zinc finger DHHC-type palmitoyltransferase 5
DNAJC7	ENSG00000168259	yes				DnaJ heat shock protein family (Hsp40) member C7
MBOAT1	ENSG00000172197	yes				membrane bound O-acyltransferase domain containing 1
CAPZA2	ENSG00000198898	yes				capping actin protein of muscle Z-line subunit alpha 2
TGFBR2	ENSG00000163513	yes				transforming growth factor beta receptor 2
	ENSG00000278259	yes
	ENSG00000278372	yes
	ENSG00000141140	yes
MYO18A	ENSG00000196535	yes				myosin XVIIIA
DBN1	ENSG00000113758	yes				drebrin 1
MED4	ENSG00000136146	yes				mediator complex subunit 4
CLTB	ENSG00000175416	yes				clathrin light chain B
GAK	ENSG00000178950	yes				cyclin G associated kinase
PPP1CB	ENSG00000213639	yes				protein phosphatase 1 catalytic subunit beta
MAP3K21	ENSG00000143674	yes				mitogen-activated protein kinase kinase kinase 21
	ENSG00000240563	yes
SYNPO	ENSG00000171992	yes				synaptopodin
RRP1B	ENSG00000160208	yes				ribosomal RNA processing 1B
OSBPL10	ENSG00000144645	yes				oxysterol binding protein like 10
PRKACA	ENSG00000072062	yes				protein kinase cAMP-activated catalytic subunit alpha
	ENSG00000288516	yes
TRAF6	ENSG00000175104	yes	yes			TNF receptor associated factor 6
MAP1LC3C	ENSG00000197769	yes				microtubule associated protein 1 light chain 3 gamma
WNK3	ENSG00000196632	yes				WNK lysine deficient protein kinase 3
GABARAPL1	ENSG00000139112	yes				GABA type A receptor associated protein like 1
TFG	ENSG00000114354	yes				trafficking from ER to golgi regulator
ATP6AP2	ENSG00000182220	yes				ATPase H+ transporting accessory protein 2
BMI1	ENSG00000168283	yes	yes			BMI1 proto-oncogene, polycomb ring finger
LRRK2	ENSG00000188906	yes				leucine rich repeat kinase 2
MAP1LC3B	ENSG00000140941	yes				microtubule associated protein 1 light chain 3 beta
IQGAP1	ENSG00000140575	yes				IQ motif containing GTPase activating protein 1
OCRL	ENSG00000122126	yes				OCRL inositol polyphosphate-5-phosphatase
CLTC	ENSG00000141367	yes				clathrin heavy chain
NCK1	ENSG00000158092	yes	yes			NCK adaptor protein 1
FLNA	ENSG00000196924	yes				filamin A
IL1RL1	ENSG00000115602		yes		yes	interleukin 1 receptor like 1
CLEC2D	ENSG00000069493		yes			C-type lectin domain family 2 member D
SLC38A1	ENSG00000111371		yes			solute carrier family 38 member 1
IL5RA	ENSG00000091181		yes		yes	interleukin 5 receptor subunit alpha
SIGLEC8	ENSG00000105366		yes		yes	sialic acid binding Ig like lectin 8
TTC7B	ENSG00000165914		yes		yes	tetratricopeptide repeat domain 7B
FAM126A	ENSG00000122591		yes			family with sequence similarity 126 member A
CTDSPL	ENSG00000144677		yes			CTD small phosphatase like
RGS20	ENSG00000147509		yes			regulator of G protein signaling 20
FAM126B	ENSG00000155744		yes			family with sequence similarity 126 member B
RUSC1	ENSG00000160753		yes			RUN and SH3 domain containing 1
TIMM29	ENSG00000142444		yes			translocase of inner mitochondrial membrane 29
PEBP1	ENSG00000089220		yes			phosphatidylethanolamine binding protein 1
DDX19B	ENSG00000157349		yes			DEAD-box helicase 19B
SEMA7A	ENSG00000138623		yes		yes	semaphorin 7A (John Milton Hagen blood group)
TMEM214	ENSG00000119777		yes			transmembrane protein 214
SMPD3	ENSG00000103056		yes		yes	sphingomyelin phosphodiesterase 3
LMF2	ENSG00000100258		yes			lipase maturation factor 2
TMEM39B	ENSG00000121775		yes			transmembrane protein 39B
SLC29A1	ENSG00000112759		yes		yes	solute carrier family 29 member 1 (Augustine blood group)
SOAT1	ENSG00000057252		yes			sterol O-acyltransferase 1
CKAP4	ENSG00000136026		yes			cytoskeleton associated protein 4
APOB	ENSG00000084674		yes			apolipoprotein B
ATP6V0A1	ENSG00000033627		yes			ATPase H+ transporting V0 subunit a1
SLC18A1	ENSG00000036565		yes			solute carrier family 18 member A1
SLC9A1	ENSG00000090020		yes			solute carrier family 9 member A1
PNPLA6	ENSG00000032444		yes		yes	patatin like phospholipase domain containing 6
CD79B	ENSG00000007312		yes			CD79b molecule
SLC22A16	ENSG00000004809		yes			solute carrier family 22 member 16
EED	ENSG00000074266		yes			embryonic ectoderm development
CRMP1	ENSG00000072832		yes			collapsin response mediator protein 1
PLXNC1	ENSG00000136040		yes			plexin C1
RIF1	ENSG00000080345		yes			replication timing regulatory factor 1
FYN	ENSG00000010810		yes			FYN proto-oncogene, Src family tyrosine kinase
ABL1	ENSG00000097007		yes			ABL proto-oncogene 1, non-receptor tyrosine kinase
SORD	ENSG00000140263		yes		yes	sorbitol dehydrogenase
CAV1	ENSG00000105974		yes			caveolin 1
PRR11	ENSG00000068489		yes			proline rich 11
ENG	ENSG00000106991		yes			endoglin
KLF9	ENSG00000119138		yes			Kruppel like factor 9
CLEC7A	ENSG00000172243		yes			C-type lectin domain containing 7A
GPR152	ENSG00000175514		yes			G protein-coupled receptor 152
IL33	ENSG00000137033		yes			interleukin 33
SIGLEC12	ENSG00000254521		yes			sialic acid binding Ig like lectin 12
GPR42	ENSG00000126251		yes			G protein-coupled receptor 42
ASGR2	ENSG00000161944		yes			asialoglycoprotein receptor 2
TSPAN18	ENSG00000157570		yes			tetraspanin 18
CLEC12B	ENSG00000256660		yes			C-type lectin domain family 12 member B
YIPF6	ENSG00000181704		yes			Yip1 domain family member 6
MCFD2	ENSG00000180398		yes			multiple coagulation factor deficiency 2, ER cargo receptor complex subunit
CREB3L1	ENSG00000157613		yes			cAMP responsive element binding protein 3 like 1
IRAK4	ENSG00000198001		yes			interleukin 1 receptor associated kinase 4
MYD88	ENSG00000172936		yes			MYD88 innate immune signal transduction adaptor
JAK1	ENSG00000162434		yes			Janus kinase 1
TFF1	ENSG00000160182		yes			trefoil factor 1
RAB3IL1	ENSG00000167994		yes			RAB3A interacting protein like 1
SDCBP	ENSG00000137575		yes			syndecan binding protein
CSF2RB	ENSG00000100368		yes			colony stimulating factor 2 receptor subunit beta
IL5	ENSG00000113525		yes			interleukin 5
JAK2	ENSG00000096968		yes			Janus kinase 2
ALOX15	ENSG00000161905		yes		yes	arachidonate 15-lipoxygenase
	ENSG00000288455		yes
GRB2	ENSG00000177885		yes			growth factor receptor bound protein 2
ENDOD1	ENSG00000149218		yes			endonuclease domain containing 1
DPY19L1	ENSG00000173852		yes			dpy-19 like C-mannosyltransferase 1
PPP3CA	ENSG00000138814		yes			protein phosphatase 3 catalytic subunit alpha
ADGRG5	ENSG00000159618		yes			adhesion G protein-coupled receptor G5
PPP3R1	ENSG00000221823		yes			protein phosphatase 3 regulatory subunit B, alpha
ADGRE5	ENSG00000123146		yes			adhesion G protein-coupled receptor E5
PTGIR	ENSG00000160013		yes			prostaglandin I2 receptor
STOM	ENSG00000148175		yes			stomatin
SLC22A9	ENSG00000149742		yes			solute carrier family 22 member 9
	ENSG00000188394		yes
SIGLECL1	ENSG00000179213		yes			SIGLEC family like 1
SLC12A9	ENSG00000146828		yes			solute carrier family 12 member 9
SRC	ENSG00000197122		yes			SRC proto-oncogene, non-receptor tyrosine kinase
SGPL1	ENSG00000166224		yes			sphingosine-1-phosphate lyase 1
CHRM4	ENSG00000180720		yes			cholinergic receptor muscarinic 4
LRRTM1	ENSG00000162951		yes			leucine rich repeat transmembrane neuronal 1
PDCD1	ENSG00000188389		yes			programmed cell death 1
	ENSG00000276977		yes
ZNRF4	ENSG00000105428		yes			zinc and ring finger 4
HAVCR2	ENSG00000135077		yes			hepatitis A virus cellular receptor 2
APLNR	ENSG00000134817		yes			apelin receptor
RAB5A	ENSG00000144566		yes			RAB5A, member RAS oncogene family
EVA1C	ENSG00000166979		yes			eva-1 homolog C
	ENSG00000272674		yes
KCNS3	ENSG00000170745		yes			potassium voltage-gated channel modifier subfamily S member 3
CDH5	ENSG00000179776		yes			cadherin 5
FPR2	ENSG00000171049		yes			formyl peptide receptor 2
GNB2	ENSG00000172354		yes			G protein subunit beta 2
HTR2C	ENSG00000147246		yes			5-hydroxytryptamine receptor 2C
GDF9	ENSG00000164404		yes			growth differentiation factor 9
RBM48	ENSG00000127993		yes			RNA binding motif protein 48
PDPK1	ENSG00000140992		yes			3-phosphoinositide dependent protein kinase 1
COPS6	ENSG00000168090		yes			COP9 signalosome subunit 6
VOPP1	ENSG00000154978		yes			VOPP1 WW domain binding protein
RAC1	ENSG00000136238		yes			Rac family small GTPase 1
MED31	ENSG00000108590		yes			mediator complex subunit 31
PLEKHM1	ENSG00000225190		yes			pleckstrin homology and RUN domain containing M1
	ENSG00000276358		yes
	ENSG00000277111		yes
	ENSG00000206342		yes
	ENSG00000226033		yes
	ENSG00000226257		yes
	ENSG00000234947		yes
	ENSG00000236250		yes
AQP1	ENSG00000240583		yes			aquaporin 1 (Colton blood group)
PPIB	ENSG00000166794		yes			peptidylprolyl isomerase B
RACK1	ENSG00000204628		yes			receptor for activated C kinase 1
TNF	ENSG00000232810		yes			tumor necrosis factor
	ENSG00000230108		yes
	ENSG00000228849		yes
	ENSG00000228321		yes
	ENSG00000223952		yes
	ENSG00000206439		yes
	ENSG00000204490		yes
XRCC6	ENSG00000196419		yes			X-ray repair cross complementing 6
RYBP	ENSG00000163602		yes			RING1 and YY1 binding protein
CAMK2D	ENSG00000145349		yes			calcium/calmodulin dependent protein kinase II delta
COQ8A	ENSG00000163050		yes			coenzyme Q8A
JAK3	ENSG00000105639		yes			Janus kinase 3
RPS6KL1	ENSG00000198208		yes			ribosomal protein S6 kinase like 1
RELA	ENSG00000173039		yes			RELA proto-oncogene, NF-kB subunit
CFAP97	ENSG00000164323		yes			cilia and flagella associated protein 97
TNIK	ENSG00000154310		yes			TRAF2 and NCK interacting kinase
PRKD1	ENSG00000184304		yes			protein kinase D1
PDLIM7	ENSG00000196923		yes			PDZ and LIM domain 7
PRKCE	ENSG00000171132		yes			protein kinase C epsilon
NBEAL2	ENSG00000160796		yes			neurobeachin like 2

## Sheet: Legend
Supplementary Table S2. The first-degree interactomes of the DEGs for R alone and for R+A.
