# Supplementary material for: Distinction between rhinitis alone and rhinitis with asthma using interactomics
Source: Sci Rep. 2023 Aug 12;13:13125. doi: 10.1038/s41598-023-39987-6 (PMC10423213; doi:10.1038/s41598-023-39987-6)
Supplement: Supplementary file 1 — Supplementary Information. [file 41598_2023_39987_MOESM1_ESM.zip › Supplementary_data/SuppTable_S3.xlsx]

## Sheet: Rhinitis Alone
Category	Pathway	Fold.Enrichment	FDR	PValue	Genes.ensembl	Genes.HGNC
REACTOME_PATHWAY	Complex I biogenesis	15.9479	8.86747e-23	3.30876e-25	ENSG00000137806, ENSG00000183648, ENSG00000130159, ENSG00000198886, ENSG00000198786, ENSG00000119421, ENSG00000281013, ENSG00000177646, ENSG00000273397, ENSG00000168653, ENSG00000166136, ENSG00000165264, ENSG00000139180, ENSG00000145494, ENSG00000123545, ENSG00000272765, ENSG00000184983, ENSG00000285387, ENSG00000113845, ENSG00000136521, ENSG00000174886, ENSG00000099795, ENSG00000119013, ENSG0000…	ACAD9,ECSIT,MT-ND4,MT-ND5,NDUFA11,NDUFA12,NDUFA13,NDUFA2,NDUFA6,NDUFA8,NDUFA9,NDUFAF1,NDUFAF4,NDUFB1,NDUFB10,NDUFB3,NDUFB5,NDUFB6,NDUFB7,NDUFB8,NDUFB9,NDUFC2,NDUFS3,NDUFS5,NDUFS6,NDUFS7,TIMMDC1
REACTOME_PATHWAY	Respiratory electron transport	9.80614	7.59318e-19	5.66655e-21	ENSG00000137806, ENSG00000183648, ENSG00000133028, ENSG00000130159, ENSG00000198886, ENSG00000198786, ENSG00000119421, ENSG00000281013, ENSG00000177646, ENSG00000273397, ENSG00000168653, ENSG00000166136, ENSG00000165264, ENSG00000139180, ENSG00000145494, ENSG00000123545, ENSG00000272765, ENSG00000184983, ENSG00000285387, ENSG00000113845, ENSG00000136521, ENSG00000174886, ENSG00000099795, ENSG0000…	ACAD9,COX14,ECSIT,MT-ND4,MT-ND5,NDUFA11,NDUFA12,NDUFA13,NDUFA2,NDUFA4,NDUFA6,NDUFA8,NDUFA9,NDUFAF1,NDUFAF4,NDUFB1,NDUFB10,NDUFB3,NDUFB5,NDUFB6,NDUFB7,NDUFB8,NDUFB9,NDUFC2,NDUFS3,NDUFS5,NDUFS6,NDUFS7,SCO1,TIMMDC1
REACTOME_PATHWAY	Respiratory electron transport, ATP synthesis by chemiosmotic coupling, and heat production by uncoupling proteins.	8.21811	2.54757e-17	2.85175e-19	ENSG00000137806, ENSG00000183648, ENSG00000133028, ENSG00000130159, ENSG00000099624, ENSG00000198886, ENSG00000198786, ENSG00000119421, ENSG00000281013, ENSG00000177646, ENSG00000273397, ENSG00000168653, ENSG00000166136, ENSG00000165264, ENSG00000139180, ENSG00000145494, ENSG00000123545, ENSG00000272765, ENSG00000184983, ENSG00000285387, ENSG00000113845, ENSG00000136521, ENSG00000174886, ENSG0000…	ACAD9,ATP5F1D,COX14,ECSIT,MT-ND4,MT-ND5,NDUFA11,NDUFA12,NDUFA13,NDUFA2,NDUFA4,NDUFA6,NDUFA8,NDUFA9,NDUFAF1,NDUFAF4,NDUFB1,NDUFB10,NDUFB3,NDUFB5,NDUFB6,NDUFB7,NDUFB8,NDUFB9,NDUFC2,NDUFS3,NDUFS5,NDUFS6,NDUFS7,SCO1,TIMMDC1
REACTOME_PATHWAY	The citric acid (TCA) cycle and respiratory electron transport	6.43092	7.6832e-16	1.14675e-17	ENSG00000091140, ENSG00000137806, ENSG00000183648, ENSG00000133028, ENSG00000130159, ENSG00000099624, ENSG00000198886, ENSG00000198786, ENSG00000119421, ENSG00000004799, ENSG00000281013, ENSG00000177646, ENSG00000273397, ENSG00000168653, ENSG00000166136, ENSG00000165264, ENSG00000139180, ENSG00000145494, ENSG00000123545, ENSG00000272765, ENSG00000184983, ENSG00000285387, ENSG00000113845, ENSG0000…	ACAD9,ATP5F1D,COX14,DLD,ECSIT,MT-ND4,MT-ND5,NDUFA11,NDUFA12,NDUFA13,NDUFA2,NDUFA4,NDUFA6,NDUFA8,NDUFA9,NDUFAF1,NDUFAF4,NDUFB1,NDUFB10,NDUFB3,NDUFB5,NDUFB6,NDUFB7,NDUFB8,NDUFB9,NDUFC2,NDUFS3,NDUFS5,NDUFS6,NDUFS7,PDHA1,PDK4,SCO1,TIMMDC1
REACTOME_PATHWAY	Membrane Trafficking	3.23932	2.03558e-14	3.79773e-16	ENSG00000070367, ENSG00000204070, ENSG00000001626, ENSG00000196961, ENSG00000170296, ENSG00000112685, ENSG00000133103, ENSG00000117533, ENSG00000115353, ENSG00000100345, ENSG00000054523, ENSG00000166913, ENSG00000138190, ENSG00000182287, ENSG00000185359, ENSG00000034713, ENSG00000180104, ENSG00000047579, ENSG00000073921, ENSG00000148396, ENSG00000178462, ENSG00000134243, ENSG00000198898, ENSG0000…	AP1S2,AP2A1,AP2A2,AP2B1,AP2M1,BET1,CAPZA2,CFTR,CLINT1,CLTB,CLTC,COG6,DENND4A,DTNBP1,DYNC1H1,DYNLL1,DYNLL2,EXOC1,EXOC2,EXOC3,EXOC4,EXOC5,EXOC6,EXOC7,EXOC8,GABARAP,GABARAPL2,GAK,GGA2,HGS,KIF1B,MAP1LC3B,MYH9,NSF,OCRL,PICALM,PIK3C2A,RAB14,RAB4A,RAB5C,RAB8A,RABGEF1,REPS1,SBF2,SEC16A,SEC22A,SEC23A,SORT1,STON2,SYS1,TACR1,TFG,TGOLN2,TSC1,TUBA1C,TUBAL3,TUBB2B,TUBB6,VAMP4,YWHAB,YWHAG
REACTOME_PATHWAY	Vesicle-mediated transport	3.10163	6.41902e-14	1.43709e-15	ENSG00000070367, ENSG00000204070, ENSG00000001626, ENSG00000196961, ENSG00000170296, ENSG00000112685, ENSG00000133103, ENSG00000117533, ENSG00000115353, ENSG00000100345, ENSG00000054523, ENSG00000166913, ENSG00000138190, ENSG00000182287, ENSG00000123384, ENSG00000185359, ENSG00000034713, ENSG00000180104, ENSG00000047579, ENSG00000073921, ENSG00000148396, ENSG00000178462, ENSG00000134243, ENSG0000…	AP1S2,AP2A1,AP2A2,AP2B1,AP2M1,BET1,CAPZA2,CFTR,CLINT1,CLTB,CLTC,COG6,DENND4A,DTNBP1,DYNC1H1,DYNLL1,DYNLL2,EXOC1,EXOC2,EXOC3,EXOC4,EXOC5,EXOC6,EXOC7,EXOC8,GABARAP,GABARAPL2,GAK,GGA2,HGS,KIF1B,LRP1,MAP1LC3B,MYH9,NSF,OCRL,PICALM,PIK3C2A,RAB14,RAB4A,RAB5C,RAB8A,RABGEF1,REPS1,SBF2,SEC16A,SEC22A,SEC23A,SORT1,STON2,SYS1,TACR1,TFG,TGOLN2,TSC1,TUBA1C,TUBAL3,TUBB2B,TUBB6,VAMP4,YWHAB,YWHAG
REACTOME_PATHWAY	Translocation of SLC2A4 (GLUT4) to the plasma membrane	8.41693	7.95807e-10	2.0786e-11	ENSG00000180104, ENSG00000070367, ENSG00000176014, ENSG00000178462, ENSG00000131558, ENSG00000116903, ENSG00000112685, ENSG00000119396, ENSG00000170027, ENSG00000137285, ENSG00000167553, ENSG00000167461, ENSG00000182473, ENSG00000166913, ENSG00000100345, ENSG00000138190, ENSG00000168118, ENSG00000090989	EXOC1,EXOC2,EXOC3,EXOC4,EXOC5,EXOC6,EXOC7,EXOC8,MYH9,RAB14,RAB4A,RAB8A,TUBA1C,TUBAL3,TUBB2B,TUBB6,YWHAB,YWHAG
REACTOME_PATHWAY	Cilium Assembly	4.02003	8.6346e-07	2.57749e-08	ENSG00000070367, ENSG00000176014, ENSG00000116903, ENSG00000094631, ENSG00000112685, ENSG00000072062, ENSG00000114446, ENSG00000136811, ENSG00000173226, ENSG00000137285, ENSG00000167461, ENSG00000138190, ENSG00000090989, ENSG00000180104, ENSG00000178462, ENSG00000131558, ENSG00000197102, ENSG00000288516, ENSG00000264364, ENSG00000170027, ENSG00000198707, ENSG00000167553, ENSG00000088986, ENSG0000…	CEP290,DYNC1H1,DYNLL1,DYNLL2,EXOC1,EXOC2,EXOC3,EXOC4,EXOC5,EXOC6,EXOC7,EXOC8,HDAC6,IFT57,IQCB1,ODF2,PRKACA,RAB8A,TMEM216,TUBA1C,TUBAL3,TUBB2B,TUBB6,YWHAG
REACTOME_PATHWAY	VxPx cargo-targeting to cilium	14.429	2.33839e-06	7.8528e-08	ENSG00000180104, ENSG00000070367, ENSG00000131558, ENSG00000116903, ENSG00000167461, ENSG00000182473, ENSG00000138190, ENSG00000112685, ENSG00000090989	EXOC1,EXOC2,EXOC3,EXOC4,EXOC5,EXOC6,EXOC7,EXOC8,RAB8A
REACTOME_PATHWAY	Organelle biogenesis and maintenance	3.18479	5.05913e-06	1.88773e-07	ENSG00000070367, ENSG00000176014, ENSG00000094631, ENSG00000116903, ENSG00000099624, ENSG00000112685, ENSG00000072062, ENSG00000114446, ENSG00000136811, ENSG00000173226, ENSG00000112062, ENSG00000137285, ENSG00000167461, ENSG00000138190, ENSG00000090989, ENSG00000180104, ENSG00000178462, ENSG00000148672, ENSG00000131558, ENSG00000197102, ENSG00000288516, ENSG00000264364, ENSG00000178307, ENSG0000…	ATP5F1D,CEP290,DYNC1H1,DYNLL1,DYNLL2,EXOC1,EXOC2,EXOC3,EXOC4,EXOC5,EXOC6,EXOC7,EXOC8,GLUD1,HDAC6,IFT57,IQCB1,MAPK14,ODF2,PRKACA,RAB8A,TMEM11,TMEM216,TUBA1C,TUBAL3,TUBB2B,TUBB6,YWHAG
REACTOME_PATHWAY	trans-Golgi Network Vesicle Budding	6.0789	2.79727e-05	1.14813e-06	ENSG00000178950, ENSG00000073921, ENSG00000047579, ENSG00000134243, ENSG00000175416, ENSG00000113282, ENSG00000011405, ENSG00000182287, ENSG00000152291, ENSG00000108774, ENSG00000122126, ENSG00000185359, ENSG00000141367	AP1S2,CLINT1,CLTB,CLTC,DTNBP1,GAK,HGS,OCRL,PICALM,PIK3C2A,RAB5C,SORT1,TGOLN2
REACTOME_PATHWAY	Clathrin-mediated endocytosis	4.15082	3.12448e-05	1.39902e-06	ENSG00000178950, ENSG00000073921, ENSG00000001626, ENSG00000135597, ENSG00000196961, ENSG00000006125, ENSG00000117533, ENSG00000175416, ENSG00000140022, ENSG00000115353, ENSG00000011405, ENSG00000183020, ENSG00000152291, ENSG00000108774, ENSG00000122126, ENSG00000185359, ENSG00000141367, ENSG00000161203	AP2A1,AP2A2,AP2B1,AP2M1,CFTR,CLTB,CLTC,GAK,HGS,OCRL,PICALM,PIK3C2A,RAB5C,REPS1,STON2,TACR1,TGOLN2,VAMP4
REACTOME_PATHWAY	Autophagy	4.01337	4.58195e-05	2.24252e-06	ENSG00000101460, ENSG00000176014, ENSG00000178462, ENSG00000001626, ENSG00000094631, ENSG00000197102, ENSG00000170296, ENSG00000026025, ENSG00000264364, ENSG00000197769, ENSG00000096384, ENSG00000137285, ENSG00000167553, ENSG00000139112, ENSG00000088986, ENSG00000140941, ENSG00000165699, ENSG00000034713	CFTR,DYNC1H1,DYNLL1,DYNLL2,GABARAP,GABARAPL1,GABARAPL2,HDAC6,HSP90AB1,MAP1LC3A,MAP1LC3B,MAP1LC3C,TSC1,TUBA1C,TUBAL3,TUBB2B,TUBB6,VIM
REACTOME_PATHWAY	Macroautophagy	4.20847	4.58195e-05	2.49926e-06	ENSG00000101460, ENSG00000176014, ENSG00000178462, ENSG00000001626, ENSG00000094631, ENSG00000197102, ENSG00000170296, ENSG00000026025, ENSG00000264364, ENSG00000197769, ENSG00000137285, ENSG00000167553, ENSG00000139112, ENSG00000088986, ENSG00000140941, ENSG00000165699, ENSG00000034713	CFTR,DYNC1H1,DYNLL1,DYNLL2,GABARAP,GABARAPL1,GABARAPL2,HDAC6,MAP1LC3A,MAP1LC3B,MAP1LC3C,TSC1,TUBA1C,TUBAL3,TUBB2B,TUBB6,VIM
REACTOME_PATHWAY	WNT5A-dependent internalization of FZD4	15.7116	4.58195e-05	2.56453e-06	ENSG00000126583, ENSG00000183020, ENSG00000196961, ENSG00000006125, ENSG00000175416, ENSG00000141367, ENSG00000161203	AP2A1,AP2A2,AP2B1,AP2M1,CLTB,CLTC,PRKCG
REACTOME_PATHWAY	FCERI mediated MAPK activation	9.46905	5.11483e-05	3.05363e-06	ENSG00000107643, ENSG00000276536, ENSG00000050748, ENSG00000133703, ENSG00000076984, ENSG00000213281, ENSG00000174775, ENSG00000180370, ENSG00000177606, ENSG00000170345	FOS,HRAS,JUN,KRAS,MAP2K7,MAPK8,MAPK9,NRAS,PAK2
REACTOME_PATHWAY	MHC class II antigen presentation	4.37954	5.18373e-05	3.28819e-06	ENSG00000176014, ENSG00000178462, ENSG00000197102, ENSG00000196961, ENSG00000196126, ENSG00000198898, ENSG00000006125, ENSG00000264364, ENSG00000137285, ENSG00000100934, ENSG00000167553, ENSG00000088986, ENSG00000183020, ENSG00000182287, ENSG00000141367, ENSG00000161203	AP1S2,AP2A1,AP2A2,AP2B1,AP2M1,CAPZA2,CLTC,DYNC1H1,DYNLL1,DYNLL2,HLA-DRB1,SEC23A,TUBA1C,TUBAL3,TUBB2B,TUBB6
REACTOME_PATHWAY	Aggrephagy	7.82971	5.38702e-05	3.61815e-06	ENSG00000137285, ENSG00000167553, ENSG00000088986, ENSG00000178462, ENSG00000176014, ENSG00000001626, ENSG00000094631, ENSG00000197102, ENSG00000026025, ENSG00000264364	CFTR,DYNC1H1,DYNLL1,DYNLL2,HDAC6,TUBA1C,TUBAL3,TUBB2B,TUBB6,VIM
REACTOME_PATHWAY	Immune System	1.55621	6.3842e-05	4.62612e-06	ENSG00000259384, ENSG00000185825, ENSG00000130159, ENSG00000143190, ENSG00000133703, ENSG00000263528, ENSG00000196961, ENSG00000072062, ENSG00000174775, ENSG00000180370, ENSG00000175104, ENSG00000157873, ENSG00000036257, ENSG00000167323, ENSG00000131080, ENSG00000100345, ENSG00000102524, ENSG00000166913, ENSG00000182287, ENSG00000243509, ENSG00000107643, ENSG00000141959, ENSG00000178462, ENSG0000…	AP1S2,AP2A1,AP2A2,AP2B1,AP2M1,ATP6AP2,BATF,BCAP31,BLK,BTNL8,C3AR1,CAPZA2,CCL3L3,CD81,CEP290,CLTC,COLEC10,CUL3,DOCK1,DSN1,DYNC1H1,DYNLL1,DYNLL2,ECSIT,EDA2R,ELOB,FGA,FLNA,FOS,GH1,HLA-DRB1,HRAS,HSP90AB1,IKBKE,IL13RA2,IL17RB,IL1R2,IQGAP1,IRAK1,JUN,KPNB1,KRAS,LAMP1,LTB,LTBR,MAP2K7,MAP3K7,MAPK14,MAPK8,MAPK9,MYH9,NCK1,NCSTN,NDUFC2,NME2,NRAS,NUP153,OAS1,OLFM4,OPRM1,PAK2,PECAM1,PFKL,POU2F1,PRKACA,PSMC2,PT…
REACTOME_PATHWAY	Golgi Associated Vesicle Biogenesis	6.6133	6.3842e-05	4.76433e-06	ENSG00000178950, ENSG00000113282, ENSG00000073921, ENSG00000047579, ENSG00000011405, ENSG00000134243, ENSG00000182287, ENSG00000152291, ENSG00000108774, ENSG00000122126, ENSG00000141367	AP1S2,CLINT1,CLTC,DTNBP1,GAK,OCRL,PICALM,PIK3C2A,RAB5C,SORT1,TGOLN2
REACTOME_PATHWAY	Recycling pathway of L1	7.16335	0.000100535	7.87771e-06	ENSG00000137285, ENSG00000167553, ENSG00000183020, ENSG00000178462, ENSG00000176014, ENSG00000196961, ENSG00000100784, ENSG00000006125, ENSG00000141367, ENSG00000161203	AP2A1,AP2A2,AP2B1,AP2M1,CLTC,RPS6KA5,TUBA1C,TUBAL3,TUBB2B,TUBB6
REACTOME_PATHWAY	Insulin processing	9.97562	0.000121094	9.94053e-06	ENSG00000180104, ENSG00000070367, ENSG00000131558, ENSG00000116903, ENSG00000182473, ENSG00000138190, ENSG00000112685, ENSG00000090989	EXOC1,EXOC2,EXOC3,EXOC4,EXOC5,EXOC6,EXOC7,EXOC8
REACTOME_PATHWAY	Cargo recognition for clathrin-mediated endocytosis	4.44668	0.000158278	1.40182e-05	ENSG00000073921, ENSG00000001626, ENSG00000135597, ENSG00000196961, ENSG00000006125, ENSG00000117533, ENSG00000175416, ENSG00000140022, ENSG00000115353, ENSG00000183020, ENSG00000152291, ENSG00000185359, ENSG00000141367, ENSG00000161203	AP2A1,AP2A2,AP2B1,AP2M1,CFTR,CLTB,CLTC,HGS,PICALM,REPS1,STON2,TACR1,TGOLN2,VAMP4
REACTOME_PATHWAY	Cytokine Signaling in Immune system	2.02477	0.000158278	1.41742e-05	ENSG00000259384, ENSG00000108424, ENSG00000143190, ENSG00000133703, ENSG00000076984, ENSG00000174775, ENSG00000180370, ENSG00000072062, ENSG00000177606, ENSG00000175104, ENSG00000196126, ENSG00000157873, ENSG00000115590, ENSG00000131080, ENSG00000102524, ENSG00000100784, ENSG00000243509, ENSG00000103363, ENSG00000107643, ENSG00000236237, ENSG00000273936, ENSG00000112038, ENSG00000170345, ENSG0000…	BATF,CCL3L3,EDA2R,ELOB,FLNA,FOS,GH1,HLA-DRB1,HRAS,IL13RA2,IL17RB,IL1R2,IRAK1,JUN,KPNB1,KRAS,LTB,LTBR,MAP2K7,MAP3K7,MAPK14,MAPK8,MAPK9,NRAS,NUP153,OAS1,OPRM1,PAK2,POU2F1,PRKACA,PSMC2,PTPN23,RPS6KA5,SOD1,SUMO1,TNFRSF14,TNFRSF6B,TNFSF13B,TNFSF14,TRAF6,VCAM1,VIM
REACTOME_PATHWAY	WNT5A-dependent internalization of FZD2, FZD5 and ROR2	15.539	0.000250002	2.33211e-05	ENSG00000183020, ENSG00000196961, ENSG00000006125, ENSG00000175416, ENSG00000141367, ENSG00000161203	AP2A1,AP2A2,AP2B1,AP2M1,CLTB,CLTC
REACTOME_PATHWAY	Selective autophagy	4.98781	0.000252884	2.45336e-05	ENSG00000101460, ENSG00000137285, ENSG00000167553, ENSG00000088986, ENSG00000178462, ENSG00000176014, ENSG00000001626, ENSG00000094631, ENSG00000197102, ENSG00000026025, ENSG00000140941, ENSG00000264364	CFTR,DYNC1H1,DYNLL1,DYNLL2,HDAC6,MAP1LC3A,MAP1LC3B,TUBA1C,TUBAL3,TUBB2B,TUBB6,VIM
REACTOME_PATHWAY	HSP90 chaperone cycle for steroid hormone receptors (SHR) in the presence of ligand	6.12141	0.00029632	2.98531e-05	ENSG00000137285, ENSG00000167553, ENSG00000088986, ENSG00000178462, ENSG00000176014, ENSG00000069345, ENSG00000197102, ENSG00000198898, ENSG00000264364, ENSG00000096384	CAPZA2,DNAJA2,DYNC1H1,DYNLL1,DYNLL2,HSP90AB1,TUBA1C,TUBAL3,TUBB2B,TUBB6
REACTOME_PATHWAY	Neurotransmitter receptors and postsynaptic signal transmission	3.12042	0.000349816	3.65479e-05	ENSG00000126583, ENSG00000176014, ENSG00000178462, ENSG00000133703, ENSG00000278174, ENSG00000173175, ENSG00000196961, ENSG00000174775, ENSG00000072062, ENSG00000178568, ENSG00000288516, ENSG00000006125, ENSG00000137285, ENSG00000276536, ENSG00000167553, ENSG00000183020, ENSG00000134072, ENSG00000276262, ENSG00000213281, ENSG00000104490, ENSG00000186868, ENSG00000073969, ENSG00000161203	ADCY5,AP2A1,AP2A2,AP2B1,AP2M1,CAMK1,ERBB4,HRAS,KRAS,MAPT,NCALD,NRAS,NSF,PRKACA,PRKCG,TUBA1C,TUBAL3,TUBB2B,TUBB6
REACTOME_PATHWAY	Interleukin-17 signaling	5.14368	0.000436062	4.71858e-05	ENSG00000112062, ENSG00000107643, ENSG00000050748, ENSG00000076984, ENSG00000175104, ENSG00000177606, ENSG00000100784, ENSG00000135341, ENSG00000170345, ENSG00000184216, ENSG00000056736	FOS,IL17RB,IRAK1,JUN,MAP2K7,MAP3K7,MAPK14,MAPK8,MAPK9,RPS6KA5,TRAF6
REACTOME_PATHWAY	TBC/RABGAPs	6.58716	0.000471689	5.2801e-05	ENSG00000167461, ENSG00000170296, ENSG00000140941, ENSG00000165699, ENSG00000108774, ENSG00000034713, ENSG00000103365, ENSG00000168118, ENSG00000154710	GABARAP,GABARAPL2,GGA2,MAP1LC3B,RAB4A,RAB5C,RAB8A,RABGEF1,TSC1
REACTOME_PATHWAY	EPH-Ephrin signaling	4.39144	0.000704144	8.14495e-05	ENSG00000162736, ENSG00000196961, ENSG00000174775, ENSG00000180370, ENSG00000006125, ENSG00000175416, ENSG00000276536, ENSG00000143801, ENSG00000284816, ENSG00000146904, ENSG00000183020, ENSG00000100345, ENSG00000141367, ENSG00000161203	AP2A1,AP2A2,AP2B1,AP2M1,CLTB,CLTC,EPHA1,HRAS,MYH9,NCSTN,PAK2,PSEN2
REACTOME_PATHWAY	Trafficking of GluR2-containing AMPA receptors	11.8827	0.000831338	0.000101689	ENSG00000126583, ENSG00000183020, ENSG00000278174, ENSG00000276262, ENSG00000196961, ENSG00000006125, ENSG00000073969, ENSG00000161203	AP2A1,AP2A2,AP2B1,AP2M1,NSF,PRKCG
REACTOME_PATHWAY	MAP kinase activation	5.26058	0.000831338	0.000102366	ENSG00000112062, ENSG00000107643, ENSG00000050748, ENSG00000076984, ENSG00000175104, ENSG00000177606, ENSG00000100784, ENSG00000135341, ENSG00000170345, ENSG00000184216	FOS,IRAK1,JUN,MAP2K7,MAP3K7,MAPK14,MAPK8,MAPK9,RPS6KA5,TRAF6
REACTOME_PATHWAY	Cargo trafficking to the periciliary membrane	5.94136	0.00084833	0.00011331	ENSG00000180104, ENSG00000070367, ENSG00000131558, ENSG00000116903, ENSG00000167461, ENSG00000182473, ENSG00000138190, ENSG00000112685, ENSG00000090989	EXOC1,EXOC2,EXOC3,EXOC4,EXOC5,EXOC6,EXOC7,EXOC8,RAB8A
REACTOME_PATHWAY	EPH-ephrin mediated repulsion of cells	5.94136	0.00084833	0.00011331	ENSG00000143801, ENSG00000162736, ENSG00000284816, ENSG00000146904, ENSG00000183020, ENSG00000196961, ENSG00000006125, ENSG00000175416, ENSG00000141367, ENSG00000161203	AP2A1,AP2A2,AP2B1,AP2M1,CLTB,CLTC,EPHA1,NCSTN,PSEN2
REACTOME_PATHWAY	Cellular responses to stress	1.86796	0.00084833	0.000113955	ENSG00000105993, ENSG00000133028, ENSG00000160789, ENSG00000176014, ENSG00000094631, ENSG00000076984, ENSG00000128272, ENSG00000153879, ENSG00000166170, ENSG00000177606, ENSG00000135446, ENSG00000112062, ENSG00000168259, ENSG00000142168, ENSG00000137285, ENSG00000036257, ENSG00000101213, ENSG00000107175, ENSG00000162772, ENSG00000103363, ENSG00000175197, ENSG00000109846, ENSG00000107643, ENSG0000…	ATF3,ATF4,ATF5,BAG5,BMI1,CAPZA2,CDK4,CEBPG,COX14,CREB3,CRYAB,CUL3,DDIT3,DNAJA2,DNAJB6,DNAJC7,DYNC1H1,DYNLL1,DYNLL2,ELOB,ERF,FOS,HDAC6,HSP90AB1,JUN,LMNA,MAP2K7,MAPK14,MAPK8,MAPK9,NDUFA4,NUP153,PSMC2,PTK6,SCO1,SKP2,SOD1,TUBA1C,TUBAL3,TUBB2B,TUBB6,WFS1
REACTOME_PATHWAY	Post NMDA receptor activation events	4.62931	0.000851517	0.00011756	ENSG00000178462, ENSG00000176014, ENSG00000133703, ENSG00000174775, ENSG00000072062, ENSG00000178568, ENSG00000288516, ENSG00000137285, ENSG00000276536, ENSG00000167553, ENSG00000134072, ENSG00000213281, ENSG00000186868	CAMK1,ERBB4,HRAS,KRAS,MAPT,NRAS,PRKACA,TUBA1C,TUBAL3,TUBB2B,TUBB6
REACTOME_PATHWAY	Activation of the AP-1 family of transcription factors	16.8339	0.000969369	0.000137448	ENSG00000112062, ENSG00000107643, ENSG00000050748, ENSG00000177606, ENSG00000170345	FOS,JUN,MAPK14,MAPK8,MAPK9
REACTOME_PATHWAY	Signaling by NTRK1 (TRKA)	3.80592	0.00101589	0.000147835	ENSG00000175592, ENSG00000133703, ENSG00000196961, ENSG00000174775, ENSG00000170345, ENSG00000006125, ENSG00000112062, ENSG00000276536, ENSG00000183020, ENSG00000166913, ENSG00000213281, ENSG00000100784, ENSG00000141367, ENSG00000161203	AP2A1,AP2A2,AP2B1,AP2M1,CLTC,FOS,FOSL1,HRAS,KRAS,MAPK14,NRAS,RPS6KA5,YWHAB
REACTOME_PATHWAY	Signaling by NTRKs	3.51752	0.00109335	0.000165851	ENSG00000175592, ENSG00000176697, ENSG00000133703, ENSG00000196961, ENSG00000174775, ENSG00000170345, ENSG00000006125, ENSG00000112062, ENSG00000276536, ENSG00000183020, ENSG00000166913, ENSG00000213281, ENSG00000100784, ENSG00000141367, ENSG00000161203	AP2A1,AP2A2,AP2B1,AP2M1,BDNF,CLTC,FOS,FOSL1,HRAS,KRAS,MAPK14,NRAS,RPS6KA5,YWHAB
REACTOME_PATHWAY	Cellular responses to stimuli	1.83404	0.00109335	0.000167267	ENSG00000105993, ENSG00000133028, ENSG00000160789, ENSG00000176014, ENSG00000094631, ENSG00000076984, ENSG00000128272, ENSG00000153879, ENSG00000166170, ENSG00000177606, ENSG00000135446, ENSG00000112062, ENSG00000168259, ENSG00000142168, ENSG00000137285, ENSG00000036257, ENSG00000101213, ENSG00000107175, ENSG00000162772, ENSG00000103363, ENSG00000175197, ENSG00000109846, ENSG00000107643, ENSG0000…	ATF3,ATF4,ATF5,BAG5,BMI1,CAPZA2,CDK4,CEBPG,COX14,CREB3,CRYAB,CUL3,DDIT3,DNAJA2,DNAJB6,DNAJC7,DYNC1H1,DYNLL1,DYNLL2,ELOB,ERF,FOS,HDAC6,HSP90AB1,JUN,LMNA,MAP2K7,MAPK14,MAPK8,MAPK9,NDUFA4,NUP153,PSMC2,PTK6,SCO1,SKP2,SOD1,TUBA1C,TUBAL3,TUBB2B,TUBB6,WFS1
REACTOME_PATHWAY	ER to Golgi Anterograde Transport	3.27932	0.00111818	0.000187442	ENSG00000148396, ENSG00000176014, ENSG00000178462, ENSG00000278174, ENSG00000197102, ENSG00000198898, ENSG00000133103, ENSG00000105829, ENSG00000264364, ENSG00000114354, ENSG00000137285, ENSG00000100934, ENSG00000167553, ENSG00000088986, ENSG00000276262, ENSG00000121542, ENSG00000073969	BET1,CAPZA2,COG6,DYNC1H1,DYNLL1,DYNLL2,NSF,SEC16A,SEC22A,SEC23A,TFG,TUBA1C,TUBAL3,TUBB2B,TUBB6
REACTOME_PATHWAY	MyD88:MAL(TIRAP) cascade initiated on plasma membrane	4.00013	0.00111818	0.000190164	ENSG00000112062, ENSG00000107643, ENSG00000130159, ENSG00000050748, ENSG00000171560, ENSG00000076984, ENSG00000175104, ENSG00000177606, ENSG00000100784, ENSG00000135341, ENSG00000170345, ENSG00000184216	ECSIT,FGA,FOS,IRAK1,JUN,MAP2K7,MAP3K7,MAPK14,MAPK8,MAPK9,RPS6KA5,TRAF6
REACTOME_PATHWAY	Toll Like Receptor TLR6:TLR2 Cascade	4.00013	0.00111818	0.000190164	ENSG00000112062, ENSG00000107643, ENSG00000130159, ENSG00000050748, ENSG00000171560, ENSG00000076984, ENSG00000175104, ENSG00000177606, ENSG00000100784, ENSG00000135341, ENSG00000170345, ENSG00000184216	ECSIT,FGA,FOS,IRAK1,JUN,MAP2K7,MAP3K7,MAPK14,MAPK8,MAPK9,RPS6KA5,TRAF6
REACTOME_PATHWAY	Toll Like Receptor 5 (TLR5) Cascade	4.357	0.00111818	0.000196098	ENSG00000112062, ENSG00000107643, ENSG00000130159, ENSG00000050748, ENSG00000076984, ENSG00000175104, ENSG00000177606, ENSG00000100784, ENSG00000135341, ENSG00000170345, ENSG00000184216	ECSIT,FOS,IRAK1,JUN,MAP2K7,MAP3K7,MAPK14,MAPK8,MAPK9,RPS6KA5,TRAF6
REACTOME_PATHWAY	MyD88 cascade initiated on plasma membrane	4.357	0.00111818	0.000196098	ENSG00000112062, ENSG00000107643, ENSG00000130159, ENSG00000050748, ENSG00000076984, ENSG00000175104, ENSG00000177606, ENSG00000100784, ENSG00000135341, ENSG00000170345, ENSG00000184216	ECSIT,FOS,IRAK1,JUN,MAP2K7,MAP3K7,MAPK14,MAPK8,MAPK9,RPS6KA5,TRAF6
REACTOME_PATHWAY	Toll Like Receptor 10 (TLR10) Cascade	4.357	0.00111818	0.000196098	ENSG00000112062, ENSG00000107643, ENSG00000130159, ENSG00000050748, ENSG00000076984, ENSG00000175104, ENSG00000177606, ENSG00000100784, ENSG00000135341, ENSG00000170345, ENSG00000184216	ECSIT,FOS,IRAK1,JUN,MAP2K7,MAP3K7,MAPK14,MAPK8,MAPK9,RPS6KA5,TRAF6
REACTOME_PATHWAY	Toll Like Receptor 2 (TLR2) Cascade	3.88474	0.00134916	0.000246675	ENSG00000112062, ENSG00000107643, ENSG00000130159, ENSG00000050748, ENSG00000171560, ENSG00000076984, ENSG00000175104, ENSG00000177606, ENSG00000100784, ENSG00000135341, ENSG00000170345, ENSG00000184216	ECSIT,FGA,FOS,IRAK1,JUN,MAP2K7,MAP3K7,MAPK14,MAPK8,MAPK9,RPS6KA5,TRAF6
REACTOME_PATHWAY	Toll Like Receptor TLR1:TLR2 Cascade	3.88474	0.00134916	0.000246675	ENSG00000112062, ENSG00000107643, ENSG00000130159, ENSG00000050748, ENSG00000171560, ENSG00000076984, ENSG00000175104, ENSG00000177606, ENSG00000100784, ENSG00000135341, ENSG00000170345, ENSG00000184216	ECSIT,FGA,FOS,IRAK1,JUN,MAP2K7,MAP3K7,MAPK14,MAPK8,MAPK9,RPS6KA5,TRAF6
REACTOME_PATHWAY	Apoptosis	2.99269	0.0015588	0.00029082	ENSG00000185825, ENSG00000107643, ENSG00000108424, ENSG00000160789, ENSG00000104689, ENSG00000180370, ENSG00000026025, ENSG00000157500, ENSG00000264364, ENSG00000134982, ENSG00000170027, ENSG00000088986, ENSG00000162600, ENSG00000166913, ENSG00000161057, ENSG00000186868	APC,APPL1,BCAP31,DYNLL1,DYNLL2,KPNB1,LMNA,MAPK8,MAPT,OMA1,PAK2,PSMC2,TNFRSF10A,VIM,YWHAB,YWHAG
REACTOME_PATHWAY	CD209 (DC-SIGN) signaling	9.61935	0.00159303	0.000303342	ENSG00000276536, ENSG00000133703, ENSG00000213281, ENSG00000174775, ENSG00000180370, ENSG00000072062, ENSG00000100784, ENSG00000288516	HRAS,KRAS,NRAS,PAK2,PRKACA,RPS6KA5
REACTOME_PATHWAY	VLDLR internalisation and degradation	14.0282	0.00159303	0.000309095	ENSG00000183020, ENSG00000196961, ENSG00000006125, ENSG00000141367, ENSG00000161203	AP2A1,AP2A2,AP2B1,AP2M1,CLTC
REACTOME_PATHWAY	TRAF6 mediated induction of NFkB and MAP kinases upon TLR7/8 or 9 activation	4.06973	0.00174182	0.000344465	ENSG00000112062, ENSG00000107643, ENSG00000130159, ENSG00000050748, ENSG00000076984, ENSG00000175104, ENSG00000177606, ENSG00000100784, ENSG00000135341, ENSG00000170345, ENSG00000184216	ECSIT,FOS,IRAK1,JUN,MAP2K7,MAP3K7,MAPK14,MAPK8,MAPK9,RPS6KA5,TRAF6
REACTOME_PATHWAY	MyD88 dependent cascade initiated on endosome	4.02549	0.00186876	0.00037654	ENSG00000112062, ENSG00000107643, ENSG00000130159, ENSG00000050748, ENSG00000076984, ENSG00000175104, ENSG00000177606, ENSG00000100784, ENSG00000135341, ENSG00000170345, ENSG00000184216	ECSIT,FOS,IRAK1,JUN,MAP2K7,MAP3K7,MAPK14,MAPK8,MAPK9,RPS6KA5,TRAF6
REACTOME_PATHWAY	Transport to the Golgi and subsequent modification	2.9118	0.00190288	0.000390517	ENSG00000148396, ENSG00000176014, ENSG00000178462, ENSG00000278174, ENSG00000197102, ENSG00000198898, ENSG00000133103, ENSG00000105829, ENSG00000264364, ENSG00000114354, ENSG00000137285, ENSG00000100934, ENSG00000167553, ENSG00000088986, ENSG00000276262, ENSG00000124302, ENSG00000121542, ENSG00000073969	BET1,CAPZA2,CHST8,COG6,DYNC1H1,DYNLL1,DYNLL2,NSF,SEC16A,SEC22A,SEC23A,TFG,TUBA1C,TUBAL3,TUBB2B,TUBB6
REACTOME_PATHWAY	Activation of NMDA receptors and postsynaptic events	3.9822	0.00193273	0.000411066	ENSG00000178462, ENSG00000176014, ENSG00000133703, ENSG00000174775, ENSG00000072062, ENSG00000178568, ENSG00000288516, ENSG00000137285, ENSG00000276536, ENSG00000167553, ENSG00000134072, ENSG00000213281, ENSG00000186868	CAMK1,ERBB4,HRAS,KRAS,MAPT,NRAS,PRKACA,TUBA1C,TUBAL3,TUBB2B,TUBB6
REACTOME_PATHWAY	Toll Like Receptor 7/8 (TLR7/8) Cascade	3.9822	0.00193273	0.000411066	ENSG00000112062, ENSG00000107643, ENSG00000130159, ENSG00000050748, ENSG00000076984, ENSG00000175104, ENSG00000177606, ENSG00000100784, ENSG00000135341, ENSG00000170345, ENSG00000184216	ECSIT,FOS,IRAK1,JUN,MAP2K7,MAP3K7,MAPK14,MAPK8,MAPK9,RPS6KA5,TRAF6
REACTOME_PATHWAY	Toll Like Receptor 3 (TLR3) Cascade	3.93984	0.00206762	0.000448185	ENSG00000112062, ENSG00000107643, ENSG00000050748, ENSG00000263528, ENSG00000076984, ENSG00000175104, ENSG00000177606, ENSG00000100784, ENSG00000135341, ENSG00000170345, ENSG00000184216	FOS,IKBKE,IRAK1,JUN,MAP2K7,MAP3K7,MAPK14,MAPK8,MAPK9,RPS6KA5,TRAF6
REACTOME_PATHWAY	Signal Transduction	1.35091	0.00206762	0.000455186	ENSG00000149295, ENSG00000091140, ENSG00000185825, ENSG00000143190, ENSG00000133703, ENSG00000196961, ENSG00000072062, ENSG00000174775, ENSG00000180370, ENSG00000175104, ENSG00000135446, ENSG00000036257, ENSG00000079387, ENSG00000100345, ENSG00000166913, ENSG00000175592, ENSG00000107643, ENSG00000126583, ENSG00000178462, ENSG00000173175, ENSG00000112038, ENSG00000170345, ENSG00000197921, ENSG0000…	ADCY5,AGO2,ANLN,AP2A1,AP2A2,AP2B1,AP2M1,APC,ARHGEF17,AURKB,BCAP31,BDNF,BMI1,BMP10,C3AR1,CCL3L3,CCT7,CDK4,CFTR,CLTB,CLTC,CUL3,CXCL9,DBN1,DLD,DOCK1,DRD2,DSN1,DUSP16,DYNC1H1,DYNLL1,DYNLL2,ERBB4,ESR1,FGA,FLNA,FOS,FOSL1,GPR65,HDAC6,HES5,HEY1,HEY2,HGS,HRAS,HSP90AB1,IFT57,IQGAP1,IRAK1,IRS4,JUN,KRAS,LATS2,LPAR1,LRRK2,MAP3K7,MAPK14,MAPK8,MYH9,MYO19,NCK1,NCSTN,NDUFS3,NPY2R,NRAS,OCRL,OPRM1,OS9,PAK2,PDHA1,PD…
REACTOME_PATHWAY	JNK (c-Jun kinases) phosphorylation and activation mediated by activated human TAK1	8.78289	0.00208721	0.000477793	ENSG00000107643, ENSG00000050748, ENSG00000076984, ENSG00000175104, ENSG00000135341, ENSG00000184216	IRAK1,MAP2K7,MAP3K7,MAPK8,MAPK9,TRAF6
REACTOME_PATHWAY	SUMO is proteolytically processed	22.4452	0.00208721	0.000481079	ENSG00000079387, ENSG00000116030, ENSG00000188612, ENSG00000184900	SENP1,SUMO1,SUMO2,SUMO3
REACTOME_PATHWAY	Diseases of signal transduction by growth factor receptors and second messengers	2.09937	0.00208721	0.000482862	ENSG00000135506, ENSG00000135547, ENSG00000160789, ENSG00000171560, ENSG00000133703, ENSG00000094631, ENSG00000273529, ENSG00000174775, ENSG00000100603, ENSG00000100345, ENSG00000213281, ENSG00000166913, ENSG00000091831, ENSG00000162736, ENSG00000111266, ENSG00000213639, ENSG00000196535, ENSG00000178568, ENSG00000197921, ENSG00000134982, ENSG00000114354, ENSG00000166068, ENSG00000164683, ENSG0000…	APC,CLTC,DUSP16,ERBB4,ESR1,FGA,HDAC6,HES5,HEY1,HEY2,HRAS,IQGAP1,KRAS,LMNA,MYH9,MYO18A,NCSTN,NRAS,OS9,PPP1CB,PSEN2,PSMC2,SNW1,SPRED1,TFG,TGFBR2,YWHAB
REACTOME_PATHWAY	Programmed Cell Death	2.72548	0.00211332	0.000496789	ENSG00000185825, ENSG00000107643, ENSG00000108424, ENSG00000160789, ENSG00000104689, ENSG00000180370, ENSG00000026025, ENSG00000157500, ENSG00000264364, ENSG00000134982, ENSG00000170027, ENSG00000088986, ENSG00000162600, ENSG00000166913, ENSG00000161057, ENSG00000186868, ENSG00000103266	APC,APPL1,BCAP31,DYNLL1,DYNLL2,KPNB1,LMNA,MAPK8,MAPT,OMA1,PAK2,PSMC2,STUB1,TNFRSF10A,VIM,YWHAB,YWHAG
REACTOME_PATHWAY	Toll Like Receptor 9 (TLR9) Cascade	3.85776	0.00222276	0.000530808	ENSG00000112062, ENSG00000107643, ENSG00000130159, ENSG00000050748, ENSG00000076984, ENSG00000175104, ENSG00000177606, ENSG00000100784, ENSG00000135341, ENSG00000170345, ENSG00000184216	ECSIT,FOS,IRAK1,JUN,MAP2K7,MAP3K7,MAPK14,MAPK8,MAPK9,RPS6KA5,TRAF6
REACTOME_PATHWAY	Retrograde neurotrophin signalling	12.0242	0.00242169	0.000596387	ENSG00000183020, ENSG00000196961, ENSG00000006125, ENSG00000141367, ENSG00000161203	AP2A1,AP2A2,AP2B1,AP2M1,CLTC
REACTOME_PATHWAY	PTK6 Regulates RHO GTPases, RAS GTPase and MAP kinases	12.0242	0.00242169	0.000596387	ENSG00000276536, ENSG00000133703, ENSG00000213281, ENSG00000174775, ENSG00000101213, ENSG00000150760	DOCK1,HRAS,KRAS,NRAS,PTK6
REACTOME_PATHWAY	Toll Like Receptor 4 (TLR4) Cascade	3.24208	0.00261964	0.00065491	ENSG00000107643, ENSG00000130159, ENSG00000050748, ENSG00000171560, ENSG00000263528, ENSG00000076984, ENSG00000177606, ENSG00000175104, ENSG00000135341, ENSG00000170345, ENSG00000112062, ENSG00000100784, ENSG00000184216	ECSIT,FGA,FOS,IKBKE,IRAK1,JUN,MAP2K7,MAP3K7,MAPK14,MAPK8,MAPK9,RPS6KA5,TRAF6
REACTOME_PATHWAY	TRIF(TICAM1)-mediated TLR4 signaling	3.74086	0.00263384	0.000678115	ENSG00000112062, ENSG00000107643, ENSG00000050748, ENSG00000263528, ENSG00000076984, ENSG00000175104, ENSG00000177606, ENSG00000100784, ENSG00000135341, ENSG00000170345, ENSG00000184216	FOS,IKBKE,IRAK1,JUN,MAP2K7,MAP3K7,MAPK14,MAPK8,MAPK9,RPS6KA5,TRAF6
REACTOME_PATHWAY	MyD88-independent TLR4 cascade	3.74086	0.00263384	0.000678115	ENSG00000112062, ENSG00000107643, ENSG00000050748, ENSG00000263528, ENSG00000076984, ENSG00000175104, ENSG00000177606, ENSG00000100784, ENSG00000135341, ENSG00000170345, ENSG00000184216	FOS,IKBKE,IRAK1,JUN,MAP2K7,MAP3K7,MAPK14,MAPK8,MAPK9,RPS6KA5,TRAF6
REACTOME_PATHWAY	COPI-independent Golgi-to-ER retrograde traffic	5.28121	0.00269888	0.000704932	ENSG00000137285, ENSG00000167553, ENSG00000088986, ENSG00000178462, ENSG00000176014, ENSG00000197102, ENSG00000198898, ENSG00000264364	CAPZA2,DYNC1H1,DYNLL1,DYNLL2,TUBA1C,TUBAL3,TUBB2B,TUBB6
REACTOME_PATHWAY	Toll-like Receptor Cascades	3.00222	0.00286603	0.00077542	ENSG00000107643, ENSG00000130159, ENSG00000050748, ENSG00000171560, ENSG00000263528, ENSG00000076984, ENSG00000110057, ENSG00000177606, ENSG00000175104, ENSG00000135341, ENSG00000170345, ENSG00000112062, ENSG00000100784, ENSG00000184216	ECSIT,FGA,FOS,IKBKE,IRAK1,JUN,MAP2K7,MAP3K7,MAPK14,MAPK8,MAPK9,RPS6KA5,TRAF6,UNC93B1
REACTOME_PATHWAY	L1CAM interactions	3.39507	0.00286603	0.000787379	ENSG00000137285, ENSG00000167553, ENSG00000166257, ENSG00000183020, ENSG00000178462, ENSG00000176014, ENSG00000196961, ENSG00000100784, ENSG00000149575, ENSG00000006125, ENSG00000141367, ENSG00000161203	AP2A1,AP2A2,AP2B1,AP2M1,CLTC,RPS6KA5,SCN2B,SCN3B,TUBA1C,TUBAL3,TUBB2B,TUBB6
REACTOME_PATHWAY	COPI-mediated anterograde transport	3.66678	0.00286603	0.000793909	ENSG00000178462, ENSG00000176014, ENSG00000197102, ENSG00000278174, ENSG00000198898, ENSG00000133103, ENSG00000105829, ENSG00000264364, ENSG00000137285, ENSG00000167553, ENSG00000088986, ENSG00000276262, ENSG00000073969	BET1,CAPZA2,COG6,DYNC1H1,DYNLL1,DYNLL2,NSF,TUBA1C,TUBAL3,TUBB2B,TUBB6
REACTOME_PATHWAY	Response of EIF2AK1 (HRI) to heme deficiency	11.2226	0.00286603	0.000794412	ENSG00000175197, ENSG00000169136, ENSG00000128272, ENSG00000153879, ENSG00000162772	ATF3,ATF4,ATF5,CEBPG,DDIT3
REACTOME_PATHWAY	Oncogenic MAPK signaling	4.00806	0.00286603	0.000815835	ENSG00000166068, ENSG00000276536, ENSG00000160789, ENSG00000171560, ENSG00000133703, ENSG00000166913, ENSG00000213281, ENSG00000174775, ENSG00000111266, ENSG00000213639, ENSG00000140575	DUSP16,FGA,HRAS,IQGAP1,KRAS,LMNA,NRAS,PPP1CB,SPRED1,YWHAB
REACTOME_PATHWAY	Nef Mediated CD8 Down-regulation	19.2387	0.00286603	0.000823448	ENSG00000183020, ENSG00000196961, ENSG00000006125, ENSG00000161203	AP2A1,AP2A2,AP2B1,AP2M1
REACTOME_PATHWAY	RAS signaling downstream of NF1 loss-of-function variants	19.2387	0.00286603	0.000823448	ENSG00000166068, ENSG00000276536, ENSG00000133703, ENSG00000213281, ENSG00000174775	HRAS,KRAS,NRAS,SPRED1
REACTOME_PATHWAY	Signaling by Non-Receptor Tyrosine Kinases	4.98781	0.00339148	0.000999729	ENSG00000276536, ENSG00000188906, ENSG00000133703, ENSG00000213281, ENSG00000174775, ENSG00000101213, ENSG00000178568, ENSG00000150760, ENSG00000135446	CDK4,DOCK1,ERBB4,HRAS,KRAS,LRRK2,NRAS,PTK6
REACTOME_PATHWAY	Signaling by PTK6	4.98781	0.00339148	0.000999729	ENSG00000276536, ENSG00000188906, ENSG00000133703, ENSG00000213281, ENSG00000174775, ENSG00000101213, ENSG00000178568, ENSG00000150760, ENSG00000135446	CDK4,DOCK1,ERBB4,HRAS,KRAS,LRRK2,NRAS,PTK6
REACTOME_PATHWAY	Transmission across Chemical Synapses	2.36921	0.00366715	0.00110238	ENSG00000126583, ENSG00000176014, ENSG00000178462, ENSG00000133703, ENSG00000278174, ENSG00000173175, ENSG00000196961, ENSG00000174775, ENSG00000072062, ENSG00000178568, ENSG00000288516, ENSG00000006125, ENSG00000137285, ENSG00000276536, ENSG00000167553, ENSG00000183020, ENSG00000134072, ENSG00000276262, ENSG00000213281, ENSG00000104490, ENSG00000186868, ENSG00000073969, ENSG00000161203	ADCY5,AP2A1,AP2A2,AP2B1,AP2M1,CAMK1,ERBB4,HRAS,KRAS,MAPT,NCALD,NRAS,NSF,PRKACA,PRKCG,TUBA1C,TUBAL3,TUBB2B,TUBB6
REACTOME_PATHWAY	Rab regulation of trafficking	3.25817	0.00366715	0.00110835	ENSG00000133812, ENSG00000174485, ENSG00000167461, ENSG00000170296, ENSG00000119396, ENSG00000140941, ENSG00000165699, ENSG00000108774, ENSG00000034713, ENSG00000103365, ENSG00000168118, ENSG00000154710	DENND4A,GABARAP,GABARAPL2,GGA2,MAP1LC3B,RAB14,RAB4A,RAB5C,RAB8A,RABGEF1,SBF2,TSC1
REACTOME_PATHWAY	The role of Nef in HIV-1 replication and disease pathogenesis	7.21451	0.00404	0.00123612	ENSG00000183020, ENSG00000196961, ENSG00000180370, ENSG00000182287, ENSG00000006125, ENSG00000161203	AP1S2,AP2A1,AP2A2,AP2B1,AP2M1,PAK2
REACTOME_PATHWAY	Signaling by Rho GTPases, Miro GTPases and RHOBTB3	1.72297	0.00462737	0.00143474	ENSG00000185825, ENSG00000135624, ENSG00000113758, ENSG00000176014, ENSG00000001626, ENSG00000180370, ENSG00000026025, ENSG00000150760, ENSG00000178999, ENSG00000112062, ENSG00000137285, ENSG00000036257, ENSG00000079387, ENSG00000100345, ENSG00000166913, ENSG00000100401, ENSG00000017797, ENSG00000149636, ENSG00000185359, ENSG00000285387, ENSG00000073921, ENSG00000110237, ENSG00000178462, ENSG0000…	ANLN,ARHGEF17,AURKB,BCAP31,CCT7,CFTR,CLTC,CUL3,DBN1,DOCK1,DSN1,DYNC1H1,DYNLL1,DYNLL2,FLNA,HGS,HSP90AB1,IQGAP1,MAPK14,MYH9,MYO19,NCK1,NDUFS3,OCRL,PAK2,PICALM,PPP1CB,RALBP1,RANGAP1,SENP1,TUBA1C,TUBAL3,TUBB2B,TUBB6,VIM,YWHAB,YWHAG
REACTOME_PATHWAY	Peptide hormone metabolism	3.69975	0.00462737	0.00145037	ENSG00000180104, ENSG00000259384, ENSG00000070367, ENSG00000131558, ENSG00000116903, ENSG00000182473, ENSG00000182220, ENSG00000138190, ENSG00000112685, ENSG00000090989	ATP6AP2,EXOC1,EXOC2,EXOC3,EXOC4,EXOC5,EXOC6,EXOC7,EXOC8,GH1
REACTOME_PATHWAY	Signaling by Receptor Tyrosine Kinases	1.87402	0.00515999	0.00163657	ENSG00000176697, ENSG00000133703, ENSG00000174775, ENSG00000180370, ENSG00000196961, ENSG00000072062, ENSG00000150760, ENSG00000133124, ENSG00000112062, ENSG00000213281, ENSG00000166913, ENSG00000091831, ENSG00000101213, ENSG00000100784, ENSG00000185359, ENSG00000168118, ENSG00000161203, ENSG00000175592, ENSG00000162736, ENSG00000178568, ENSG00000170345, ENSG00000288516, ENSG00000006125, ENSG0000…	AP2A1,AP2A2,AP2B1,AP2M1,BDNF,CLTC,DOCK1,ERBB4,ESR1,FOS,FOSL1,HGS,HRAS,IRS4,KRAS,MAPK14,NCK1,NCSTN,NRAS,PAK2,PRKACA,PSEN2,PTK6,RAB4A,RAB4B,RPS6KA5,SPRED1,STUB1,YWHAB
REACTOME_PATHWAY	Recruitment of NuMA to mitotic centrosomes	3.58167	0.00563856	0.00182219	ENSG00000198707, ENSG00000137285, ENSG00000167553, ENSG00000088986, ENSG00000178462, ENSG00000176014, ENSG00000197102, ENSG00000072062, ENSG00000136811, ENSG00000288516, ENSG00000170027	CEP290,DYNC1H1,DYNLL1,ODF2,PRKACA,TUBA1C,TUBAL3,TUBB2B,TUBB6,YWHAG
REACTOME_PATHWAY	Signaling by Rho GTPases	1.71434	0.00563856	0.00183043	ENSG00000185825, ENSG00000135624, ENSG00000113758, ENSG00000176014, ENSG00000001626, ENSG00000180370, ENSG00000026025, ENSG00000150760, ENSG00000178999, ENSG00000112062, ENSG00000137285, ENSG00000036257, ENSG00000079387, ENSG00000100345, ENSG00000166913, ENSG00000100401, ENSG00000017797, ENSG00000149636, ENSG00000185359, ENSG00000285387, ENSG00000073921, ENSG00000110237, ENSG00000178462, ENSG0000…	ANLN,ARHGEF17,AURKB,BCAP31,CCT7,CFTR,CLTC,CUL3,DBN1,DOCK1,DSN1,DYNC1H1,DYNLL1,DYNLL2,FLNA,HGS,HSP90AB1,IQGAP1,MAPK14,MYH9,NCK1,NDUFS3,OCRL,PAK2,PICALM,PPP1CB,RALBP1,RANGAP1,SENP1,TUBA1C,TUBAL3,TUBB2B,TUBB6,VIM,YWHAB,YWHAG
REACTOME_PATHWAY	Nef Mediated CD4 Down-regulation	14.9634	0.00566649	0.00189083	ENSG00000183020, ENSG00000196961, ENSG00000006125, ENSG00000161203	AP2A1,AP2A2,AP2B1,AP2M1
REACTOME_PATHWAY	Activated NTRK2 signals through RAS	14.9634	0.00566649	0.00189083	ENSG00000276536, ENSG00000176697, ENSG00000133703, ENSG00000213281, ENSG00000174775	BDNF,HRAS,KRAS,NRAS
REACTOME_PATHWAY	SUMOylation of DNA replication proteins	5.2372	0.00566649	0.0019757	ENSG00000132646, ENSG00000124789, ENSG00000116030, ENSG00000100401, ENSG00000188612, ENSG00000184900, ENSG00000178999	AURKB,NUP153,PCNA,RANGAP1,SUMO1,SUMO2,SUMO3
REACTOME_PATHWAY	Adaptive Immune System	1.67677	0.00566649	0.00198191	ENSG00000185825, ENSG00000176014, ENSG00000171560, ENSG00000133703, ENSG00000174775, ENSG00000180370, ENSG00000196961, ENSG00000072062, ENSG00000175104, ENSG00000196126, ENSG00000136573, ENSG00000135341, ENSG00000157873, ENSG00000137285, ENSG00000162692, ENSG00000036257, ENSG00000167323, ENSG00000213281, ENSG00000166913, ENSG00000182287, ENSG00000161203, ENSG00000103363, ENSG00000178462, ENSG0000…	AP1S2,AP2A1,AP2A2,AP2B1,AP2M1,BCAP31,BLK,BTNL8,CAPZA2,CD81,CLTC,CUL3,DYNC1H1,DYNLL1,DYNLL2,ELOB,FGA,HLA-DRB1,HRAS,KRAS,MAP3K7,NCK1,NRAS,PAK2,PRKACA,PSMC2,SEC23A,SKP2,STIM1,STUB1,TNFRSF14,TRAF6,TUBA1C,TUBAL3,TUBB2B,TUBB6,VCAM1,YWHAB
REACTOME_PATHWAY	MAPK targets/ Nuclear events mediated by MAP kinases	6.51634	0.00566649	0.0019875	ENSG00000112062, ENSG00000107643, ENSG00000050748, ENSG00000177606, ENSG00000100784, ENSG00000170345	FOS,JUN,MAPK14,MAPK8,MAPK9,RPS6KA5
REACTOME_PATHWAY	Trafficking of AMPA receptors	6.51634	0.00566649	0.0019875	ENSG00000126583, ENSG00000183020, ENSG00000278174, ENSG00000276262, ENSG00000196961, ENSG00000006125, ENSG00000073969, ENSG00000161203	AP2A1,AP2A2,AP2B1,AP2M1,NSF,PRKCG
REACTOME_PATHWAY	Glutamate binding, activation of AMPA receptors and synaptic plasticity	6.51634	0.00566649	0.0019875	ENSG00000126583, ENSG00000183020, ENSG00000278174, ENSG00000276262, ENSG00000196961, ENSG00000006125, ENSG00000073969, ENSG00000161203	AP2A1,AP2A2,AP2B1,AP2M1,NSF,PRKCG
REACTOME_PATHWAY	G2/M Transition	2.57661	0.00573466	0.00204156	ENSG00000075218, ENSG00000176014, ENSG00000178462, ENSG00000197102, ENSG00000213639, ENSG00000072062, ENSG00000136811, ENSG00000288516, ENSG00000096384, ENSG00000170027, ENSG00000198707, ENSG00000137285, ENSG00000167553, ENSG00000088986, ENSG00000167461, ENSG00000161057	CEP290,DYNC1H1,DYNLL1,GTSE1,HSP90AB1,ODF2,PPP1CB,PRKACA,PSMC2,RAB8A,TUBA1C,TUBAL3,TUBB2B,TUBB6,YWHAG
REACTOME_PATHWAY	LDL clearance	8.85993	0.00573466	0.00205435	ENSG00000183020, ENSG00000196961, ENSG00000006125, ENSG00000141367, ENSG00000161203	AP2A1,AP2A2,AP2B1,AP2M1,CLTC
REACTOME_PATHWAY	Fc epsilon receptor (FCERI) signaling	3.01502	0.00573466	0.0020756	ENSG00000107643, ENSG00000050748, ENSG00000133703, ENSG00000076984, ENSG00000174775, ENSG00000180370, ENSG00000175104, ENSG00000177606, ENSG00000135341, ENSG00000170345, ENSG00000276536, ENSG00000213281, ENSG00000161057	FOS,HRAS,JUN,KRAS,MAP2K7,MAP3K7,MAPK8,MAPK9,NRAS,PAK2,PSMC2,TRAF6
REACTOME_PATHWAY	Mitotic G2-G2/M phases	2.55059	0.00613308	0.00224269	ENSG00000075218, ENSG00000176014, ENSG00000178462, ENSG00000197102, ENSG00000213639, ENSG00000072062, ENSG00000136811, ENSG00000288516, ENSG00000096384, ENSG00000170027, ENSG00000198707, ENSG00000137285, ENSG00000167553, ENSG00000088986, ENSG00000167461, ENSG00000161057	CEP290,DYNC1H1,DYNLL1,GTSE1,HSP90AB1,ODF2,PPP1CB,PRKACA,PSMC2,RAB8A,TUBA1C,TUBAL3,TUBB2B,TUBB6,YWHAG
REACTOME_PATHWAY	EML4 and NUDC in mitotic spindle formation	3.16534	0.00658998	0.00243436	ENSG00000137285, ENSG00000167553, ENSG00000088986, ENSG00000178462, ENSG00000176014, ENSG00000197102, ENSG00000151414, ENSG00000100401, ENSG00000149636, ENSG00000264364, ENSG00000178999	AURKB,DSN1,DYNC1H1,DYNLL1,DYNLL2,NEK7,RANGAP1,TUBA1C,TUBAL3,TUBB2B,TUBB6
REACTOME_PATHWAY	Gap junction trafficking	5.01434	0.00664364	0.00247897	ENSG00000137285, ENSG00000167553, ENSG00000178462, ENSG00000176014, ENSG00000175416, ENSG00000141367, ENSG00000161203	AP2M1,CLTB,CLTC,TUBA1C,TUBAL3,TUBB2B,TUBB6
REACTOME_PATHWAY	RAS GTPase cycle mutants	33.6677	0.00681979	0.00257014	ENSG00000276536, ENSG00000133703, ENSG00000213281, ENSG00000174775	HRAS,KRAS,NRAS
REACTOME_PATHWAY	Processing and activation of SUMO	13.4671	0.00694248	0.00264229	ENSG00000079387, ENSG00000116030, ENSG00000188612, ENSG00000184900	SENP1,SUMO1,SUMO2,SUMO3
REACTOME_PATHWAY	Mitotic Prometaphase	2.47557	0.00767328	0.00294906	ENSG00000176014, ENSG00000178462, ENSG00000197102, ENSG00000151414, ENSG00000072062, ENSG00000136811, ENSG00000288516, ENSG00000264364, ENSG00000178999, ENSG00000170027, ENSG00000198707, ENSG00000137285, ENSG00000167553, ENSG00000088986, ENSG00000100401, ENSG00000149636	AURKB,CEP290,DSN1,DYNC1H1,DYNLL1,DYNLL2,NEK7,ODF2,PRKACA,RANGAP1,TUBA1C,TUBAL3,TUBB2B,TUBB6,YWHAG
REACTOME_PATHWAY	Nef-mediates down modulation of cell surface receptors by recruiting them to clathrin adapters	8.01613	0.00773954	0.00302765	ENSG00000183020, ENSG00000196961, ENSG00000182287, ENSG00000006125, ENSG00000161203	AP1S2,AP2A1,AP2A2,AP2B1,AP2M1
REACTOME_PATHWAY	Innate Immune System	1.52314	0.00773954	0.00303228	ENSG00000130159, ENSG00000108424, ENSG00000243678, ENSG00000103490, ENSG00000133703, ENSG00000263528, ENSG00000076984, ENSG00000174775, ENSG00000180370, ENSG00000072062, ENSG00000177606, ENSG00000175104, ENSG00000171860, ENSG00000150760, ENSG00000100345, ENSG00000100784, ENSG00000107643, ENSG00000141959, ENSG00000110651, ENSG00000110057, ENSG00000261371, ENSG00000198898, ENSG00000151366, ENSG0000…	AP2A2,ATP6AP2,C3AR1,CAPZA2,CD81,CEP290,COLEC10,DOCK1,DSN1,DYNC1H1,DYNLL1,ECSIT,FGA,FOS,HRAS,HSP90AB1,IKBKE,IQGAP1,IRAK1,JUN,KPNB1,KRAS,LAMP1,MAP2K7,MAP3K7,MAPK14,MAPK8,MAPK9,MYH9,NCK1,NCSTN,NDUFC2,NME2,NRAS,OLFM4,PAK2,PECAM1,PFKL,PRKACA,PSMC2,PYCARD,RAB14,RAB4B,RAB5C,RPS6KA5,TMEM30A,TRAF6,UNC93B1
REACTOME_PATHWAY	Gap junction trafficking and regulation	4.80968	0.00776931	0.00307294	ENSG00000137285, ENSG00000167553, ENSG00000178462, ENSG00000176014, ENSG00000175416, ENSG00000141367, ENSG00000161203	AP2M1,CLTB,CLTC,TUBA1C,TUBAL3,TUBB2B,TUBB6
REACTOME_PATHWAY	Activated NTRK2 signals through FRS2 and FRS3	12.2428	0.00890168	0.00355403	ENSG00000276536, ENSG00000176697, ENSG00000133703, ENSG00000213281, ENSG00000174775	BDNF,HRAS,KRAS,NRAS
REACTOME_PATHWAY	Nervous system development	1.75049	0.00901133	0.00363143	ENSG00000176014, ENSG00000133703, ENSG00000174775, ENSG00000180370, ENSG00000196961, ENSG00000072062, ENSG00000150760, ENSG00000112062, ENSG00000137285, ENSG00000166257, ENSG00000284816, ENSG00000146904, ENSG00000100345, ENSG00000213281, ENSG00000100146, ENSG00000100784, ENSG00000149575, ENSG00000161203, ENSG00000103363, ENSG00000107643, ENSG00000162736, ENSG00000178462, ENSG00000288516, ENSG0000…	AP2A1,AP2A2,AP2B1,AP2M1,CLTB,CLTC,DOCK1,ELOB,EPHA1,HRAS,HSP90AB1,KRAS,MAPK14,MAPK8,MYH9,NCK1,NCSTN,NRAS,PAK2,PRKACA,PSEN2,PSMC2,RPS6KA5,SCN2B,SCN3B,SOX10,TUBA1C,TUBAL3,TUBB2B,TUBB6
REACTOME_PATHWAY	Axon guidance	1.76878	0.00919688	0.00374052	ENSG00000176014, ENSG00000133703, ENSG00000174775, ENSG00000180370, ENSG00000196961, ENSG00000072062, ENSG00000150760, ENSG00000112062, ENSG00000137285, ENSG00000166257, ENSG00000284816, ENSG00000146904, ENSG00000100345, ENSG00000213281, ENSG00000100784, ENSG00000149575, ENSG00000161203, ENSG00000103363, ENSG00000107643, ENSG00000162736, ENSG00000178462, ENSG00000288516, ENSG00000006125, ENSG0000…	AP2A1,AP2A2,AP2B1,AP2M1,CLTB,CLTC,DOCK1,ELOB,EPHA1,HRAS,HSP90AB1,KRAS,MAPK14,MAPK8,MYH9,NCK1,NCSTN,NRAS,PAK2,PRKACA,PSEN2,PSMC2,RPS6KA5,SCN2B,SCN3B,TUBA1C,TUBAL3,TUBB2B,TUBB6
REACTOME_PATHWAY	Signaling by high-kinase activity BRAF mutants	5.61129	0.00946912	0.00390894	ENSG00000276536, ENSG00000171560, ENSG00000133703, ENSG00000166913, ENSG00000213281, ENSG00000174775, ENSG00000140575	FGA,HRAS,IQGAP1,KRAS,NRAS,YWHAB
REACTOME_PATHWAY	RHO GTPase Effectors	2.05919	0.00946912	0.00392191	ENSG00000176014, ENSG00000178462, ENSG00000001626, ENSG00000197102, ENSG00000180370, ENSG00000213639, ENSG00000264364, ENSG00000178999, ENSG00000170027, ENSG00000196924, ENSG00000158092, ENSG00000112062, ENSG00000137285, ENSG00000167553, ENSG00000088986, ENSG00000166913, ENSG00000100345, ENSG00000100401, ENSG00000149636, ENSG00000140575	AURKB,CFTR,DSN1,DYNC1H1,DYNLL1,DYNLL2,FLNA,IQGAP1,MAPK14,MYH9,NCK1,PAK2,PPP1CB,RANGAP1,TUBA1C,TUBAL3,TUBB2B,TUBB6,YWHAB,YWHAG
REACTOME_PATHWAY	Apoptotic execution phase	4.53219	0.00994221	0.00415496	ENSG00000185825, ENSG00000108424, ENSG00000160789, ENSG00000180370, ENSG00000026025, ENSG00000186868, ENSG00000134982	APC,BCAP31,KPNB1,LMNA,MAPT,PAK2,VIM
REACTOME_PATHWAY	Host Interactions of HIV factors	2.84881	0.0123263	0.0051973	ENSG00000103363, ENSG00000108424, ENSG00000124789, ENSG00000183020, ENSG00000196961, ENSG00000100401, ENSG00000180370, ENSG00000182287, ENSG00000161057, ENSG00000006125, ENSG00000161203	AP1S2,AP2A1,AP2A2,AP2B1,AP2M1,ELOB,KPNB1,NUP153,PAK2,PSMC2,RANGAP1
REACTOME_PATHWAY	Signaling by Interleukins	1.82185	0.0123599	0.00525756	ENSG00000156127, ENSG00000143190, ENSG00000076984, ENSG00000076201, ENSG00000180370, ENSG00000072062, ENSG00000026025, ENSG00000177606, ENSG00000175104, ENSG00000135341, ENSG00000112062, ENSG00000142168, ENSG00000162692, ENSG00000115590, ENSG00000100784, ENSG00000277796, ENSG00000107643, ENSG00000050748, ENSG00000112038, ENSG00000170345, ENSG00000288516, ENSG00000161057, ENSG00000184216, ENSG0000…	BATF,CCL3L3,FOS,IL13RA2,IL17RB,IL1R2,IRAK1,JUN,MAP2K7,MAP3K7,MAPK14,MAPK8,MAPK9,OPRM1,PAK2,POU2F1,PRKACA,PSMC2,PTPN23,RPS6KA5,SOD1,TRAF6,VCAM1,VIM
REACTOME_PATHWAY	Formation of tubulin folding intermediates by CCT/TriC	6.73355	0.0135893	0.00583124	ENSG00000137285, ENSG00000167553, ENSG00000135624, ENSG00000178462, ENSG00000176014	CCT7,TUBA1C,TUBAL3,TUBB2B,TUBB6
REACTOME_PATHWAY	p38MAPK events	10.3593	0.0136207	0.00589555	ENSG00000112062, ENSG00000276536, ENSG00000133703, ENSG00000213281, ENSG00000174775	HRAS,KRAS,MAPK14,NRAS
REACTOME_PATHWAY	MAP2K and MAPK activation	5.05016	0.014196	0.00619751	ENSG00000276536, ENSG00000171560, ENSG00000133703, ENSG00000166913, ENSG00000213281, ENSG00000174775, ENSG00000140575	FGA,HRAS,IQGAP1,KRAS,NRAS,YWHAB
REACTOME_PATHWAY	Nuclear Envelope (NE) Reassembly	3.59122	0.0150252	0.00661559	ENSG00000137285, ENSG00000167553, ENSG00000108424, ENSG00000160789, ENSG00000178462, ENSG00000176014, ENSG00000116030, ENSG00000100401	KPNB1,LMNA,RANGAP1,SUMO1,TUBA1C,TUBAL3,TUBB2B,TUBB6
REACTOME_PATHWAY	Intra-Golgi and retrograde Golgi-to-ER traffic	2.33341	0.0152826	0.00698864	ENSG00000204070, ENSG00000176014, ENSG00000178462, ENSG00000278174, ENSG00000197102, ENSG00000198898, ENSG00000133103, ENSG00000264364, ENSG00000117533, ENSG00000137285, ENSG00000167553, ENSG00000088986, ENSG00000276262, ENSG00000054523, ENSG00000152291, ENSG00000073969	CAPZA2,COG6,DYNC1H1,DYNLL1,DYNLL2,KIF1B,NSF,SYS1,TGOLN2,TUBA1C,TUBAL3,TUBB2B,TUBB6,VAMP4
REACTOME_PATHWAY	Signaling by NOTCH1 PEST Domain Mutants in Cancer	4.06335	0.0152826	0.00712806	ENSG00000164683, ENSG00000135547, ENSG00000143801, ENSG00000162736, ENSG00000100603, ENSG00000273529, ENSG00000094631, ENSG00000197921	HDAC6,HES5,HEY1,HEY2,NCSTN,PSEN2,SNW1
REACTOME_PATHWAY	Constitutive Signaling by NOTCH1 HD+PEST Domain Mutants	4.06335	0.0152826	0.00712806	ENSG00000164683, ENSG00000135547, ENSG00000143801, ENSG00000162736, ENSG00000100603, ENSG00000273529, ENSG00000094631, ENSG00000197921	HDAC6,HES5,HEY1,HEY2,NCSTN,PSEN2,SNW1
REACTOME_PATHWAY	Signaling by ERBB4	4.06335	0.0152826	0.00712806	ENSG00000276536, ENSG00000143801, ENSG00000162736, ENSG00000133703, ENSG00000091831, ENSG00000213281, ENSG00000174775, ENSG00000178568	ERBB4,ESR1,HRAS,KRAS,NCSTN,NRAS,PSEN2
REACTOME_PATHWAY	Signaling by NOTCH1 HD+PEST Domain Mutants in Cancer	4.06335	0.0152826	0.00712806	ENSG00000164683, ENSG00000135547, ENSG00000143801, ENSG00000162736, ENSG00000100603, ENSG00000273529, ENSG00000094631, ENSG00000197921	HDAC6,HES5,HEY1,HEY2,NCSTN,PSEN2,SNW1
REACTOME_PATHWAY	Constitutive Signaling by NOTCH1 PEST Domain Mutants	4.06335	0.0152826	0.00712806	ENSG00000164683, ENSG00000135547, ENSG00000143801, ENSG00000162736, ENSG00000100603, ENSG00000273529, ENSG00000094631, ENSG00000197921	HDAC6,HES5,HEY1,HEY2,NCSTN,PSEN2,SNW1
REACTOME_PATHWAY	Signaling by NOTCH1 in Cancer	4.06335	0.0152826	0.00712806	ENSG00000164683, ENSG00000135547, ENSG00000143801, ENSG00000162736, ENSG00000100603, ENSG00000273529, ENSG00000094631, ENSG00000197921	HDAC6,HES5,HEY1,HEY2,NCSTN,PSEN2,SNW1
REACTOME_PATHWAY	SHC1 events in ERBB4 signaling	9.61935	0.0156137	0.00734077	ENSG00000276536, ENSG00000133703, ENSG00000213281, ENSG00000174775, ENSG00000178568	ERBB4,HRAS,KRAS,NRAS
REACTOME_PATHWAY	Activation of RAS in B cells	20.2006	0.0171825	0.00823555	ENSG00000276536, ENSG00000133703, ENSG00000213281, ENSG00000174775	HRAS,KRAS,NRAS
REACTOME_PATHWAY	SUMO is conjugated to E1 (UBA2:SAE1)	20.2006	0.0171825	0.00823555	ENSG00000116030, ENSG00000188612, ENSG00000184900	SUMO1,SUMO2,SUMO3
REACTOME_PATHWAY	Signaling by RAF1 mutants	4.69782	0.0171825	0.00843747	ENSG00000276536, ENSG00000171560, ENSG00000133703, ENSG00000166913, ENSG00000213281, ENSG00000174775, ENSG00000140575	FGA,HRAS,IQGAP1,KRAS,NRAS,YWHAB
REACTOME_PATHWAY	Neutrophil degranulation	1.75353	0.0171825	0.0084383	ENSG00000108424, ENSG00000243678, ENSG00000103490, ENSG00000171860, ENSG00000112062, ENSG00000213281, ENSG00000182220, ENSG00000185896, ENSG00000149636, ENSG00000162736, ENSG00000141959, ENSG00000197102, ENSG00000112697, ENSG00000119396, ENSG00000261371, ENSG00000151366, ENSG00000096384, ENSG00000198707, ENSG00000167578, ENSG00000102837, ENSG00000088986, ENSG00000183020, ENSG00000161057, ENSG0000…	AP2A2,ATP6AP2,C3AR1,CEP290,DSN1,DYNC1H1,DYNLL1,HSP90AB1,IQGAP1,KPNB1,LAMP1,MAPK14,NCSTN,NDUFC2,NME2,NRAS,OLFM4,PECAM1,PFKL,PSMC2,PYCARD,RAB14,RAB4B,RAB5C,TMEM30A
REACTOME_PATHWAY	Anchoring of the basal body to the plasma membrane	3.09193	0.0171825	0.00845784	ENSG00000198707, ENSG00000088986, ENSG00000167461, ENSG00000197102, ENSG00000072062, ENSG00000187049, ENSG00000136811, ENSG00000288516, ENSG00000173226, ENSG00000170027	CEP290,DYNC1H1,DYNLL1,IQCB1,ODF2,PRKACA,RAB8A,TMEM216,YWHAG
REACTOME_PATHWAY	Cell Cycle, Mitotic	1.68339	0.0171825	0.008463	ENSG00000075218, ENSG00000108424, ENSG00000160789, ENSG00000176014, ENSG00000151414, ENSG00000072062, ENSG00000136811, ENSG00000135446, ENSG00000178999, ENSG00000137285, ENSG00000167461, ENSG00000100401, ENSG00000101213, ENSG00000149636, ENSG00000132646, ENSG00000178462, ENSG00000197102, ENSG00000213639, ENSG00000288516, ENSG00000264364, ENSG00000096384, ENSG00000170027, ENSG00000198707, ENSG0000…	AURKB,CDK4,CEP290,DSN1,DYNC1H1,DYNLL1,DYNLL2,GTSE1,HSP90AB1,KPNB1,LMNA,NEK7,NUP153,ODF2,PCNA,PPP1CB,PRKACA,PSMC2,PTK6,RAB8A,RANGAP1,SKP2,SUMO1,TUBA1C,TUBAL3,TUBB2B,TUBB6,YWHAG
REACTOME_PATHWAY	Transcriptional Regulation by MECP2	3.8012	0.0197788	0.0098156	ENSG00000176697, ENSG00000197386, ENSG00000072062, ENSG00000112038, ENSG00000184216, ENSG00000288516, ENSG00000123908, ENSG00000178999	AGO2,AURKB,BDNF,HTT,IRAK1,OPRM1,PRKACA
REACTOME_PATHWAY	Activation of AMPK downstream of NMDARs	5.80478	0.0198131	0.00998049	ENSG00000137285, ENSG00000167553, ENSG00000178462, ENSG00000176014, ENSG00000186868	MAPT,TUBA1C,TUBAL3,TUBB2B,TUBB6
REACTOME_PATHWAY	TNFs bind their physiological receptors	5.80478	0.0198131	0.00998049	ENSG00000131080, ENSG00000125735, ENSG00000273936, ENSG00000102524, ENSG00000157873, ENSG00000243509	EDA2R,TNFRSF14,TNFRSF6B,TNFSF13B,TNFSF14
REACTOME_PATHWAY	GRB2 events in ERBB2 signaling	8.41693	0.0211471	0.0108103	ENSG00000276536, ENSG00000133703, ENSG00000213281, ENSG00000174775, ENSG00000178568	ERBB4,HRAS,KRAS,NRAS
REACTOME_PATHWAY	NRIF signals cell death from the nucleus	8.41693	0.0211471	0.0108103	ENSG00000107643, ENSG00000143801, ENSG00000162736, ENSG00000175104	MAPK8,NCSTN,PSEN2,TRAF6
REACTOME_PATHWAY	Activation of BH3-only proteins	5.61129	0.0218541	0.0112532	ENSG00000107643, ENSG00000088986, ENSG00000166913, ENSG00000264364, ENSG00000170027	DYNLL1,DYNLL2,MAPK8,YWHAB,YWHAG
REACTOME_PATHWAY	Beta-catenin independent WNT signaling	2.53661	0.0220545	0.0114412	ENSG00000126583, ENSG00000183020, ENSG00000133703, ENSG00000196961, ENSG00000161057, ENSG00000135341, ENSG00000006125, ENSG00000123908, ENSG00000175416, ENSG00000141367, ENSG00000161203	AGO2,AP2A1,AP2A2,AP2B1,AP2M1,CLTB,CLTC,KRAS,MAP3K7,PRKCG,PSMC2
REACTOME_PATHWAY	Disease	1.32582	0.0220545	0.011521	ENSG00000091262, ENSG00000108424, ENSG00000103490, ENSG00000133703, ENSG00000001626, ENSG00000076984, ENSG00000273529, ENSG00000196961, ENSG00000072062, ENSG00000174775, ENSG00000180370, ENSG00000177606, ENSG00000171860, ENSG00000150760, ENSG00000135446, ENSG00000036257, ENSG00000100345, ENSG00000166913, ENSG00000182287, ENSG00000185359, ENSG00000103363, ENSG00000107643, ENSG00000178462, ENSG0000…	ABCC6,ADCY5,AP1S2,AP2A1,AP2A2,AP2B1,AP2M1,APC,BARD1,C3AR1,CDK4,CFTR,CLTC,CUL3,DOCK1,DUSP16,DYNC1H1,DYNLL1,DYNLL2,ELOB,ERBB4,ESR1,F9,FGA,HDAC6,HES5,HEY1,HEY2,HGS,HRAS,HSP90AB1,IQGAP1,JUN,KPNB1,KRAS,LMNA,MAP1LC3B,MAP2K7,MAPK14,MAPK8,MYH9,MYO18A,NCK1,NCSTN,NRAS,NUP153,OS9,PAK2,PPP1CB,PRKACA,PSEN2,PSMC2,PYCARD,RANGAP1,SKP2,SNW1,SPRED1,SUMO1,TFG,TGFBR2,TUBA1C,TUBAL3,TUBB2B,TUBB6,UNC93B1,YWHAB
REACTOME_PATHWAY	Estrogen-stimulated signaling through PRKCZ	16.8339	0.0225858	0.0121128	ENSG00000276536, ENSG00000133703, ENSG00000213281, ENSG00000174775	HRAS,KRAS,NRAS
REACTOME_PATHWAY	Paradoxical activation of RAF signaling by kinase inactive BRAF	4.29801	0.0225858	0.0122199	ENSG00000276536, ENSG00000171560, ENSG00000133703, ENSG00000166913, ENSG00000213281, ENSG00000174775, ENSG00000140575	FGA,HRAS,IQGAP1,KRAS,NRAS,YWHAB
REACTOME_PATHWAY	Signaling by RAS mutants	4.29801	0.0225858	0.0122199	ENSG00000276536, ENSG00000171560, ENSG00000133703, ENSG00000166913, ENSG00000213281, ENSG00000174775, ENSG00000140575	FGA,HRAS,IQGAP1,KRAS,NRAS,YWHAB
REACTOME_PATHWAY	Signaling by moderate kinase activity BRAF mutants	4.29801	0.0225858	0.0122199	ENSG00000276536, ENSG00000171560, ENSG00000133703, ENSG00000166913, ENSG00000213281, ENSG00000174775, ENSG00000140575	FGA,HRAS,IQGAP1,KRAS,NRAS,YWHAB
REACTOME_PATHWAY	Signaling downstream of RAS mutants	4.29801	0.0225858	0.0122199	ENSG00000276536, ENSG00000171560, ENSG00000133703, ENSG00000166913, ENSG00000213281, ENSG00000174775, ENSG00000140575	FGA,HRAS,IQGAP1,KRAS,NRAS,YWHAB
REACTOME_PATHWAY	Resolution of Sister Chromatid Cohesion	2.67204	0.0228472	0.0124466	ENSG00000137285, ENSG00000167553, ENSG00000088986, ENSG00000178462, ENSG00000176014, ENSG00000197102, ENSG00000100401, ENSG00000149636, ENSG00000264364, ENSG00000178999	AURKB,DSN1,DYNC1H1,DYNLL1,DYNLL2,RANGAP1,TUBA1C,TUBAL3,TUBB2B,TUBB6
REACTOME_PATHWAY	Cooperation of Prefoldin and TriC/CCT in actin and tubulin folding	5.26058	0.0253652	0.0141012	ENSG00000137285, ENSG00000167553, ENSG00000135624, ENSG00000178462, ENSG00000176014	CCT7,TUBA1C,TUBAL3,TUBB2B,TUBB6
REACTOME_PATHWAY	RHO GTPases activate IQGAPs	5.26058	0.0253652	0.0141012	ENSG00000137285, ENSG00000167553, ENSG00000178462, ENSG00000176014, ENSG00000140575	IQGAP1,TUBA1C,TUBAL3,TUBB2B,TUBB6
REACTOME_PATHWAY	Signaling by BRAF and RAF1 fusions	3.51752	0.0253652	0.0141023	ENSG00000276536, ENSG00000160789, ENSG00000171560, ENSG00000133703, ENSG00000166913, ENSG00000213281, ENSG00000174775, ENSG00000140575	FGA,HRAS,IQGAP1,KRAS,LMNA,NRAS,YWHAB
REACTOME_PATHWAY	Signaling by NOTCH3	4.12258	0.0258778	0.0144838	ENSG00000164683, ENSG00000135547, ENSG00000143801, ENSG00000162736, ENSG00000100603, ENSG00000273529, ENSG00000197921	HES5,HEY1,HEY2,NCSTN,PSEN2,SNW1
REACTOME_PATHWAY	Microtubule-dependent trafficking of connexons from Golgi to the plasma membrane	7.48172	0.0265888	0.0150802	ENSG00000137285, ENSG00000167553, ENSG00000178462, ENSG00000176014	TUBA1C,TUBAL3,TUBB2B,TUBB6
REACTOME_PATHWAY	TNF receptor superfamily (TNFSF) members mediating non-canonical NF-kB pathway	7.48172	0.0265888	0.0150802	ENSG00000238114, ENSG00000236237, ENSG00000204487, ENSG00000206437, ENSG00000125735, ENSG00000231314, ENSG00000102524, ENSG00000223448, ENSG00000111321, ENSG00000236925, ENSG00000227507	LTB,LTBR,TNFSF13B,TNFSF14
REACTOME_PATHWAY	Regulation of PLK1 Activity at G2/M Transition	3.0607	0.0268224	0.0153128	ENSG00000198707, ENSG00000088986, ENSG00000167461, ENSG00000197102, ENSG00000213639, ENSG00000072062, ENSG00000136811, ENSG00000288516, ENSG00000170027	CEP290,DYNC1H1,DYNLL1,ODF2,PPP1CB,PRKACA,RAB8A,YWHAG
REACTOME_PATHWAY	Plasma lipoprotein clearance	5.10117	0.0271711	0.0156813	ENSG00000183020, ENSG00000196961, ENSG00000006125, ENSG00000141367, ENSG00000161203	AP2A1,AP2A2,AP2B1,AP2M1,CLTC
REACTOME_PATHWAY	Signaling by ERBB2	4.04013	0.0271711	0.0157146	ENSG00000276536, ENSG00000133703, ENSG00000213281, ENSG00000174775, ENSG00000101213, ENSG00000178568, ENSG00000103266	ERBB4,HRAS,KRAS,NRAS,PTK6,STUB1
REACTOME_PATHWAY	SUMO is transferred from E1 to E2 (UBE2I, UBC9)	14.429	0.028385	0.0166285	ENSG00000116030, ENSG00000188612, ENSG00000184900	SUMO1,SUMO2,SUMO3
REACTOME_PATHWAY	SOS-mediated signalling	14.429	0.028385	0.0166285	ENSG00000276536, ENSG00000133703, ENSG00000213281, ENSG00000174775	HRAS,KRAS,NRAS
REACTOME_PATHWAY	Golgi-to-ER retrograde transport	2.53141	0.029168	0.0172199	ENSG00000137285, ENSG00000167553, ENSG00000088986, ENSG00000178462, ENSG00000176014, ENSG00000197102, ENSG00000278174, ENSG00000054523, ENSG00000276262, ENSG00000198898, ENSG00000264364, ENSG00000073969	CAPZA2,DYNC1H1,DYNLL1,DYNLL2,KIF1B,NSF,TUBA1C,TUBAL3,TUBB2B,TUBB6
REACTOME_PATHWAY	Signalling to ERKs	4.95114	0.029168	0.0173684	ENSG00000112062, ENSG00000276536, ENSG00000133703, ENSG00000166913, ENSG00000213281, ENSG00000174775	HRAS,KRAS,MAPK14,NRAS,YWHAB
REACTOME_PATHWAY	Transport of connexons to the plasma membrane	7.08794	0.029168	0.0175226	ENSG00000137285, ENSG00000167553, ENSG00000178462, ENSG00000176014	TUBA1C,TUBAL3,TUBB2B,TUBB6
REACTOME_PATHWAY	Signaling by FLT3 fusion proteins	7.08794	0.029168	0.0175226	ENSG00000276536, ENSG00000133703, ENSG00000213281, ENSG00000174775, ENSG00000196535	HRAS,KRAS,MYO18A,NRAS
REACTOME_PATHWAY	Asparagine N-linked glycosylation	1.88273	0.0305545	0.0184695	ENSG00000135506, ENSG00000148396, ENSG00000176014, ENSG00000178462, ENSG00000278174, ENSG00000197102, ENSG00000198898, ENSG00000133103, ENSG00000105829, ENSG00000264364, ENSG00000114354, ENSG00000137285, ENSG00000100934, ENSG00000167553, ENSG00000088986, ENSG00000276262, ENSG00000124302, ENSG00000121542, ENSG00000073969	BET1,CAPZA2,CHST8,COG6,DYNC1H1,DYNLL1,DYNLL2,NSF,OS9,SEC16A,SEC22A,SEC23A,TFG,TUBA1C,TUBAL3,TUBB2B,TUBB6
REACTOME_PATHWAY	PCP/CE pathway	2.92763	0.0313178	0.0191385	ENSG00000126583, ENSG00000183020, ENSG00000196961, ENSG00000161057, ENSG00000006125, ENSG00000175416, ENSG00000141367, ENSG00000161203	AP2A1,AP2A2,AP2B1,AP2M1,CLTB,CLTC,PRKCG,PSMC2
REACTOME_PATHWAY	RHOBTB GTPase Cycle	4.80968	0.0313178	0.0191646	ENSG00000036257, ENSG00000135624, ENSG00000113758, ENSG00000026025, ENSG00000096384	CCT7,CUL3,DBN1,HSP90AB1,VIM
REACTOME_PATHWAY	NOTCH4 Intracellular Domain Regulates Transcription	6.73355	0.0325669	0.0201721	ENSG00000164683, ENSG00000135547, ENSG00000100603, ENSG00000273529, ENSG00000197921	HES5,HEY1,HEY2,SNW1
REACTOME_PATHWAY	Signalling to RAS	6.73355	0.0325669	0.0201721	ENSG00000112062, ENSG00000276536, ENSG00000133703, ENSG00000213281, ENSG00000174775	HRAS,KRAS,MAPK14,NRAS
REACTOME_PATHWAY	RAF activation	4.67607	0.0338155	0.0210716	ENSG00000276536, ENSG00000133703, ENSG00000166913, ENSG00000213281, ENSG00000174775, ENSG00000213639	HRAS,KRAS,NRAS,PPP1CB,YWHAB
REACTOME_PATHWAY	Intraflagellar transport	3.74086	0.0340265	0.02133	ENSG00000137285, ENSG00000167553, ENSG00000088986, ENSG00000176014, ENSG00000114446, ENSG00000264364	DYNLL1,DYNLL2,IFT57,TUBA1C,TUBB2B,TUBB6
REACTOME_PATHWAY	Activated NTRK3 signals through RAS	12.6254	0.0344781	0.0217418	ENSG00000276536, ENSG00000133703, ENSG00000213281, ENSG00000174775	HRAS,KRAS,NRAS
REACTOME_PATHWAY	Signaling by NOTCH1	3.18479	0.0348064	0.0220787	ENSG00000164683, ENSG00000135547, ENSG00000143801, ENSG00000162736, ENSG00000100603, ENSG00000273529, ENSG00000094631, ENSG00000197921	HDAC6,HES5,HEY1,HEY2,NCSTN,PSEN2,SNW1
REACTOME_PATHWAY	Mitotic Anaphase	1.99724	0.0359692	0.0229505	ENSG00000108424, ENSG00000160789, ENSG00000176014, ENSG00000178462, ENSG00000197102, ENSG00000264364, ENSG00000178999, ENSG00000137285, ENSG00000167553, ENSG00000088986, ENSG00000116030, ENSG00000100401, ENSG00000161057, ENSG00000149636	AURKB,DSN1,DYNC1H1,DYNLL1,DYNLL2,KPNB1,LMNA,PSMC2,RANGAP1,SUMO1,TUBA1C,TUBAL3,TUBB2B,TUBB6
REACTOME_PATHWAY	RHO GTPases Activate Formins	2.40484	0.036165	0.0232104	ENSG00000137285, ENSG00000167553, ENSG00000088986, ENSG00000178462, ENSG00000176014, ENSG00000197102, ENSG00000100401, ENSG00000149636, ENSG00000264364, ENSG00000178999	AURKB,DSN1,DYNC1H1,DYNLL1,DYNLL2,RANGAP1,TUBA1C,TUBAL3,TUBB2B,TUBB6
REACTOME_PATHWAY	Mitotic Metaphase and Anaphase	1.98881	0.0367411	0.0237172	ENSG00000108424, ENSG00000160789, ENSG00000176014, ENSG00000178462, ENSG00000197102, ENSG00000264364, ENSG00000178999, ENSG00000137285, ENSG00000167553, ENSG00000088986, ENSG00000116030, ENSG00000100401, ENSG00000161057, ENSG00000149636	AURKB,DSN1,DYNC1H1,DYNLL1,DYNLL2,KPNB1,LMNA,PSMC2,RANGAP1,SUMO1,TUBA1C,TUBAL3,TUBB2B,TUBB6
REACTOME_PATHWAY	C-type lectin receptors (CLRs)	2.37097	0.0386286	0.025166	ENSG00000276536, ENSG00000103490, ENSG00000133703, ENSG00000213281, ENSG00000174775, ENSG00000180370, ENSG00000072062, ENSG00000175104, ENSG00000161057, ENSG00000100784, ENSG00000135341, ENSG00000288516	HRAS,KRAS,MAP3K7,NRAS,PAK2,PRKACA,PSMC2,PYCARD,RPS6KA5,TRAF6
REACTOME_PATHWAY	Apoptotic cleavage of cellular proteins	4.42996	0.0386286	0.0252239	ENSG00000185825, ENSG00000160789, ENSG00000026025, ENSG00000186868, ENSG00000134982	APC,BCAP31,LMNA,MAPT,VIM
REACTOME_PATHWAY	Chaperone Mediated Autophagy	6.12141	0.0389473	0.0260948	ENSG00000001626, ENSG00000094631, ENSG00000026025, ENSG00000096384	CFTR,HDAC6,HSP90AB1,VIM
REACTOME_PATHWAY	Signaling by ERBB2 TMD/JMD mutants	6.12141	0.0389473	0.0260948	ENSG00000276536, ENSG00000133703, ENSG00000213281, ENSG00000174775, ENSG00000178568	ERBB4,HRAS,KRAS,NRAS
REACTOME_PATHWAY	Post-chaperonin tubulin folding pathway	6.12141	0.0389473	0.0260948	ENSG00000137285, ENSG00000167553, ENSG00000178462, ENSG00000176014	TUBA1C,TUBAL3,TUBB2B,TUBB6
REACTOME_PATHWAY	SHC1 events in ERBB2 signaling	6.12141	0.0389473	0.0260948	ENSG00000276536, ENSG00000133703, ENSG00000213281, ENSG00000174775, ENSG00000178568	ERBB4,HRAS,KRAS,NRAS
REACTOME_PATHWAY	The role of GTSE1 in G2/M progression after G2 checkpoint	3.0607	0.0389473	0.0262751	ENSG00000075218, ENSG00000137285, ENSG00000167553, ENSG00000178462, ENSG00000176014, ENSG00000161057, ENSG00000096384	GTSE1,HSP90AB1,PSMC2,TUBA1C,TUBAL3,TUBB2B,TUBB6
REACTOME_PATHWAY	Nucleotide-binding domain, leucine rich repeat containing receptor (NLR) signaling pathways	3.54397	0.0389473	0.026304	ENSG00000112062, ENSG00000103490, ENSG00000175104, ENSG00000135341, ENSG00000184216, ENSG00000096384	HSP90AB1,IRAK1,MAP3K7,MAPK14,PYCARD,TRAF6
REACTOME_PATHWAY	VEGFA-VEGFR2 Pathway	2.72062	0.0399284	0.0273612	ENSG00000158092, ENSG00000112062, ENSG00000276536, ENSG00000133703, ENSG00000213281, ENSG00000174775, ENSG00000180370, ENSG00000072062, ENSG00000288516, ENSG00000150760	DOCK1,HRAS,KRAS,MAPK14,NCK1,NRAS,PAK2,PRKACA
REACTOME_PATHWAY	SHC-related events triggered by IGF1R	11.2226	0.0399284	0.0274135	ENSG00000276536, ENSG00000133703, ENSG00000213281, ENSG00000174775	HRAS,KRAS,NRAS
REACTOME_PATHWAY	EGFR Transactivation by Gastrin	11.2226	0.0399284	0.0274135	ENSG00000276536, ENSG00000133703, ENSG00000213281, ENSG00000174775	HRAS,KRAS,NRAS
REACTOME_PATHWAY	RHOBTB1 GTPase cycle	5.85526	0.0423147	0.0293677	ENSG00000036257, ENSG00000135624, ENSG00000113758, ENSG00000026025	CCT7,CUL3,DBN1,VIM
REACTOME_PATHWAY	RHOBTB2 GTPase cycle	5.85526	0.0423147	0.0293677	ENSG00000036257, ENSG00000135624, ENSG00000113758, ENSG00000096384	CCT7,CUL3,DBN1,HSP90AB1
REACTOME_PATHWAY	RHOU GTPase cycle	4.20847	0.0427591	0.0298356	ENSG00000158092, ENSG00000180370, ENSG00000185359, ENSG00000141367, ENSG00000140575	CLTC,HGS,IQGAP1,NCK1,PAK2
REACTOME_PATHWAY	TNFR2 non-canonical NF-kB pathway	2.64061	0.0449396	0.0315248	ENSG00000238114, ENSG00000236237, ENSG00000273936, ENSG00000111321, ENSG00000236925, ENSG00000157873, ENSG00000131080, ENSG00000204487, ENSG00000206437, ENSG00000125735, ENSG00000231314, ENSG00000102524, ENSG00000223448, ENSG00000227507, ENSG00000161057, ENSG00000243509	EDA2R,LTB,LTBR,PSMC2,TNFRSF14,TNFRSF6B,TNFSF13B,TNFSF14
REACTOME_PATHWAY	RHO GTPases activate PAKs	5.61129	0.0463314	0.0328469	ENSG00000196924, ENSG00000100345, ENSG00000180370, ENSG00000213639	FLNA,MYH9,PAK2,PPP1CB
REACTOME_PATHWAY	activated TAK1 mediates p38 MAPK activation	5.61129	0.0463314	0.0328469	ENSG00000112062, ENSG00000175104, ENSG00000135341, ENSG00000184216	IRAK1,MAP3K7,MAPK14,TRAF6
REACTOME_PATHWAY	Signaling by FGFR3 fusions in cancer	10.1003	0.0471544	0.0336063	ENSG00000276536, ENSG00000133703, ENSG00000213281, ENSG00000174775	HRAS,KRAS,NRAS
REACTOME_PATHWAY	Signaling by NOTCH4	2.87407	0.0479984	0.0343869	ENSG00000164683, ENSG00000135547, ENSG00000143801, ENSG00000162736, ENSG00000100603, ENSG00000273529, ENSG00000161057, ENSG00000197921	HES5,HEY1,HEY2,NCSTN,PSEN2,PSMC2,SNW1
REACTOME_PATHWAY	Post-translational protein modification	1.2904	0.0493347	0.0355283	ENSG00000263528, ENSG00000001626, ENSG00000175104, ENSG00000133103, ENSG00000036257, ENSG00000079387, ENSG00000124356, ENSG00000185359, ENSG00000184900, ENSG00000103363, ENSG00000148396, ENSG00000178462, ENSG00000198898, ENSG00000105829, ENSG00000264364, ENSG00000167578, ENSG00000145604, ENSG00000100934, ENSG00000116030, ENSG00000167770, ENSG00000152291, ENSG00000188612, ENSG00000101981, ENSG0000…	APC,AURKB,BARD1,BET1,BMI1,CAPZA2,CDH2,CFTR,CHST8,COG6,CUL3,DYNC1H1,DYNLL1,DYNLL2,ELOB,ESR1,F9,FGA,GALNT6,HGS,IKBKE,MAP3K7,NSF,NUP153,OS9,OTUB1,PCNA,PSMC2,RAB14,RAB4A,RAB4B,RAB5C,RAB8A,RANGAP1,SEC16A,SEC22A,SEC23A,SENP1,SKP2,STAMBP,STAMBPL1,SUMO1,SUMO2,SUMO3,TFG,TGFBR2,TGOLN2,TRAF6,TUBA1C,TUBAL3,TUBB2B,TUBB6,USP2,USP26,WFS1
REACTOME_PATHWAY	Cell Cycle	1.4617	0.0494458	0.0358304	ENSG00000075218, ENSG00000108424, ENSG00000160789, ENSG00000176014, ENSG00000151414, ENSG00000072062, ENSG00000136811, ENSG00000135446, ENSG00000178999, ENSG00000137285, ENSG00000138376, ENSG00000167461, ENSG00000166913, ENSG00000100401, ENSG00000101213, ENSG00000149636, ENSG00000132646, ENSG00000178462, ENSG00000197102, ENSG00000213639, ENSG00000288516, ENSG00000264364, ENSG00000096384, ENSG0000…	AURKB,BARD1,CDK4,CEP290,DSN1,DYNC1H1,DYNLL1,DYNLL2,GTSE1,HSP90AB1,KPNB1,LMNA,NEK7,NUP153,ODF2,PCNA,PPP1CB,PRKACA,PSMC2,PTK6,RAB8A,RANGAP1,SKP2,SUMO1,TUBA1C,TUBAL3,TUBB2B,TUBB6,YWHAB,YWHAG
REACTOME_PATHWAY	Neuronal System	1.64233	0.0494458	0.0360811	ENSG00000126583, ENSG00000176014, ENSG00000178462, ENSG00000133703, ENSG00000278174, ENSG00000173175, ENSG00000196961, ENSG00000174775, ENSG00000072062, ENSG00000178568, ENSG00000288516, ENSG00000006125, ENSG00000137285, ENSG00000276536, ENSG00000167553, ENSG00000183020, ENSG00000159023, ENSG00000134072, ENSG00000276262, ENSG00000213281, ENSG00000104490, ENSG00000186868, ENSG00000073969, ENSG0000…	ADCY5,AP2A1,AP2A2,AP2B1,AP2M1,CAMK1,EPB41,ERBB4,HRAS,KRAS,MAPT,NCALD,NRAS,NSF,PRKACA,PRKCG,TUBA1C,TUBAL3,TUBB2B,TUBB6
REACTOME_PATHWAY	NOTCH3 Intracellular Domain Regulates Transcription	5.38684	0.0494458	0.0365309	ENSG00000164683, ENSG00000135547, ENSG00000100603, ENSG00000273529, ENSG00000197921	HES5,HEY1,HEY2,SNW1
REACTOME_PATHWAY	Signaling by ERBB2 KD Mutants	5.38684	0.0494458	0.0365309	ENSG00000276536, ENSG00000133703, ENSG00000213281, ENSG00000174775, ENSG00000178568	ERBB4,HRAS,KRAS,NRAS
REACTOME_PATHWAY	Signaling by NTRK2 (TRKB)	5.38684	0.0494458	0.0365309	ENSG00000276536, ENSG00000176697, ENSG00000133703, ENSG00000213281, ENSG00000174775	BDNF,HRAS,KRAS,NRAS
REACTOME_PATHWAY	Negative regulation of MAPK pathway	3.91485	0.0506769	0.0376295	ENSG00000276536, ENSG00000133703, ENSG00000166913, ENSG00000213281, ENSG00000174775, ENSG00000111266	DUSP16,HRAS,KRAS,NRAS,YWHAB
REACTOME_PATHWAY	PI Metabolism	2.80564	0.050971	0.0380381	ENSG00000133812, ENSG00000011405, ENSG00000119396, ENSG00000122126, ENSG00000158555, ENSG00000164303, ENSG00000168118	ENPP6,GDPD5,OCRL,PIK3C2A,RAB14,RAB4A,SBF2
REACTOME_PATHWAY	Regulated proteolysis of p75NTR	9.18211	0.0523279	0.0402846	ENSG00000143801, ENSG00000162736, ENSG00000175104	NCSTN,PSEN2,TRAF6
REACTOME_PATHWAY	Formation of annular gap junctions	9.18211	0.0523279	0.0402846	ENSG00000175416, ENSG00000141367, ENSG00000161203	AP2M1,CLTB,CLTC
REACTOME_PATHWAY	MET activates RAS signaling	9.18211	0.0523279	0.0402846	ENSG00000276536, ENSG00000133703, ENSG00000213281, ENSG00000174775	HRAS,KRAS,NRAS
REACTOME_PATHWAY	SUMOylation of immune response proteins	9.18211	0.0523279	0.0402846	ENSG00000116030, ENSG00000263528, ENSG00000184900	IKBKE,SUMO1,SUMO3
REACTOME_PATHWAY	Constitutive Signaling by Overexpressed ERBB2	9.18211	0.0523279	0.0402846	ENSG00000276536, ENSG00000133703, ENSG00000213281, ENSG00000174775	HRAS,KRAS,NRAS
REACTOME_PATHWAY	Signaling by FGFR4 in disease	9.18211	0.0523279	0.0402846	ENSG00000276536, ENSG00000133703, ENSG00000213281, ENSG00000174775	HRAS,KRAS,NRAS
REACTOME_PATHWAY	Signaling by ERBB2 in Cancer	5.17965	0.0523279	0.0404175	ENSG00000276536, ENSG00000133703, ENSG00000213281, ENSG00000174775, ENSG00000178568	ERBB4,HRAS,KRAS,NRAS
REACTOME_PATHWAY	Signaling by VEGF	2.49391	0.0529303	0.0410802	ENSG00000158092, ENSG00000112062, ENSG00000276536, ENSG00000133703, ENSG00000213281, ENSG00000174775, ENSG00000180370, ENSG00000072062, ENSG00000288516, ENSG00000150760	DOCK1,HRAS,KRAS,MAPK14,NCK1,NRAS,PAK2,PRKACA
REACTOME_PATHWAY	M Phase	1.6109	0.0538598	0.0420026	ENSG00000108424, ENSG00000160789, ENSG00000176014, ENSG00000178462, ENSG00000197102, ENSG00000151414, ENSG00000072062, ENSG00000136811, ENSG00000288516, ENSG00000264364, ENSG00000178999, ENSG00000170027, ENSG00000198707, ENSG00000137285, ENSG00000167553, ENSG00000088986, ENSG00000124789, ENSG00000116030, ENSG00000100401, ENSG00000161057, ENSG00000149636	AURKB,CEP290,DSN1,DYNC1H1,DYNLL1,DYNLL2,KPNB1,LMNA,NEK7,NUP153,ODF2,PRKACA,PSMC2,RANGAP1,SUMO1,TUBA1C,TUBAL3,TUBB2B,TUBB6,YWHAG
REACTOME_PATHWAY	TP53 Regulates Metabolic Genes	2.7089	0.0561057	0.0439634	ENSG00000133028, ENSG00000189043, ENSG00000166913, ENSG00000165699, ENSG00000123908, ENSG00000178449, ENSG00000170027	AGO2,COX14,NDUFA4,SCO1,TSC1,YWHAB,YWHAG
REACTOME_PATHWAY	ATF4 activates genes in response to endoplasmic reticulum stress	4.98781	0.0565266	0.0445042	ENSG00000175197, ENSG00000128272, ENSG00000153879, ENSG00000162772	ATF3,ATF4,CEBPG,DDIT3
REACTOME_PATHWAY	Infectious disease	1.37575	0.0566166	0.0447863	ENSG00000108424, ENSG00000176014, ENSG00000103490, ENSG00000076984, ENSG00000180370, ENSG00000196961, ENSG00000072062, ENSG00000177606, ENSG00000171860, ENSG00000150760, ENSG00000112062, ENSG00000137285, ENSG00000036257, ENSG00000100345, ENSG00000182287, ENSG00000100401, ENSG00000140941, ENSG00000185359, ENSG00000161203, ENSG00000103363, ENSG00000107643, ENSG00000178462, ENSG00000173175, ENSG0000…	ADCY5,AP1S2,AP2A1,AP2A2,AP2B1,AP2M1,C3AR1,CLTC,CUL3,DOCK1,DUSP16,DYNC1H1,DYNLL1,DYNLL2,ELOB,HGS,HSP90AB1,JUN,KPNB1,MAP1LC3B,MAP2K7,MAPK14,MAPK8,MYH9,NCK1,NUP153,PAK2,PRKACA,PSMC2,PYCARD,RANGAP1,SUMO1,TUBA1C,TUBAL3,TUBB2B,TUBB6
REACTOME_PATHWAY	Signaling by PDGFRA extracellular domain mutants	8.41693	0.0591026	0.0474144	ENSG00000276536, ENSG00000133703, ENSG00000213281, ENSG00000174775	HRAS,KRAS,NRAS
REACTOME_PATHWAY	Gap junction degradation	8.41693	0.0591026	0.0474144	ENSG00000175416, ENSG00000141367, ENSG00000161203	AP2M1,CLTB,CLTC
REACTOME_PATHWAY	Signaling by PDGFRA transmembrane, juxtamembrane and kinase domain mutants	8.41693	0.0591026	0.0474144	ENSG00000276536, ENSG00000133703, ENSG00000213281, ENSG00000174775	HRAS,KRAS,NRAS
REACTOME_PATHWAY	Cellular response to heat stress	2.64802	0.0597041	0.0482174	ENSG00000105993, ENSG00000168259, ENSG00000109846, ENSG00000124789, ENSG00000094631, ENSG00000166170, ENSG00000096384	BAG5,CRYAB,DNAJB6,DNAJC7,HDAC6,HSP90AB1,NUP153
REACTOME_PATHWAY	Signaling by the B Cell Receptor (BCR)	2.40484	0.0597041	0.0483971	ENSG00000158092, ENSG00000276536, ENSG00000167323, ENSG00000133703, ENSG00000213281, ENSG00000174775, ENSG00000161057, ENSG00000136573, ENSG00000135341	BLK,HRAS,KRAS,MAP3K7,NCK1,NRAS,PSMC2,STIM1
REACTOME_PATHWAY	Prefoldin mediated transfer of substrate to CCT/TriC	4.80968	0.0597041	0.0487881	ENSG00000137285, ENSG00000167553, ENSG00000135624, ENSG00000176014	CCT7,TUBA1C,TUBB2B,TUBB6
REACTOME_PATHWAY	FLT3 signaling in disease	4.80968	0.0597041	0.0487881	ENSG00000276536, ENSG00000133703, ENSG00000213281, ENSG00000174775, ENSG00000196535	HRAS,KRAS,MYO18A,NRAS
REACTOME_PATHWAY	Metabolism of proteins	1.21587	0.0610262	0.0502106	ENSG00000259384, ENSG00000070367, ENSG00000263528, ENSG00000001626, ENSG00000112685, ENSG00000175104, ENSG00000133103, ENSG00000036257, ENSG00000079387, ENSG00000124356, ENSG00000138190, ENSG00000185359, ENSG00000184900, ENSG00000145335, ENSG00000103363, ENSG00000180104, ENSG00000148396, ENSG00000178462, ENSG00000198898, ENSG00000105829, ENSG00000264364, ENSG00000167578, ENSG00000145604, ENSG0000…	APC,ATP6AP2,AURKB,BARD1,BET1,BMI1,CAPZA2,CCT7,CDH2,CFTR,CHST8,COG6,CUL3,DYNC1H1,DYNLL1,DYNLL2,EIF3A,ELOB,ESR1,EXOC1,EXOC2,EXOC3,EXOC4,EXOC5,EXOC6,EXOC7,EXOC8,F9,FGA,GALNT6,GGA2,GH1,HGS,IKBKE,KIFC3,MAP3K7,NCSTN,NSF,NUP153,OS9,OTUB1,PCNA,PSMC2,RAB14,RAB4A,RAB4B,RAB5C,RAB8A,RANGAP1,SEC16A,SEC22A,SEC23A,SENP1,SKP2,SNCA,STAMBP,STAMBPL1,SUMO1,SUMO2,SUMO3,TFG,TGFBR2,TGOLN2,TRAF6,TUBA1C,TUBAL3,TUBB2B,TUB…
REACTOME_PATHWAY	Regulation of RAS by GAPs	2.97068	0.0610262	0.0505516	ENSG00000166068, ENSG00000276536, ENSG00000036257, ENSG00000133703, ENSG00000213281, ENSG00000174775, ENSG00000161057	CUL3,HRAS,KRAS,NRAS,PSMC2,SPRED1
REACTOME_PATHWAY	COPII-mediated vesicle transport	2.97068	0.0610262	0.0505516	ENSG00000100934, ENSG00000148396, ENSG00000278174, ENSG00000276262, ENSG00000105829, ENSG00000121542, ENSG00000073969, ENSG00000114354	BET1,NSF,SEC16A,SEC22A,SEC23A,TFG
REACTOME_PATHWAY	SUMOylation	1.96992	0.0633824	0.0528693	ENSG00000132646, ENSG00000079387, ENSG00000124789, ENSG00000116030, ENSG00000263528, ENSG00000091831, ENSG00000100401, ENSG00000188612, ENSG00000168283, ENSG00000184900, ENSG00000178999	AURKB,BMI1,ESR1,IKBKE,NUP153,PCNA,RANGAP1,SENP1,SUMO1,SUMO2,SUMO3
REACTOME_PATHWAY	NOTCH1 Intracellular Domain Regulates Transcription	3.50706	0.0633824	0.0529764	ENSG00000164683, ENSG00000135547, ENSG00000100603, ENSG00000273529, ENSG00000094631, ENSG00000197921	HDAC6,HES5,HEY1,HEY2,SNW1
REACTOME_PATHWAY	Downstream signal transduction	4.64383	0.0634456	0.0532659	ENSG00000158092, ENSG00000276536, ENSG00000133703, ENSG00000213281, ENSG00000174775	HRAS,KRAS,NCK1,NRAS
REACTOME_PATHWAY	GRB2 events in EGFR signaling	7.76948	0.0651777	0.0549633	ENSG00000276536, ENSG00000133703, ENSG00000213281, ENSG00000174775	HRAS,KRAS,NRAS
REACTOME_PATHWAY	Plasma lipoprotein assembly, remodeling, and clearance	2.88581	0.0655501	0.0560111	ENSG00000183020, ENSG00000196961, ENSG00000072062, ENSG00000288516, ENSG00000006125, ENSG00000141367, ENSG00000161203	AP2A1,AP2A2,AP2B1,AP2M1,CLTC,PRKACA
REACTOME_PATHWAY	Loss of proteins required for interphase microtubule organization from the centrosome	2.88581	0.0655501	0.0560111	ENSG00000198707, ENSG00000088986, ENSG00000197102, ENSG00000072062, ENSG00000136811, ENSG00000288516, ENSG00000170027	CEP290,DYNC1H1,DYNLL1,ODF2,PRKACA,YWHAG
REACTOME_PATHWAY	Loss of Nlp from mitotic centrosomes	2.88581	0.0655501	0.0560111	ENSG00000198707, ENSG00000088986, ENSG00000197102, ENSG00000072062, ENSG00000136811, ENSG00000288516, ENSG00000170027	CEP290,DYNC1H1,DYNLL1,ODF2,PRKACA,YWHAG
REACTOME_PATHWAY	Retrograde transport at the Trans-Golgi-Network	3.43548	0.0657158	0.0563979	ENSG00000204070, ENSG00000278174, ENSG00000276262, ENSG00000152291, ENSG00000133103, ENSG00000117533, ENSG00000073969	COG6,NSF,SYS1,TGOLN2,VAMP4
REACTOME_PATHWAY	Separation of Sister Chromatids	1.93898	0.0659409	0.0568371	ENSG00000137285, ENSG00000167553, ENSG00000088986, ENSG00000178462, ENSG00000176014, ENSG00000197102, ENSG00000100401, ENSG00000161057, ENSG00000149636, ENSG00000264364, ENSG00000178999	AURKB,DSN1,DYNC1H1,DYNLL1,DYNLL2,PSMC2,RANGAP1,TUBA1C,TUBAL3,TUBB2B,TUBB6
REACTOME_PATHWAY	SUMOylation of intracellular receptors	4.48903	0.0668241	0.0579339	ENSG00000116030, ENSG00000091831, ENSG00000188612, ENSG00000184900	ESR1,SUMO1,SUMO2,SUMO3
REACTOME_PATHWAY	Death Receptor Signalling	2.149	0.0668241	0.0580971	ENSG00000107643, ENSG00000143801, ENSG00000162736, ENSG00000110237, ENSG00000104689, ENSG00000036672, ENSG00000175104, ENSG00000135341, ENSG00000184216	ARHGEF17,IRAK1,MAP3K7,MAPK8,NCSTN,PSEN2,TNFRSF10A,TRAF6,USP2
REACTOME_PATHWAY	Deubiquitination	1.69468	0.0674062	0.0588547	ENSG00000001626, ENSG00000175104, ENSG00000135341, ENSG00000134588, ENSG00000134982, ENSG00000145604, ENSG00000138376, ENSG00000138134, ENSG00000036672, ENSG00000167770, ENSG00000163513, ENSG00000091831, ENSG00000124356, ENSG00000161057, ENSG00000185359	APC,BARD1,CFTR,ESR1,HGS,MAP3K7,OTUB1,PSMC2,SKP2,STAMBP,STAMBPL1,TGFBR2,TRAF6,USP2,USP26
REACTOME_PATHWAY	MAPK family signaling cascades	1.65749	0.0676357	0.0593074	ENSG00000171560, ENSG00000133703, ENSG00000174775, ENSG00000180370, ENSG00000111266, ENSG00000213639, ENSG00000072062, ENSG00000177606, ENSG00000178568, ENSG00000288516, ENSG00000123908, ENSG00000166068, ENSG00000276536, ENSG00000036257, ENSG00000166913, ENSG00000213281, ENSG00000161057, ENSG00000140575	AGO2,CUL3,DUSP16,ERBB4,FGA,HRAS,IQGAP1,JUN,KRAS,NRAS,PAK2,PPP1CB,PRKACA,PSMC2,SPRED1,YWHAB
REACTOME_PATHWAY	Unfolded Protein Response (UPR)	2.50717	0.068058	0.0599317	ENSG00000175197, ENSG00000160789, ENSG00000128272, ENSG00000153879, ENSG00000107175, ENSG00000162772, ENSG00000109501	ATF3,ATF4,CEBPG,CREB3,DDIT3,LMNA,WFS1
REACTOME_PATHWAY	Sealing of the nuclear envelope (NE) by ESCRT-III	4.34422	0.0705326	0.0627884	ENSG00000137285, ENSG00000167553, ENSG00000178462, ENSG00000176014	TUBA1C,TUBAL3,TUBB2B,TUBB6
REACTOME_PATHWAY	Erythropoietin activates RAS	7.21451	0.0705326	0.0629004	ENSG00000276536, ENSG00000133703, ENSG00000213281, ENSG00000174775	HRAS,KRAS,NRAS
REACTOME_PATHWAY	SHC1 events in EGFR signaling	7.21451	0.0705326	0.0629004	ENSG00000276536, ENSG00000133703, ENSG00000213281, ENSG00000174775	HRAS,KRAS,NRAS
REACTOME_PATHWAY	AURKA Activation by TPX2	2.76721	0.0723744	0.0648129	ENSG00000198707, ENSG00000088986, ENSG00000197102, ENSG00000072062, ENSG00000136811, ENSG00000288516, ENSG00000170027	CEP290,DYNC1H1,DYNLL1,ODF2,PRKACA,YWHAG
REACTOME_PATHWAY	Transcriptional regulation by RUNX2	2.22597	0.0748029	0.0677366	ENSG00000164683, ENSG00000145604, ENSG00000135547, ENSG00000094631, ENSG00000091831, ENSG00000161057, ENSG00000135446, ENSG00000103266	CDK4,ESR1,HDAC6,HEY1,HEY2,PSMC2,SKP2,STUB1
REACTOME_PATHWAY	PERK regulates gene expression	4.20847	0.0748029	0.067825	ENSG00000175197, ENSG00000128272, ENSG00000153879, ENSG00000162772	ATF3,ATF4,CEBPG,DDIT3
REACTOME_PATHWAY	Nuclear signaling by ERBB4	4.20847	0.0748029	0.067825	ENSG00000143801, ENSG00000162736, ENSG00000091831, ENSG00000178568	ERBB4,ESR1,NCSTN,PSEN2
REACTOME_PATHWAY	Signaling by EGFRvIII in Cancer	6.73355	0.0776071	0.0711962	ENSG00000276536, ENSG00000133703, ENSG00000213281, ENSG00000174775	HRAS,KRAS,NRAS
REACTOME_PATHWAY	Constitutive Signaling by EGFRvIII	6.73355	0.0776071	0.0711962	ENSG00000276536, ENSG00000133703, ENSG00000213281, ENSG00000174775	HRAS,KRAS,NRAS
REACTOME_PATHWAY	Synthesis of PIPs at the plasma membrane	3.1762	0.0776071	0.0712364	ENSG00000133812, ENSG00000011405, ENSG00000119396, ENSG00000122126, ENSG00000168118	OCRL,PIK3C2A,RAB14,RAB4A,SBF2
REACTOME_PATHWAY	Regulation of MECP2 expression and activity	4.08094	0.0792492	0.0730394	ENSG00000197386, ENSG00000072062, ENSG00000288516, ENSG00000123908, ENSG00000178999	AGO2,AURKB,HTT,PRKACA
REACTOME_PATHWAY	RHO GTPase cycle	1.49968	0.0805008	0.0744933	ENSG00000285387, ENSG00000185825, ENSG00000073921, ENSG00000135624, ENSG00000113758, ENSG00000110237, ENSG00000001626, ENSG00000180370, ENSG00000026025, ENSG00000150760, ENSG00000096384, ENSG00000213619, ENSG00000158092, ENSG00000036257, ENSG00000011426, ENSG00000079387, ENSG00000017797, ENSG00000122126, ENSG00000185359, ENSG00000141367, ENSG00000140575	ANLN,ARHGEF17,BCAP31,CCT7,CFTR,CLTC,CUL3,DBN1,DOCK1,HGS,HSP90AB1,IQGAP1,NCK1,NDUFS3,OCRL,PAK2,PICALM,RALBP1,SENP1,VIM
REACTOME_PATHWAY	Signaling by Hedgehog	2.03362	0.0807147	0.0749924	ENSG00000135506, ENSG00000137285, ENSG00000036257, ENSG00000167553, ENSG00000176014, ENSG00000173175, ENSG00000072062, ENSG00000161057, ENSG00000114446, ENSG00000288516	ADCY5,CUL3,IFT57,OS9,PRKACA,PSMC2,TUBA1C,TUBB2B,TUBB6
REACTOME_PATHWAY	Oxidative Stress Induced Senescence	2.15473	0.0832214	0.0776319	ENSG00000112062, ENSG00000107643, ENSG00000050748, ENSG00000076984, ENSG00000177606, ENSG00000168283, ENSG00000170345, ENSG00000135446	BMI1,CDK4,FOS,JUN,MAP2K7,MAPK14,MAPK8,MAPK9
REACTOME_PATHWAY	Intrinsic Pathway for Apoptosis	3.0607	0.0842224	0.079332	ENSG00000107643, ENSG00000088986, ENSG00000166913, ENSG00000264364, ENSG00000170027	DYNLL1,DYNLL2,MAPK8,YWHAB,YWHAG
REACTOME_PATHWAY	Signaling by ERBB2 ECD mutants	6.3127	0.0842224	0.0798228	ENSG00000276536, ENSG00000133703, ENSG00000213281, ENSG00000174775	HRAS,KRAS,NRAS
REACTOME_PATHWAY	Signaling by FLT3 ITD and TKD mutants	6.3127	0.0842224	0.0798228	ENSG00000276536, ENSG00000133703, ENSG00000213281, ENSG00000174775	HRAS,KRAS,NRAS
REACTOME_PATHWAY	Regulation of pyruvate dehydrogenase (PDH) complex	6.3127	0.0842224	0.0798228	ENSG00000091140, ENSG00000131828, ENSG00000004799	DLD,PDHA1,PDK4
REACTOME_PATHWAY	Lysosome Vesicle Biogenesis	3.84774	0.0882642	0.0839827	ENSG00000182287, ENSG00000185359, ENSG00000175416, ENSG00000141367	AP1S2,CLTB,CLTC,HGS
REACTOME_PATHWAY	Signaling by MET	2.55704	0.0885636	0.0845981	ENSG00000167578, ENSG00000276536, ENSG00000133703, ENSG00000213281, ENSG00000174775, ENSG00000185359, ENSG00000168118	HGS,HRAS,KRAS,NRAS,RAB4A,RAB4B
REACTOME_PATHWAY	Activation of BMF and translocation to mitochondria	22.4452	0.0895676	0.0862256	ENSG00000107643, ENSG00000264364	DYNLL2,MAPK8
REACTOME_PATHWAY	Activation of BIM and translocation to mitochondria	22.4452	0.0895676	0.0862256	ENSG00000107643, ENSG00000088986	DYNLL1,MAPK8
REACTOME_PATHWAY	Signaling by NTRK3 (TRKC)	5.94136	0.0918374	0.0887533	ENSG00000276536, ENSG00000133703, ENSG00000213281, ENSG00000174775	HRAS,KRAS,NRAS
REACTOME_PATHWAY	Gap junction assembly	3.74086	0.092462	0.0897019	ENSG00000137285, ENSG00000167553, ENSG00000178462, ENSG00000176014	TUBA1C,TUBAL3,TUBB2B,TUBB6
REACTOME_PATHWAY	SUMO E3 ligases SUMOylate target proteins	1.84988	0.0938735	0.0914216	ENSG00000132646, ENSG00000124789, ENSG00000116030, ENSG00000263528, ENSG00000091831, ENSG00000100401, ENSG00000188612, ENSG00000168283, ENSG00000184900, ENSG00000178999	AURKB,BMI1,ESR1,IKBKE,NUP153,PCNA,RANGAP1,SUMO1,SUMO2,SUMO3
REACTOME_PATHWAY	Centrosome maturation	2.46349	0.0970275	0.0955559	ENSG00000198707, ENSG00000088986, ENSG00000197102, ENSG00000072062, ENSG00000136811, ENSG00000288516, ENSG00000170027	CEP290,DYNC1H1,DYNLL1,ODF2,PRKACA,YWHAG
REACTOME_PATHWAY	Recruitment of mitotic centrosome proteins and complexes	2.46349	0.0970275	0.0955559	ENSG00000198707, ENSG00000088986, ENSG00000197102, ENSG00000072062, ENSG00000136811, ENSG00000288516, ENSG00000170027	CEP290,DYNC1H1,DYNLL1,ODF2,PRKACA,YWHAG
REACTOME_PATHWAY	NOD1/2 Signaling Pathway	3.63975	0.0970275	0.0955793	ENSG00000112062, ENSG00000175104, ENSG00000135341, ENSG00000184216	IRAK1,MAP3K7,MAPK14,TRAF6
REACTOME_PATHWAY	Kinesins	2.8532	0.0979168	0.0968208	ENSG00000137285, ENSG00000167553, ENSG00000178462, ENSG00000176014, ENSG00000054523	KIF1B,TUBA1C,TUBAL3,TUBB2B,TUBB6
REACTOME_PATHWAY	SHC-mediated cascade:FGFR3	5.61129	0.0979625	0.0979625	ENSG00000276536, ENSG00000133703, ENSG00000213281, ENSG00000174775	HRAS,KRAS,NRAS
REACTOME_PATHWAY	Tie2 Signaling	5.61129	0.0979625	0.0979625	ENSG00000276536, ENSG00000133703, ENSG00000213281, ENSG00000174775	HRAS,KRAS,NRAS
REACTOME_PATHWAY	Gastrin-CREB signalling pathway via PKC and MAPK	5.61129	0.0979625	0.0979625	ENSG00000276536, ENSG00000133703, ENSG00000213281, ENSG00000174775	HRAS,KRAS,NRAS

## Sheet: Rhinitis Multimorbidity
Category	Pathway	Fold.Enrichment	FDR	PValue	Genes.ensembl	Genes.HGNC
REACTOME_PATHWAY	Immune System	2.49166	2.78664e-08	1.14676e-10	ENSG00000259384, ENSG00000177885, ENSG00000133703, ENSG00000097007, ENSG00000105639, ENSG00000174775, ENSG00000175104, ENSG00000091181, ENSG00000228321, ENSG00000036257, ENSG00000188389, ENSG00000223952, ENSG00000100345, ENSG00000123146, ENSG00000033627, ENSG00000228849, ENSG00000069493, ENSG00000162434, ENSG00000197122, ENSG00000113525, ENSG00000161905, ENSG00000136026, ENSG00000110057, ENSG0000…	ABL1,ADGRE5,ALOX15,APOB,ATP6V0A1,CAMK2D,CD79B,CKAP4,CLEC2D,CLEC7A,CSF2RB,CUL3,FPR2,FYN,GH1,GRB2,HAVCR2,HRAS,IL1RL1,IL33,IL5,IL5RA,IRAK4,JAK1,JAK2,JAK3,KRAS,LAMP1,MYD88,MYH9,NBEAL2,NCK1,NRAS,PDCD1,PDPK1,PPP3CA,PPP3R1,PRKCE,RAC1,RELA,SDCBP,SIGLEC12,SIGLEC8,SRC,STOM,TNF,TRAF6,UNC93B1,XRCC6
REACTOME_PATHWAY	Signaling by phosphorylated juxtamembrane, extracellular and kinase domain KIT mutants	35.8087	1.99447e-06	2.46231e-08	ENSG00000276536, ENSG00000177885, ENSG00000197122, ENSG00000133703, ENSG00000213281, ENSG00000174775, ENSG00000096968, ENSG00000010810	FYN,GRB2,HRAS,JAK2,KRAS,NRAS,SRC
REACTOME_PATHWAY	Signaling by KIT in disease	35.8087	1.99447e-06	2.46231e-08	ENSG00000276536, ENSG00000177885, ENSG00000197122, ENSG00000133703, ENSG00000213281, ENSG00000174775, ENSG00000096968, ENSG00000010810	FYN,GRB2,HRAS,JAK2,KRAS,NRAS,SRC
REACTOME_PATHWAY	Signal Transduction	2.03266	3.19028e-06	5.25149e-08	ENSG00000177885, ENSG00000133703, ENSG00000097007, ENSG00000105639, ENSG00000174775, ENSG00000175104, ENSG00000172354, ENSG00000091181, ENSG00000228321, ENSG00000036257, ENSG00000223952, ENSG00000100345, ENSG00000123146, ENSG00000160013, ENSG00000033627, ENSG00000228849, ENSG00000089220, ENSG00000162434, ENSG00000103056, ENSG00000197122, ENSG00000113525, ENSG00000136026, ENSG00000134489, ENSG0000…	ABL1,ADGRE5,ANLN,APLNR,ATP6V0A1,BMI1,CAMK2D,CAV1,CDH5,CHRM4,CKAP4,CSF2RB,CUL3,EED,ESR1,FPR2,FYN,GNB2,GRB2,HRAS,HRH4,HTR2C,IL1RL1,IL33,IL5,IL5RA,IRAK4,JAK1,JAK2,JAK3,KRAS,MYD88,MYH9,NCK1,NRAS,PDPK1,PEBP1,PPP3CA,PPP3R1,PRKCE,PTGIR,RAC1,RACK1,RELA,RGS20,SMPD3,SRC,STOM,TFF1,TNF,TRAF6
REACTOME_PATHWAY	Signaling by NTRK2 (TRKB)	28.647	4.98817e-06	1.08185e-07	ENSG00000276536, ENSG00000177885, ENSG00000197122, ENSG00000133703, ENSG00000213281, ENSG00000174775, ENSG00000010810, ENSG00000136238	FYN,GRB2,HRAS,KRAS,NRAS,RAC1,SRC
REACTOME_PATHWAY	Innate Immune System	2.89286	4.98817e-06	1.46008e-07	ENSG00000177885, ENSG00000138814, ENSG00000198001, ENSG00000133703, ENSG00000097007, ENSG00000174775, ENSG00000175104, ENSG00000171049, ENSG00000136238, ENSG00000196419, ENSG00000084674, ENSG00000123146, ENSG00000100345, ENSG00000213281, ENSG00000185896, ENSG00000033627, ENSG00000160796, ENSG00000197122, ENSG00000148175, ENSG00000136026, ENSG00000171132, ENSG00000110057, ENSG00000172243, ENSG0000…	ABL1,ADGRE5,APOB,ATP6V0A1,CKAP4,CLEC7A,FPR2,FYN,GRB2,HRAS,IRAK4,KRAS,LAMP1,MYD88,MYH9,NBEAL2,NCK1,NRAS,PDPK1,PPP3CA,PPP3R1,PRKCE,RAC1,RELA,SDCBP,SRC,STOM,TRAF6,UNC93B1,XRCC6
REACTOME_PATHWAY	Signaling by SCF-KIT	19.0345	4.98817e-06	1.56589e-07	ENSG00000276536, ENSG00000177885, ENSG00000197122, ENSG00000133703, ENSG00000213281, ENSG00000174775, ENSG00000096968, ENSG00000010810, ENSG00000136238	FYN,GRB2,HRAS,JAK2,KRAS,NRAS,RAC1,SRC
REACTOME_PATHWAY	Interleukin receptor SHC signaling	26.525	4.98817e-06	1.78014e-07	ENSG00000177885, ENSG00000113525, ENSG00000105639, ENSG00000100368, ENSG00000096968, ENSG00000091181, ENSG00000162434	CSF2RB,GRB2,IL5,IL5RA,JAK1,JAK2,JAK3
REACTOME_PATHWAY	Interleukin-2 family signaling	18.6019	4.98817e-06	1.84747e-07	ENSG00000177885, ENSG00000113525, ENSG00000105639, ENSG00000100368, ENSG00000096968, ENSG00000135077, ENSG00000091181, ENSG00000162434	CSF2RB,GRB2,HAVCR2,IL5,IL5RA,JAK1,JAK2,JAK3
REACTOME_PATHWAY	Interleukin-3, Interleukin-5 and GM-CSF signaling	17.0518	8.35717e-06	3.43916e-07	ENSG00000177885, ENSG00000113525, ENSG00000105639, ENSG00000100368, ENSG00000096968, ENSG00000010810, ENSG00000091181, ENSG00000162434	CSF2RB,FYN,GRB2,IL5,IL5RA,JAK1,JAK2,JAK3
REACTOME_PATHWAY	VEGFA-VEGFR2 Pathway	10.3344	9.04457e-06	4.39198e-07	ENSG00000158092, ENSG00000276536, ENSG00000105974, ENSG00000179776, ENSG00000197122, ENSG00000133703, ENSG00000213281, ENSG00000174775, ENSG00000010810, ENSG00000136238, ENSG00000140992	CAV1,CDH5,FYN,HRAS,KRAS,NCK1,NRAS,PDPK1,RAC1,SRC
REACTOME_PATHWAY	RAF/MAP kinase cascade	5.48093	9.04457e-06	4.62246e-07	ENSG00000177885, ENSG00000197122, ENSG00000133703, ENSG00000113525, ENSG00000174775, ENSG00000105639, ENSG00000091181, ENSG00000145349, ENSG00000276536, ENSG00000036257, ENSG00000213281, ENSG00000100368, ENSG00000096968, ENSG00000010810, ENSG00000089220, ENSG00000162434	CAMK2D,CSF2RB,CUL3,FYN,GRB2,HRAS,IL5,IL5RA,JAK1,JAK2,JAK3,KRAS,NRAS,PEBP1,SRC
REACTOME_PATHWAY	MAPK family signaling cascades	5.03683	9.04457e-06	4.83866e-07	ENSG00000177885, ENSG00000197122, ENSG00000133703, ENSG00000113525, ENSG00000174775, ENSG00000105639, ENSG00000091181, ENSG00000136238, ENSG00000145349, ENSG00000276536, ENSG00000036257, ENSG00000213281, ENSG00000100368, ENSG00000096968, ENSG00000010810, ENSG00000089220, ENSG00000162434	CAMK2D,CSF2RB,CUL3,FYN,GRB2,HRAS,IL5,IL5RA,JAK1,JAK2,JAK3,KRAS,NRAS,PEBP1,RAC1,SRC
REACTOME_PATHWAY	MAPK1/MAPK3 signaling	5.36594	1.00892e-05	5.97254e-07	ENSG00000177885, ENSG00000197122, ENSG00000133703, ENSG00000113525, ENSG00000174775, ENSG00000105639, ENSG00000091181, ENSG00000145349, ENSG00000276536, ENSG00000036257, ENSG00000213281, ENSG00000100368, ENSG00000096968, ENSG00000010810, ENSG00000089220, ENSG00000162434	CAMK2D,CSF2RB,CUL3,FYN,GRB2,HRAS,IL5,IL5RA,JAK1,JAK2,JAK3,KRAS,NRAS,PEBP1,SRC
REACTOME_PATHWAY	Fc epsilon receptor (FCERI) signaling	8.39864	1.00892e-05	6.22792e-07	ENSG00000276536, ENSG00000177885, ENSG00000138814, ENSG00000133703, ENSG00000213281, ENSG00000174775, ENSG00000175104, ENSG00000221823, ENSG00000010810, ENSG00000136238, ENSG00000173039, ENSG00000140992	FYN,GRB2,HRAS,KRAS,NRAS,PDPK1,PPP3CA,PPP3R1,RAC1,RELA,TRAF6
REACTOME_PATHWAY	PI5P, PP2A and IER3 Regulate PI3K/AKT Signaling	9.65195	1.19664e-05	7.87914e-07	ENSG00000172936, ENSG00000177885, ENSG00000198001, ENSG00000137033, ENSG00000197122, ENSG00000091831, ENSG00000115602, ENSG00000175104, ENSG00000010810, ENSG00000136238	ESR1,FYN,GRB2,IL1RL1,IL33,IRAK4,MYD88,RAC1,SRC,TRAF6
REACTOME_PATHWAY	Signaling by VEGF	9.47321	1.32023e-05	9.2362e-07	ENSG00000158092, ENSG00000276536, ENSG00000105974, ENSG00000179776, ENSG00000197122, ENSG00000133703, ENSG00000213281, ENSG00000174775, ENSG00000010810, ENSG00000136238, ENSG00000140992	CAV1,CDH5,FYN,HRAS,KRAS,NCK1,NRAS,PDPK1,RAC1,SRC
REACTOME_PATHWAY	C-type lectin receptors (CLRs)	7.92548	1.4367e-05	1.06422e-06	ENSG00000276536, ENSG00000138814, ENSG00000197122, ENSG00000133703, ENSG00000213281, ENSG00000174775, ENSG00000175104, ENSG00000172243, ENSG00000221823, ENSG00000010810, ENSG00000173039, ENSG00000140992	CLEC7A,FYN,HRAS,KRAS,NRAS,PDPK1,PPP3CA,PPP3R1,RELA,SRC,TRAF6
REACTOME_PATHWAY	Signaling by the B Cell Receptor (BCR)	9.13488	1.60725e-05	1.2567e-06	ENSG00000158092, ENSG00000276536, ENSG00000177885, ENSG00000138814, ENSG00000133703, ENSG00000213281, ENSG00000174775, ENSG00000221823, ENSG00000010810, ENSG00000007312, ENSG00000173039	CD79B,FYN,GRB2,HRAS,KRAS,NCK1,NRAS,PPP3CA,PPP3R1,RELA
REACTOME_PATHWAY	Negative regulation of the PI3K/AKT network	9.05404	1.64584e-05	1.3546e-06	ENSG00000172936, ENSG00000177885, ENSG00000198001, ENSG00000137033, ENSG00000197122, ENSG00000091831, ENSG00000115602, ENSG00000175104, ENSG00000010810, ENSG00000136238	ESR1,FYN,GRB2,IL1RL1,IL33,IRAK4,MYD88,RAC1,SRC,TRAF6
REACTOME_PATHWAY	Intracellular signaling by second messengers	4.96654	1.74225e-05	1.50565e-06	ENSG00000177885, ENSG00000198001, ENSG00000197122, ENSG00000074266, ENSG00000115602, ENSG00000171132, ENSG00000175104, ENSG00000168283, ENSG00000136238, ENSG00000145349, ENSG00000172936, ENSG00000137033, ENSG00000091831, ENSG00000010810, ENSG00000140992	BMI1,CAMK2D,EED,ESR1,FYN,GRB2,IL1RL1,IL33,IRAK4,MYD88,PDPK1,PRKCE,RAC1,SRC,TRAF6
REACTOME_PATHWAY	Cytokine Signaling in Immune system	3.14802	4.12261e-05	3.7324e-06	ENSG00000259384, ENSG00000177885, ENSG00000198001, ENSG00000133703, ENSG00000174775, ENSG00000105639, ENSG00000175104, ENSG00000091181, ENSG00000204490, ENSG00000228321, ENSG00000230108, ENSG00000206439, ENSG00000223952, ENSG00000213281, ENSG00000100368, ENSG00000096968, ENSG00000228849, ENSG00000162434, ENSG00000113525, ENSG00000161905, ENSG00000115602, ENSG00000135077, ENSG00000173039, ENSG0000…	ALOX15,CAMK2D,CSF2RB,FYN,GH1,GRB2,HAVCR2,HRAS,IL1RL1,IL33,IL5,IL5RA,IRAK4,JAK1,JAK2,JAK3,KRAS,MYD88,NRAS,RELA,TNF,TRAF6
REACTOME_PATHWAY	Signaling by moderate kinase activity BRAF mutants	15.2378	5.16104e-05	5.5221e-06	ENSG00000145349, ENSG00000276536, ENSG00000197122, ENSG00000133703, ENSG00000213281, ENSG00000174775, ENSG00000096968, ENSG00000089220	CAMK2D,HRAS,JAK2,KRAS,NRAS,PEBP1,SRC
REACTOME_PATHWAY	Signaling by RAS mutants	15.2378	5.16104e-05	5.5221e-06	ENSG00000145349, ENSG00000276536, ENSG00000197122, ENSG00000133703, ENSG00000213281, ENSG00000174775, ENSG00000096968, ENSG00000089220	CAMK2D,HRAS,JAK2,KRAS,NRAS,PEBP1,SRC
REACTOME_PATHWAY	Signaling downstream of RAS mutants	15.2378	5.16104e-05	5.5221e-06	ENSG00000145349, ENSG00000276536, ENSG00000197122, ENSG00000133703, ENSG00000213281, ENSG00000174775, ENSG00000096968, ENSG00000089220	CAMK2D,HRAS,JAK2,KRAS,NRAS,PEBP1,SRC
REACTOME_PATHWAY	Paradoxical activation of RAF signaling by kinase inactive BRAF	15.2378	5.16104e-05	5.5221e-06	ENSG00000145349, ENSG00000276536, ENSG00000197122, ENSG00000133703, ENSG00000213281, ENSG00000174775, ENSG00000096968, ENSG00000089220	CAMK2D,HRAS,JAK2,KRAS,NRAS,PEBP1,SRC
REACTOME_PATHWAY	Downstream signal transduction	21.1677	6.67182e-05	7.60134e-06	ENSG00000158092, ENSG00000276536, ENSG00000177885, ENSG00000197122, ENSG00000133703, ENSG00000213281, ENSG00000174775	GRB2,HRAS,KRAS,NCK1,NRAS,SRC
REACTOME_PATHWAY	Erythropoietin activates RAS	36.5395	6.67182e-05	7.6877e-06	ENSG00000276536, ENSG00000177885, ENSG00000133703, ENSG00000213281, ENSG00000174775, ENSG00000096968	GRB2,HRAS,JAK2,KRAS,NRAS
REACTOME_PATHWAY	Signaling by ERBB2	14.3235	6.6891e-05	7.98288e-06	ENSG00000276536, ENSG00000177885, ENSG00000197122, ENSG00000133703, ENSG00000213281, ENSG00000174775, ENSG00000171132, ENSG00000010810	FYN,GRB2,HRAS,KRAS,NRAS,PRKCE,SRC
REACTOME_PATHWAY	Signaling by Interleukins	3.76468	6.79066e-05	8.38353e-06	ENSG00000177885, ENSG00000198001, ENSG00000113525, ENSG00000161905, ENSG00000115602, ENSG00000105639, ENSG00000175104, ENSG00000135077, ENSG00000091181, ENSG00000204490, ENSG00000173039, ENSG00000228321, ENSG00000230108, ENSG00000172936, ENSG00000206439, ENSG00000137033, ENSG00000223952, ENSG00000232810, ENSG00000100368, ENSG00000096968, ENSG00000228849, ENSG00000010810, ENSG00000162434	ALOX15,CSF2RB,FYN,GRB2,HAVCR2,IL1RL1,IL33,IL5,IL5RA,IRAK4,JAK1,JAK2,JAK3,MYD88,RELA,TNF,TRAF6
REACTOME_PATHWAY	Extra-nuclear estrogen signaling	10.6297	6.87375e-05	8.93186e-06	ENSG00000276536, ENSG00000105974, ENSG00000197122, ENSG00000133703, ENSG00000091831, ENSG00000213281, ENSG00000174775, ENSG00000172354, ENSG00000140992	CAV1,ESR1,GNB2,HRAS,KRAS,NRAS,PDPK1,SRC
REACTOME_PATHWAY	DAP12 signaling	20.4621	6.87375e-05	9.05185e-06	ENSG00000276536, ENSG00000177885, ENSG00000133703, ENSG00000213281, ENSG00000174775, ENSG00000010810, ENSG00000136238	FYN,GRB2,HRAS,KRAS,NRAS,RAC1
REACTOME_PATHWAY	PIP3 activates AKT signaling	4.98142	7.16237e-05	9.72667e-06	ENSG00000177885, ENSG00000198001, ENSG00000197122, ENSG00000074266, ENSG00000115602, ENSG00000175104, ENSG00000168283, ENSG00000136238, ENSG00000172936, ENSG00000137033, ENSG00000091831, ENSG00000010810, ENSG00000140992	BMI1,EED,ESR1,FYN,GRB2,IL1RL1,IL33,IRAK4,MYD88,PDPK1,RAC1,SRC,TRAF6
REACTOME_PATHWAY	Estrogen-stimulated signaling through PRKCZ	68.2071	0.00012323	1.72421e-05	ENSG00000276536, ENSG00000133703, ENSG00000213281, ENSG00000174775, ENSG00000140992	HRAS,KRAS,NRAS,PDPK1
REACTOME_PATHWAY	Signaling by NTRK3 (TRKC)	30.0914	0.000124099	1.78744e-05	ENSG00000276536, ENSG00000177885, ENSG00000197122, ENSG00000133703, ENSG00000213281, ENSG00000174775	GRB2,HRAS,KRAS,NRAS,SRC
REACTOME_PATHWAY	Fcgamma receptor (FCGR) dependent phagocytosis	9.51727	0.00012547	1.85881e-05	ENSG00000158092, ENSG00000177885, ENSG00000197122, ENSG00000097007, ENSG00000100345, ENSG00000171132, ENSG00000010810, ENSG00000136238	ABL1,FYN,GRB2,MYH9,NCK1,PRKCE,RAC1,SRC
REACTOME_PATHWAY	Leishmania phagocytosis	12.1386	0.000131461	2.10987e-05	ENSG00000158092, ENSG00000177885, ENSG00000197122, ENSG00000097007, ENSG00000100345, ENSG00000010810, ENSG00000136238	ABL1,FYN,GRB2,MYH9,NCK1,RAC1,SRC
REACTOME_PATHWAY	Parasite infection	12.1386	0.000131461	2.10987e-05	ENSG00000158092, ENSG00000177885, ENSG00000197122, ENSG00000097007, ENSG00000100345, ENSG00000010810, ENSG00000136238	ABL1,FYN,GRB2,MYH9,NCK1,RAC1,SRC
REACTOME_PATHWAY	FCGR3A-mediated phagocytosis	12.1386	0.000131461	2.10987e-05	ENSG00000158092, ENSG00000177885, ENSG00000197122, ENSG00000097007, ENSG00000100345, ENSG00000010810, ENSG00000136238	ABL1,FYN,GRB2,MYH9,NCK1,RAC1,SRC
REACTOME_PATHWAY	RAF activation	17.0518	0.000138928	2.28687e-05	ENSG00000145349, ENSG00000276536, ENSG00000197122, ENSG00000133703, ENSG00000213281, ENSG00000174775, ENSG00000096968	CAMK2D,HRAS,JAK2,KRAS,NRAS,SRC
REACTOME_PATHWAY	SOS-mediated signalling	58.4632	0.000177575	2.99612e-05	ENSG00000276536, ENSG00000177885, ENSG00000133703, ENSG00000213281, ENSG00000174775	GRB2,HRAS,KRAS,NRAS
REACTOME_PATHWAY	Signalling to RAS	25.5777	0.000205876	3.55834e-05	ENSG00000276536, ENSG00000177885, ENSG00000197122, ENSG00000133703, ENSG00000213281, ENSG00000174775	GRB2,HRAS,KRAS,NRAS,SRC
REACTOME_PATHWAY	VEGFR2 mediated cell proliferation	24.3597	0.000237073	4.36301e-05	ENSG00000276536, ENSG00000197122, ENSG00000133703, ENSG00000213281, ENSG00000174775, ENSG00000140992	HRAS,KRAS,NRAS,PDPK1,SRC
REACTOME_PATHWAY	CD209 (DC-SIGN) signaling	24.3597	0.000237073	4.36301e-05	ENSG00000276536, ENSG00000133703, ENSG00000213281, ENSG00000174775, ENSG00000010810, ENSG00000173039	FYN,HRAS,KRAS,NRAS,RELA
REACTOME_PATHWAY	Signaling by BRAF and RAF1 fusions	10.6892	0.000237073	4.39024e-05	ENSG00000145349, ENSG00000276536, ENSG00000197122, ENSG00000133703, ENSG00000213281, ENSG00000174775, ENSG00000096968, ENSG00000089220	CAMK2D,HRAS,JAK2,KRAS,NRAS,PEBP1,SRC
REACTOME_PATHWAY	Activated NTRK3 signals through RAS	51.1553	0.000251455	4.76006e-05	ENSG00000276536, ENSG00000177885, ENSG00000133703, ENSG00000213281, ENSG00000174775	GRB2,HRAS,KRAS,NRAS
REACTOME_PATHWAY	SHC1 events in ERBB2 signaling	23.2524	0.000273661	5.29304e-05	ENSG00000276536, ENSG00000177885, ENSG00000133703, ENSG00000213281, ENSG00000174775, ENSG00000171132	GRB2,HRAS,KRAS,NRAS,PRKCE
REACTOME_PATHWAY	Signaling by RAF1 mutants	14.2759	0.000280167	5.53417e-05	ENSG00000145349, ENSG00000276536, ENSG00000197122, ENSG00000133703, ENSG00000213281, ENSG00000174775, ENSG00000096968	CAMK2D,HRAS,JAK2,KRAS,NRAS,SRC
REACTOME_PATHWAY	DAP12 interactions	13.6414	0.000331315	6.91735e-05	ENSG00000276536, ENSG00000177885, ENSG00000133703, ENSG00000213281, ENSG00000174775, ENSG00000010810, ENSG00000136238	FYN,GRB2,HRAS,KRAS,NRAS,RAC1
REACTOME_PATHWAY	SHC-related events triggered by IGF1R	45.4714	0.000331315	7.08987e-05	ENSG00000276536, ENSG00000177885, ENSG00000133703, ENSG00000213281, ENSG00000174775	GRB2,HRAS,KRAS,NRAS
REACTOME_PATHWAY	Activated NTRK2 signals through RAS	45.4714	0.000331315	7.08987e-05	ENSG00000276536, ENSG00000177885, ENSG00000133703, ENSG00000213281, ENSG00000174775	GRB2,HRAS,KRAS,NRAS
REACTOME_PATHWAY	EGFR Transactivation by Gastrin	45.4714	0.000331315	7.08987e-05	ENSG00000276536, ENSG00000177885, ENSG00000133703, ENSG00000213281, ENSG00000174775	GRB2,HRAS,KRAS,NRAS
REACTOME_PATHWAY	Signaling by Erythropoietin	20.4621	0.000410415	8.95144e-05	ENSG00000276536, ENSG00000177885, ENSG00000133703, ENSG00000213281, ENSG00000174775, ENSG00000096968	GRB2,HRAS,JAK2,KRAS,NRAS
REACTOME_PATHWAY	Signaling by FGFR3 fusions in cancer	40.9243	0.00045054	0.000100572	ENSG00000276536, ENSG00000177885, ENSG00000133703, ENSG00000213281, ENSG00000174775	GRB2,HRAS,KRAS,NRAS
REACTOME_PATHWAY	GPCR downstream signalling	2.92781	0.00045054	0.000101974	ENSG00000180720, ENSG00000177885, ENSG00000138814, ENSG00000197122, ENSG00000134817, ENSG00000133703, ENSG00000174775, ENSG00000171132, ENSG00000172354, ENSG00000134489, ENSG00000171049, ENSG00000145349, ENSG00000276536, ENSG00000147509, ENSG00000213281, ENSG00000160013, ENSG00000147246, ENSG00000221823, ENSG00000140992	APLNR,CAMK2D,CHRM4,FPR2,GNB2,GRB2,HRAS,HRH4,HTR2C,KRAS,NRAS,PDPK1,PPP3CA,PPP3R1,PRKCE,PTGIR,RGS20,SRC
REACTOME_PATHWAY	Adaptive Immune System	2.6818	0.000489915	0.000112902	ENSG00000105366, ENSG00000177885, ENSG00000138814, ENSG00000197122, ENSG00000133703, ENSG00000174775, ENSG00000175104, ENSG00000007312, ENSG00000136238, ENSG00000173039, ENSG00000158092, ENSG00000172936, ENSG00000276536, ENSG00000036257, ENSG00000276977, ENSG00000188389, ENSG00000213281, ENSG00000221823, ENSG00000069493, ENSG00000010810, ENSG00000254521, ENSG00000140992	CD79B,CLEC2D,CUL3,FYN,GRB2,HRAS,KRAS,MYD88,NCK1,NRAS,PDCD1,PDPK1,PPP3CA,PPP3R1,RAC1,RELA,SIGLEC12,SIGLEC8,SRC,TRAF6
REACTOME_PATHWAY	Post NMDA receptor activation events	8.95218	0.000509261	0.000119456	ENSG00000145349, ENSG00000276536, ENSG00000197122, ENSG00000133703, ENSG00000213281, ENSG00000174775, ENSG00000136238, ENSG00000140992	CAMK2D,HRAS,KRAS,NRAS,PDPK1,RAC1,SRC
REACTOME_PATHWAY	Signaling by GPCR	2.76123	0.000528353	0.000126109	ENSG00000180720, ENSG00000177885, ENSG00000138814, ENSG00000197122, ENSG00000134817, ENSG00000133703, ENSG00000174775, ENSG00000171132, ENSG00000172354, ENSG00000134489, ENSG00000171049, ENSG00000145349, ENSG00000276536, ENSG00000147509, ENSG00000123146, ENSG00000213281, ENSG00000160013, ENSG00000147246, ENSG00000221823, ENSG00000140992	ADGRE5,APLNR,CAMK2D,CHRM4,FPR2,GNB2,GRB2,HRAS,HRH4,HTR2C,KRAS,NRAS,PDPK1,PPP3CA,PPP3R1,PRKCE,PTGIR,RGS20,SRC
REACTOME_PATHWAY	Signaling by Receptor Tyrosine Kinases	3.14198	0.00052964	0.000137011	ENSG00000177885, ENSG00000179776, ENSG00000105974, ENSG00000197122, ENSG00000133703, ENSG00000174775, ENSG00000105639, ENSG00000171132, ENSG00000136238, ENSG00000158092, ENSG00000276536, ENSG00000091831, ENSG00000213281, ENSG00000096968, ENSG00000033627, ENSG00000010810, ENSG00000140992	ATP6V0A1,CAV1,CDH5,ESR1,FYN,GRB2,HRAS,JAK2,JAK3,KRAS,NCK1,NRAS,PDPK1,PRKCE,RAC1,SRC
REACTOME_PATHWAY	Constitutive Signaling by Overexpressed ERBB2	37.2039	0.00052964	0.000137314	ENSG00000276536, ENSG00000177885, ENSG00000133703, ENSG00000213281, ENSG00000174775	GRB2,HRAS,KRAS,NRAS
REACTOME_PATHWAY	MET activates RAS signaling	37.2039	0.00052964	0.000137314	ENSG00000276536, ENSG00000177885, ENSG00000133703, ENSG00000213281, ENSG00000174775	GRB2,HRAS,KRAS,NRAS
REACTOME_PATHWAY	Signaling by FGFR4 in disease	37.2039	0.00052964	0.000137314	ENSG00000276536, ENSG00000177885, ENSG00000133703, ENSG00000213281, ENSG00000174775	GRB2,HRAS,KRAS,NRAS
REACTOME_PATHWAY	Activated NTRK2 signals through FRS2 and FRS3	37.2039	0.00052964	0.000137314	ENSG00000276536, ENSG00000177885, ENSG00000133703, ENSG00000213281, ENSG00000174775	GRB2,HRAS,KRAS,NRAS
REACTOME_PATHWAY	Oncogenic MAPK signaling	8.52589	0.000594705	0.00015663	ENSG00000145349, ENSG00000276536, ENSG00000197122, ENSG00000133703, ENSG00000213281, ENSG00000174775, ENSG00000096968, ENSG00000089220	CAMK2D,HRAS,JAK2,KRAS,NRAS,PEBP1,SRC
REACTOME_PATHWAY	CREB1 phosphorylation through NMDA receptor-mediated activation of RAS signaling	17.6398	0.000609916	0.000163146	ENSG00000145349, ENSG00000276536, ENSG00000133703, ENSG00000213281, ENSG00000174775, ENSG00000140992	CAMK2D,HRAS,KRAS,NRAS,PDPK1
REACTOME_PATHWAY	Signaling by PDGFRA extracellular domain mutants	34.1036	0.000659362	0.000181799	ENSG00000276536, ENSG00000177885, ENSG00000133703, ENSG00000213281, ENSG00000174775	GRB2,HRAS,KRAS,NRAS
REACTOME_PATHWAY	Signaling by PDGFRA transmembrane, juxtamembrane and kinase domain mutants	34.1036	0.000659362	0.000181799	ENSG00000276536, ENSG00000177885, ENSG00000133703, ENSG00000213281, ENSG00000174775	GRB2,HRAS,KRAS,NRAS
REACTOME_PATHWAY	p38MAPK events	31.4802	0.000803847	0.000234679	ENSG00000276536, ENSG00000197122, ENSG00000133703, ENSG00000213281, ENSG00000174775	HRAS,KRAS,NRAS,SRC
REACTOME_PATHWAY	GRB2 events in EGFR signaling	31.4802	0.000803847	0.000234679	ENSG00000276536, ENSG00000177885, ENSG00000133703, ENSG00000213281, ENSG00000174775	GRB2,HRAS,KRAS,NRAS
REACTOME_PATHWAY	Signaling by ERBB4	10.5839	0.000803847	0.000234869	ENSG00000276536, ENSG00000177885, ENSG00000197122, ENSG00000133703, ENSG00000091831, ENSG00000213281, ENSG00000174775	ESR1,GRB2,HRAS,KRAS,NRAS,SRC
REACTOME_PATHWAY	Signaling by PDGF	10.5839	0.000803847	0.000234869	ENSG00000158092, ENSG00000276536, ENSG00000177885, ENSG00000197122, ENSG00000133703, ENSG00000213281, ENSG00000174775	GRB2,HRAS,KRAS,NCK1,NRAS,SRC
REACTOME_PATHWAY	FCERI mediated MAPK activation	15.986	0.000815299	0.00024157	ENSG00000276536, ENSG00000177885, ENSG00000133703, ENSG00000213281, ENSG00000174775, ENSG00000136238	GRB2,HRAS,KRAS,NRAS,RAC1
REACTOME_PATHWAY	CD28 co-stimulation	15.5016	0.000896099	0.000272858	ENSG00000177885, ENSG00000197122, ENSG00000010810, ENSG00000136238, ENSG00000140992	FYN,GRB2,PDPK1,RAC1,SRC
REACTOME_PATHWAY	Activation of NMDA receptors and postsynaptic events	7.7008	0.000896099	0.000273847	ENSG00000145349, ENSG00000276536, ENSG00000197122, ENSG00000133703, ENSG00000213281, ENSG00000174775, ENSG00000136238, ENSG00000140992	CAMK2D,HRAS,KRAS,NRAS,PDPK1,RAC1,SRC
REACTOME_PATHWAY	RAS GTPase cycle mutants	102.311	0.000896099	0.000276574	ENSG00000276536, ENSG00000133703, ENSG00000213281, ENSG00000174775	HRAS,KRAS,NRAS
REACTOME_PATHWAY	Hemostasis	2.80078	0.000900881	0.000287913	ENSG00000177885, ENSG00000105974, ENSG00000197122, ENSG00000133703, ENSG00000097007, ENSG00000174775, ENSG00000171132, ENSG00000172354, ENSG00000136238, ENSG00000276536, ENSG00000084674, ENSG00000213281, ENSG00000160013, ENSG00000096968, ENSG00000010810, ENSG00000149218, ENSG00000144566, ENSG00000140992	ABL1,APOB,CAV1,ENDOD1,FYN,GNB2,GRB2,HRAS,JAK2,KRAS,NRAS,PDPK1,PRKCE,PTGIR,RAB5A,RAC1,SRC
REACTOME_PATHWAY	PTK6 Regulates RHO GTPases, RAS GTPase and MAP kinases	29.2316	0.000900881	0.000296586	ENSG00000276536, ENSG00000133703, ENSG00000213281, ENSG00000174775, ENSG00000136238	HRAS,KRAS,NRAS,RAC1
REACTOME_PATHWAY	SHC1 events in ERBB4 signaling	29.2316	0.000900881	0.000296586	ENSG00000276536, ENSG00000177885, ENSG00000133703, ENSG00000213281, ENSG00000174775	GRB2,HRAS,KRAS,NRAS
REACTOME_PATHWAY	DCC mediated attractive signaling	29.2316	0.000900881	0.000296586	ENSG00000158092, ENSG00000197122, ENSG00000010810, ENSG00000136238	FYN,NCK1,RAC1,SRC
REACTOME_PATHWAY	SHC1 events in EGFR signaling	29.2316	0.000900881	0.000296586	ENSG00000276536, ENSG00000177885, ENSG00000133703, ENSG00000213281, ENSG00000174775	GRB2,HRAS,KRAS,NRAS
REACTOME_PATHWAY	Signalling to ERKs	15.0457	0.000920861	0.000306954	ENSG00000276536, ENSG00000177885, ENSG00000197122, ENSG00000133703, ENSG00000213281, ENSG00000174775	GRB2,HRAS,KRAS,NRAS,SRC
REACTOME_PATHWAY	NCAM signaling for neurite out-growth	9.74387	0.00102765	0.00034678	ENSG00000276536, ENSG00000177885, ENSG00000197122, ENSG00000133703, ENSG00000213281, ENSG00000174775, ENSG00000010810	FYN,GRB2,HRAS,KRAS,NRAS,SRC
REACTOME_PATHWAY	Cell surface interactions at the vascular wall	5.97435	0.00104223	0.000355987	ENSG00000276536, ENSG00000177885, ENSG00000105974, ENSG00000197122, ENSG00000084674, ENSG00000133703, ENSG00000213281, ENSG00000174775, ENSG00000010810	APOB,CAV1,FYN,GRB2,HRAS,KRAS,NRAS,SRC
REACTOME_PATHWAY	Constitutive Signaling by EGFRvIII	27.2828	0.00105242	0.000368131	ENSG00000276536, ENSG00000177885, ENSG00000133703, ENSG00000213281, ENSG00000174775	GRB2,HRAS,KRAS,NRAS
REACTOME_PATHWAY	Signaling by EGFRvIII in Cancer	27.2828	0.00105242	0.000368131	ENSG00000276536, ENSG00000177885, ENSG00000133703, ENSG00000213281, ENSG00000174775	GRB2,HRAS,KRAS,NRAS
REACTOME_PATHWAY	Signaling by high-kinase activity BRAF mutants	14.2098	0.00108542	0.000384142	ENSG00000276536, ENSG00000197122, ENSG00000133703, ENSG00000213281, ENSG00000174775, ENSG00000089220	HRAS,KRAS,NRAS,PEBP1,SRC
REACTOME_PATHWAY	Semaphorin interactions	9.44406	0.00112099	0.00040134	ENSG00000136040, ENSG00000288455, ENSG00000072832, ENSG00000138623, ENSG00000100345, ENSG00000010810, ENSG00000136238	CRMP1,FYN,MYH9,PLXNC1,RAC1,SEMA7A
REACTOME_PATHWAY	CLEC7A (Dectin-1) signaling	7.09084	0.00118145	0.000427849	ENSG00000138814, ENSG00000197122, ENSG00000175104, ENSG00000172243, ENSG00000221823, ENSG00000173039, ENSG00000140992	CLEC7A,PDPK1,PPP3CA,PPP3R1,RELA,SRC,TRAF6
REACTOME_PATHWAY	Signaling by FLT3 ITD and TKD mutants	25.5777	0.0012014	0.000449907	ENSG00000276536, ENSG00000177885, ENSG00000133703, ENSG00000213281, ENSG00000174775	GRB2,HRAS,KRAS,NRAS
REACTOME_PATHWAY	GRB2 events in ERBB2 signaling	25.5777	0.0012014	0.000449907	ENSG00000276536, ENSG00000177885, ENSG00000133703, ENSG00000213281, ENSG00000174775	GRB2,HRAS,KRAS,NRAS
REACTOME_PATHWAY	Signaling by ERBB2 ECD mutants	25.5777	0.0012014	0.000449907	ENSG00000276536, ENSG00000177885, ENSG00000133703, ENSG00000213281, ENSG00000174775	GRB2,HRAS,KRAS,NRAS
REACTOME_PATHWAY	FLT3 Signaling	13.4619	0.00125275	0.000474293	ENSG00000276536, ENSG00000177885, ENSG00000133703, ENSG00000213281, ENSG00000174775, ENSG00000010810	FYN,GRB2,HRAS,KRAS,NRAS
REACTOME_PATHWAY	Costimulation by the CD28 family	8.89658	0.00138393	0.000529652	ENSG00000177885, ENSG00000276977, ENSG00000188389, ENSG00000197122, ENSG00000010810, ENSG00000136238, ENSG00000140992	FYN,GRB2,PDCD1,PDPK1,RAC1,SRC
REACTOME_PATHWAY	Signaling by FGFR3	12.7888	0.00147996	0.000578584	ENSG00000276536, ENSG00000177885, ENSG00000197122, ENSG00000133703, ENSG00000213281, ENSG00000174775	GRB2,HRAS,KRAS,NRAS,SRC
REACTOME_PATHWAY	MAP2K and MAPK activation	12.7888	0.00147996	0.000578584	ENSG00000276536, ENSG00000197122, ENSG00000133703, ENSG00000213281, ENSG00000174775, ENSG00000089220	HRAS,KRAS,NRAS,PEBP1,SRC
REACTOME_PATHWAY	Signaling by FGFR4	12.4769	0.00158667	0.000636404	ENSG00000276536, ENSG00000177885, ENSG00000197122, ENSG00000133703, ENSG00000213281, ENSG00000174775	GRB2,HRAS,KRAS,NRAS,SRC
REACTOME_PATHWAY	Tie2 Signaling	22.7357	0.00158667	0.00064642	ENSG00000276536, ENSG00000177885, ENSG00000133703, ENSG00000213281, ENSG00000174775	GRB2,HRAS,KRAS,NRAS
REACTOME_PATHWAY	Gastrin-CREB signalling pathway via PKC and MAPK	22.7357	0.00158667	0.00064642	ENSG00000276536, ENSG00000177885, ENSG00000133703, ENSG00000213281, ENSG00000174775	GRB2,HRAS,KRAS,NRAS
REACTOME_PATHWAY	SHC-mediated cascade:FGFR3	22.7357	0.00158667	0.00064642	ENSG00000276536, ENSG00000177885, ENSG00000133703, ENSG00000213281, ENSG00000174775	GRB2,HRAS,KRAS,NRAS
REACTOME_PATHWAY	Signaling by Ligand-Responsive EGFR Variants in Cancer	21.5391	0.00179831	0.000762247	ENSG00000276536, ENSG00000177885, ENSG00000133703, ENSG00000213281, ENSG00000174775	GRB2,HRAS,KRAS,NRAS
REACTOME_PATHWAY	Ephrin signaling	21.5391	0.00179831	0.000762247	ENSG00000197122, ENSG00000010810, ENSG00000137575, ENSG00000136238	FYN,RAC1,SDCBP,SRC
REACTOME_PATHWAY	Signaling by FLT3 fusion proteins	21.5391	0.00179831	0.000762247	ENSG00000276536, ENSG00000177885, ENSG00000133703, ENSG00000213281, ENSG00000174775	GRB2,HRAS,KRAS,NRAS
REACTOME_PATHWAY	Constitutive Signaling by Ligand-Responsive EGFR Cancer Variants	21.5391	0.00179831	0.000762247	ENSG00000276536, ENSG00000177885, ENSG00000133703, ENSG00000213281, ENSG00000174775	GRB2,HRAS,KRAS,NRAS
REACTOME_PATHWAY	Leishmania infection	4.02798	0.00181034	0.000774795	ENSG00000158092, ENSG00000177885, ENSG00000197122, ENSG00000097007, ENSG00000100345, ENSG00000160013, ENSG00000172354, ENSG00000010810, ENSG00000136238, ENSG00000173039	ABL1,FYN,GNB2,GRB2,MYH9,NCK1,PTGIR,RAC1,RELA,SRC
REACTOME_PATHWAY	Axon guidance	2.78018	0.00192862	0.000833356	ENSG00000288455, ENSG00000072832, ENSG00000177885, ENSG00000197122, ENSG00000133703, ENSG00000097007, ENSG00000138623, ENSG00000174775, ENSG00000137575, ENSG00000136238, ENSG00000196923, ENSG00000136040, ENSG00000158092, ENSG00000276536, ENSG00000100345, ENSG00000213281, ENSG00000010810	ABL1,CRMP1,FYN,GRB2,HRAS,KRAS,MYH9,NCK1,NRAS,PDLIM7,PLXNC1,RAC1,SDCBP,SEMA7A,SRC
REACTOME_PATHWAY	Signaling by PDGFR in disease	20.4621	0.00200358	0.000890481	ENSG00000276536, ENSG00000177885, ENSG00000133703, ENSG00000213281, ENSG00000174775	GRB2,HRAS,KRAS,NRAS
REACTOME_PATHWAY	SHC-mediated cascade:FGFR4	20.4621	0.00200358	0.000890481	ENSG00000276536, ENSG00000177885, ENSG00000133703, ENSG00000213281, ENSG00000174775	GRB2,HRAS,KRAS,NRAS
REACTOME_PATHWAY	FRS-mediated FGFR3 signaling	20.4621	0.00200358	0.000890481	ENSG00000276536, ENSG00000177885, ENSG00000133703, ENSG00000213281, ENSG00000174775	GRB2,HRAS,KRAS,NRAS
REACTOME_PATHWAY	Activation of RAS in B cells	61.3864	0.00202937	0.000910295	ENSG00000276536, ENSG00000133703, ENSG00000213281, ENSG00000174775	HRAS,KRAS,NRAS
REACTOME_PATHWAY	Signaling by Insulin receptor	7.87005	0.00205216	0.000928963	ENSG00000276536, ENSG00000177885, ENSG00000133703, ENSG00000213281, ENSG00000174775, ENSG00000033627, ENSG00000140992	ATP6V0A1,GRB2,HRAS,KRAS,NRAS,PDPK1
REACTOME_PATHWAY	Diseases of signal transduction by growth factor receptors and second messengers	3.07168	0.00205696	0.000939598	ENSG00000177885, ENSG00000197122, ENSG00000133703, ENSG00000174775, ENSG00000136238, ENSG00000145349, ENSG00000276536, ENSG00000100345, ENSG00000091831, ENSG00000213281, ENSG00000096968, ENSG00000010810, ENSG00000089220, ENSG00000140992	CAMK2D,ESR1,FYN,GRB2,HRAS,JAK2,KRAS,MYH9,NRAS,PDPK1,PEBP1,RAC1,SRC
REACTOME_PATHWAY	Signaling by MET	7.77043	0.00213538	0.000984206	ENSG00000276536, ENSG00000177885, ENSG00000197122, ENSG00000133703, ENSG00000213281, ENSG00000174775, ENSG00000136238	GRB2,HRAS,KRAS,NRAS,RAC1,SRC
REACTOME_PATHWAY	Ras activation upon Ca2+ influx through NMDA receptor	19.4877	0.00219899	0.00103162	ENSG00000145349, ENSG00000276536, ENSG00000133703, ENSG00000213281, ENSG00000174775	CAMK2D,HRAS,KRAS,NRAS
REACTOME_PATHWAY	SHC-mediated cascade:FGFR1	19.4877	0.00219899	0.00103162	ENSG00000276536, ENSG00000177885, ENSG00000133703, ENSG00000213281, ENSG00000174775	GRB2,HRAS,KRAS,NRAS
REACTOME_PATHWAY	IRS-mediated signalling	10.6574	0.00242215	0.00116109	ENSG00000276536, ENSG00000177885, ENSG00000133703, ENSG00000213281, ENSG00000174775, ENSG00000140992	GRB2,HRAS,KRAS,NRAS,PDPK1
REACTOME_PATHWAY	Signaling by ERBB2 TMD/JMD mutants	18.6019	0.00242215	0.00118615	ENSG00000276536, ENSG00000177885, ENSG00000133703, ENSG00000213281, ENSG00000174775	GRB2,HRAS,KRAS,NRAS
REACTOME_PATHWAY	Signaling by FGFR3 in disease	18.6019	0.00242215	0.00118615	ENSG00000276536, ENSG00000177885, ENSG00000133703, ENSG00000213281, ENSG00000174775	GRB2,HRAS,KRAS,NRAS
REACTOME_PATHWAY	Signaling by FGFR3 point mutants in cancer	18.6019	0.00242215	0.00118615	ENSG00000276536, ENSG00000177885, ENSG00000133703, ENSG00000213281, ENSG00000174775	GRB2,HRAS,KRAS,NRAS
REACTOME_PATHWAY	FRS-mediated FGFR4 signaling	18.6019	0.00242215	0.00118615	ENSG00000276536, ENSG00000177885, ENSG00000133703, ENSG00000213281, ENSG00000174775	GRB2,HRAS,KRAS,NRAS
REACTOME_PATHWAY	Downstream signaling events of B Cell Receptor (BCR)	7.39595	0.00249054	0.0012299	ENSG00000276536, ENSG00000138814, ENSG00000133703, ENSG00000213281, ENSG00000174775, ENSG00000221823, ENSG00000173039	HRAS,KRAS,NRAS,PPP3CA,PPP3R1,RELA
REACTOME_PATHWAY	Nervous system development	2.65972	0.00256527	0.00127736	ENSG00000288455, ENSG00000072832, ENSG00000177885, ENSG00000197122, ENSG00000133703, ENSG00000097007, ENSG00000138623, ENSG00000174775, ENSG00000137575, ENSG00000136238, ENSG00000196923, ENSG00000136040, ENSG00000158092, ENSG00000276536, ENSG00000100345, ENSG00000213281, ENSG00000010810	ABL1,CRMP1,FYN,GRB2,HRAS,KRAS,MYH9,NCK1,NRAS,PDLIM7,PLXNC1,RAC1,SDCBP,SEMA7A,SRC
REACTOME_PATHWAY	Signaling by EGFR	10.2311	0.00261673	0.00135407	ENSG00000276536, ENSG00000177885, ENSG00000197122, ENSG00000133703, ENSG00000213281, ENSG00000174775	GRB2,HRAS,KRAS,NRAS,SRC
REACTOME_PATHWAY	Signaling by FGFR1	10.2311	0.00261673	0.00135407	ENSG00000276536, ENSG00000177885, ENSG00000197122, ENSG00000133703, ENSG00000213281, ENSG00000174775	GRB2,HRAS,KRAS,NRAS,SRC
REACTOME_PATHWAY	FRS-mediated FGFR1 signaling	17.7932	0.00261673	0.00135454	ENSG00000276536, ENSG00000177885, ENSG00000133703, ENSG00000213281, ENSG00000174775	GRB2,HRAS,KRAS,NRAS
REACTOME_PATHWAY	SHC-mediated cascade:FGFR2	17.7932	0.00261673	0.00135454	ENSG00000276536, ENSG00000177885, ENSG00000133703, ENSG00000213281, ENSG00000174775	GRB2,HRAS,KRAS,NRAS
REACTOME_PATHWAY	TNFR1-mediated ceramide production	51.1553	0.00261673	0.00135682	ENSG00000230108, ENSG00000206439, ENSG00000223952, ENSG00000232810, ENSG00000228849, ENSG00000204628, ENSG00000204490, ENSG00000228321, ENSG00000103056	RACK1,SMPD3,TNF
REACTOME_PATHWAY	ESR-mediated signaling	4.12913	0.00270086	0.00141156	ENSG00000160182, ENSG00000276536, ENSG00000105974, ENSG00000197122, ENSG00000133703, ENSG00000091831, ENSG00000213281, ENSG00000174775, ENSG00000172354, ENSG00000140992	CAV1,ESR1,GNB2,HRAS,KRAS,NRAS,PDPK1,SRC,TFF1
REACTOME_PATHWAY	IRS-related events triggered by IGF1R	9.83757	0.00297755	0.00156842	ENSG00000276536, ENSG00000177885, ENSG00000133703, ENSG00000213281, ENSG00000174775, ENSG00000140992	GRB2,HRAS,KRAS,NRAS,PDPK1
REACTOME_PATHWAY	IGF1R signaling cascade	9.65195	0.00316929	0.00168398	ENSG00000276536, ENSG00000177885, ENSG00000133703, ENSG00000213281, ENSG00000174775, ENSG00000140992	GRB2,HRAS,KRAS,NRAS,PDPK1
REACTOME_PATHWAY	FRS-mediated FGFR2 signaling	16.3697	0.00316929	0.00173463	ENSG00000276536, ENSG00000177885, ENSG00000133703, ENSG00000213281, ENSG00000174775	GRB2,HRAS,KRAS,NRAS
REACTOME_PATHWAY	Signaling by ERBB2 KD Mutants	16.3697	0.00316929	0.00173463	ENSG00000276536, ENSG00000177885, ENSG00000133703, ENSG00000213281, ENSG00000174775	GRB2,HRAS,KRAS,NRAS
REACTOME_PATHWAY	Signaling by EGFR in Cancer	16.3697	0.00316929	0.00173463	ENSG00000276536, ENSG00000177885, ENSG00000133703, ENSG00000213281, ENSG00000174775	GRB2,HRAS,KRAS,NRAS
REACTOME_PATHWAY	Downstream signaling of activated FGFR3	16.3697	0.00316929	0.00173463	ENSG00000276536, ENSG00000177885, ENSG00000133703, ENSG00000213281, ENSG00000174775	GRB2,HRAS,KRAS,NRAS
REACTOME_PATHWAY	Insulin receptor signalling cascade	9.47321	0.00324959	0.00180533	ENSG00000276536, ENSG00000177885, ENSG00000133703, ENSG00000213281, ENSG00000174775, ENSG00000140992	GRB2,HRAS,KRAS,NRAS,PDPK1
REACTOME_PATHWAY	Signaling by Type 1 Insulin-like Growth Factor 1 Receptor (IGF1R)	9.47321	0.00324959	0.00180533	ENSG00000276536, ENSG00000177885, ENSG00000133703, ENSG00000213281, ENSG00000174775, ENSG00000140992	GRB2,HRAS,KRAS,NRAS,PDPK1
REACTOME_PATHWAY	Signaling by NTRKs	5.34459	0.00332376	0.00187596	ENSG00000276536, ENSG00000177885, ENSG00000197122, ENSG00000133703, ENSG00000213281, ENSG00000174775, ENSG00000010810, ENSG00000136238	FYN,GRB2,HRAS,KRAS,NRAS,RAC1,SRC
REACTOME_PATHWAY	Activated NTRK2 signals through FYN	43.8474	0.00332376	0.00188757	ENSG00000197122, ENSG00000010810, ENSG00000136238	FYN,RAC1,SRC
REACTOME_PATHWAY	RAS signaling downstream of NF1 loss-of-function variants	43.8474	0.00332376	0.00188757	ENSG00000276536, ENSG00000133703, ENSG00000213281, ENSG00000174775	HRAS,KRAS,NRAS
REACTOME_PATHWAY	EPH-Ephrin signaling	6.67244	0.00337977	0.00194535	ENSG00000276536, ENSG00000197122, ENSG00000100345, ENSG00000174775, ENSG00000010810, ENSG00000137575, ENSG00000136238	FYN,HRAS,MYH9,RAC1,SDCBP,SRC
REACTOME_PATHWAY	Signaling by ERBB2 in Cancer	15.7401	0.00337977	0.00194719	ENSG00000276536, ENSG00000177885, ENSG00000133703, ENSG00000213281, ENSG00000174775	GRB2,HRAS,KRAS,NRAS
REACTOME_PATHWAY	Disease	1.77029	0.00347978	0.00201913	ENSG00000177885, ENSG00000198001, ENSG00000133703, ENSG00000074266, ENSG00000097007, ENSG00000174775, ENSG00000105639, ENSG00000172354, ENSG00000136238, ENSG00000196419, ENSG00000036257, ENSG00000188389, ENSG00000100345, ENSG00000213281, ENSG00000091831, ENSG00000100368, ENSG00000160013, ENSG00000096968, ENSG00000089220, ENSG00000162434, ENSG00000144566, ENSG00000197122, ENSG00000110057, ENSG0000…	ABL1,CAMK2D,CSF2RB,CUL3,EED,ESR1,FYN,GNB2,GRB2,HRAS,IRAK4,JAK1,JAK2,JAK3,KRAS,MYD88,MYH9,NCK1,NRAS,PDCD1,PDPK1,PEBP1,PTGIR,RAB5A,RAC1,RELA,SRC,UNC93B1,XRCC6
REACTOME_PATHWAY	Downstream signaling of activated FGFR4	15.1571	0.00372252	0.0021753	ENSG00000276536, ENSG00000177885, ENSG00000133703, ENSG00000213281, ENSG00000174775	GRB2,HRAS,KRAS,NRAS
REACTOME_PATHWAY	FLT3 signaling in disease	14.6158	0.00409363	0.00241933	ENSG00000276536, ENSG00000177885, ENSG00000133703, ENSG00000213281, ENSG00000174775	GRB2,HRAS,KRAS,NRAS
REACTOME_PATHWAY	Death Receptor Signalling	5.07925	0.00409363	0.00242586	ENSG00000175104, ENSG00000204490, ENSG00000136238, ENSG00000173039, ENSG00000228321, ENSG00000230108, ENSG00000172936, ENSG00000206439, ENSG00000223952, ENSG00000232810, ENSG00000228849, ENSG00000204628, ENSG00000103056	MYD88,RAC1,RACK1,RELA,SMPD3,TNF,TRAF6
REACTOME_PATHWAY	VEGFR2 mediated vascular permeability	14.1118	0.00449074	0.00267966	ENSG00000105974, ENSG00000179776, ENSG00000136238, ENSG00000140992	CAV1,CDH5,PDPK1,RAC1
REACTOME_PATHWAY	Regulation of actin dynamics for phagocytic cup formation	8.38612	0.0047089	0.00282922	ENSG00000158092, ENSG00000177885, ENSG00000097007, ENSG00000100345, ENSG00000136238	ABL1,GRB2,MYH9,NCK1,RAC1
REACTOME_PATHWAY	Signaling by CSF3 (G-CSF)	13.6414	0.00485448	0.00295664	ENSG00000177885, ENSG00000133703, ENSG00000096968, ENSG00000162434	GRB2,JAK1,JAK2,KRAS
REACTOME_PATHWAY	Downstream signaling of activated FGFR2	13.6414	0.00485448	0.00295664	ENSG00000276536, ENSG00000177885, ENSG00000133703, ENSG00000213281, ENSG00000174775	GRB2,HRAS,KRAS,NRAS
REACTOME_PATHWAY	Downstream signaling of activated FGFR1	13.2014	0.00523111	0.00325061	ENSG00000276536, ENSG00000177885, ENSG00000133703, ENSG00000213281, ENSG00000174775	GRB2,HRAS,KRAS,NRAS
REACTOME_PATHWAY	Diseases of Immune System	13.2014	0.00523111	0.00325061	ENSG00000172936, ENSG00000198001, ENSG00000110057, ENSG00000173039	IRAK4,MYD88,RELA,UNC93B1
REACTOME_PATHWAY	Diseases associated with the TLR signaling cascade	13.2014	0.00523111	0.00325061	ENSG00000172936, ENSG00000198001, ENSG00000110057, ENSG00000173039	IRAK4,MYD88,RELA,UNC93B1
REACTOME_PATHWAY	PI3K/AKT Signaling in Cancer	5.90254	0.00530952	0.00332118	ENSG00000177885, ENSG00000197122, ENSG00000091831, ENSG00000010810, ENSG00000136238, ENSG00000140992	ESR1,FYN,GRB2,PDPK1,RAC1,SRC
REACTOME_PATHWAY	Antigen activates B Cell Receptor (BCR) leading to generation of second messengers	12.7888	0.00565712	0.00356189	ENSG00000158092, ENSG00000177885, ENSG00000010810, ENSG00000007312	CD79B,FYN,GRB2,NCK1
REACTOME_PATHWAY	G alpha (i) signalling events	3.21732	0.00571892	0.00362434	ENSG00000145349, ENSG00000180720, ENSG00000138814, ENSG00000197122, ENSG00000134817, ENSG00000147509, ENSG00000221823, ENSG00000172354, ENSG00000171049, ENSG00000134489	APLNR,CAMK2D,CHRM4,FPR2,GNB2,HRH4,PPP3CA,PPP3R1,RGS20,SRC
REACTOME_PATHWAY	Neurotransmitter receptors and postsynaptic signal transmission	3.99261	0.0057938	0.00369563	ENSG00000145349, ENSG00000276536, ENSG00000197122, ENSG00000133703, ENSG00000213281, ENSG00000174775, ENSG00000172354, ENSG00000136238, ENSG00000140992	CAMK2D,GNB2,HRAS,KRAS,NRAS,PDPK1,RAC1,SRC
REACTOME_PATHWAY	Infectious disease	2.09034	0.00695602	0.00446559	ENSG00000177885, ENSG00000197122, ENSG00000074266, ENSG00000097007, ENSG00000105639, ENSG00000172354, ENSG00000136238, ENSG00000173039, ENSG00000158092, ENSG00000196419, ENSG00000036257, ENSG00000276977, ENSG00000188389, ENSG00000100345, ENSG00000160013, ENSG00000096968, ENSG00000010810, ENSG00000162434, ENSG00000144566	ABL1,CUL3,EED,FYN,GNB2,GRB2,JAK1,JAK2,JAK3,MYH9,NCK1,PDCD1,PTGIR,RAB5A,RAC1,RELA,SRC,XRCC6
REACTOME_PATHWAY	Transmission across Chemical Synapses	3.41036	0.00711837	0.00459911	ENSG00000145349, ENSG00000276536, ENSG00000111371, ENSG00000197122, ENSG00000133703, ENSG00000213281, ENSG00000174775, ENSG00000172354, ENSG00000136238, ENSG00000140992	CAMK2D,GNB2,HRAS,KRAS,NRAS,PDPK1,RAC1,SLC38A1,SRC
REACTOME_PATHWAY	G alpha (q) signalling events	3.78928	0.00755975	0.00491539	ENSG00000276536, ENSG00000177885, ENSG00000133703, ENSG00000213281, ENSG00000174775, ENSG00000171132, ENSG00000147246, ENSG00000172354, ENSG00000171049	FPR2,GNB2,GRB2,HRAS,HTR2C,KRAS,NRAS,PRKCE
REACTOME_PATHWAY	RHO GTPases Activate WASPs and WAVEs	11.3679	0.00762033	0.00498614	ENSG00000158092, ENSG00000177885, ENSG00000097007, ENSG00000136238	ABL1,GRB2,NCK1,RAC1
REACTOME_PATHWAY	Signaling by FGFR2	7.00758	0.00820519	0.00540259	ENSG00000276536, ENSG00000177885, ENSG00000197122, ENSG00000133703, ENSG00000213281, ENSG00000174775	GRB2,HRAS,KRAS,NRAS,SRC
REACTOME_PATHWAY	CD28 dependent Vav1 pathway	25.5777	0.00867549	0.00574796	ENSG00000177885, ENSG00000010810, ENSG00000136238	FYN,GRB2,RAC1
REACTOME_PATHWAY	Signaling by FGFR1 in disease	10.7695	0.00871437	0.00580958	ENSG00000276536, ENSG00000177885, ENSG00000133703, ENSG00000213281, ENSG00000174775	GRB2,HRAS,KRAS,NRAS
REACTOME_PATHWAY	Neuronal System	2.74492	0.00930678	0.00624282	ENSG00000145349, ENSG00000170745, ENSG00000276536, ENSG00000111371, ENSG00000197122, ENSG00000133703, ENSG00000213281, ENSG00000174775, ENSG00000172354, ENSG00000136238, ENSG00000140992, ENSG00000162951	CAMK2D,GNB2,HRAS,KCNS3,KRAS,LRRTM1,NRAS,PDPK1,RAC1,SLC38A1,SRC
REACTOME_PATHWAY	Constitutive Signaling by Aberrant PI3K in Cancer	6.55838	0.0101132	0.00682534	ENSG00000177885, ENSG00000197122, ENSG00000091831, ENSG00000010810, ENSG00000136238	ESR1,FYN,GRB2,RAC1,SRC
REACTOME_PATHWAY	EPHB-mediated forward signaling	9.74387	0.0113233	0.00768863	ENSG00000276536, ENSG00000197122, ENSG00000174775, ENSG00000010810, ENSG00000136238	FYN,HRAS,RAC1,SRC
REACTOME_PATHWAY	TRAF6 mediated IRF7 activation in TLR7/8 or 9 signaling	21.9237	0.0113875	0.007826	ENSG00000172936, ENSG00000198001, ENSG00000175104	IRAK4,MYD88,TRAF6
REACTOME_PATHWAY	Interleukin-15 signaling	21.9237	0.0113875	0.007826	ENSG00000177885, ENSG00000105639, ENSG00000162434	GRB2,JAK1,JAK3
REACTOME_PATHWAY	Signaling by FGFR2 in disease	9.51727	0.011802	0.00820797	ENSG00000276536, ENSG00000177885, ENSG00000133703, ENSG00000213281, ENSG00000174775	GRB2,HRAS,KRAS,NRAS
REACTOME_PATHWAY	Negative regulation of MAPK pathway	9.51727	0.011802	0.00820797	ENSG00000276536, ENSG00000133703, ENSG00000213281, ENSG00000174775, ENSG00000089220	HRAS,KRAS,NRAS,PEBP1
REACTOME_PATHWAY	Signaling by Nuclear Receptors	3.07959	0.0119546	0.00836332	ENSG00000160182, ENSG00000276536, ENSG00000105974, ENSG00000197122, ENSG00000133703, ENSG00000091831, ENSG00000213281, ENSG00000174775, ENSG00000172354, ENSG00000140992	CAV1,ESR1,GNB2,HRAS,KRAS,NRAS,PDPK1,SRC,TFF1
REACTOME_PATHWAY	Signaling by FGFR	5.87992	0.0141704	0.00997174	ENSG00000276536, ENSG00000177885, ENSG00000197122, ENSG00000133703, ENSG00000213281, ENSG00000174775	GRB2,HRAS,KRAS,NRAS,SRC
REACTOME_PATHWAY	p75NTR signals via NF-kB	19.1833	0.0142323	0.010191	ENSG00000172936, ENSG00000175104, ENSG00000173039	MYD88,RELA,TRAF6
REACTOME_PATHWAY	Regulation of KIT signaling	19.1833	0.0142323	0.010191	ENSG00000177885, ENSG00000197122, ENSG00000010810	FYN,GRB2,SRC
REACTOME_PATHWAY	Role of LAT2/NTAL/LAB on calcium mobilization	19.1833	0.0142323	0.010191	ENSG00000177885, ENSG00000010810, ENSG00000140992	FYN,GRB2,PDPK1
REACTOME_PATHWAY	Potential therapeutics for SARS	5.81311	0.0144002	0.0103705	ENSG00000036257, ENSG00000276977, ENSG00000188389, ENSG00000105639, ENSG00000096968, ENSG00000162434	CUL3,JAK1,JAK2,JAK3,PDCD1
REACTOME_PATHWAY	Interleukin-1 family signaling	4.35365	0.0162996	0.0118055	ENSG00000172936, ENSG00000198001, ENSG00000137033, ENSG00000115602, ENSG00000175104, ENSG00000173039	IL1RL1,IL33,IRAK4,MYD88,RELA,TRAF6
REACTOME_PATHWAY	Netrin-1 signaling	8.18485	0.0170474	0.0124173	ENSG00000158092, ENSG00000197122, ENSG00000010810, ENSG00000136238	FYN,NCK1,RAC1,SRC
REACTOME_PATHWAY	Platelet activation, signaling and aggregation	3.11211	0.0187871	0.0137617	ENSG00000177885, ENSG00000197122, ENSG00000171132, ENSG00000172354, ENSG00000010810, ENSG00000136238, ENSG00000149218, ENSG00000140992	ENDOD1,FYN,GNB2,GRB2,PDPK1,PRKCE,RAC1,SRC
REACTOME_PATHWAY	Signaling by PTK6	7.57857	0.0206343	0.0152847	ENSG00000276536, ENSG00000133703, ENSG00000213281, ENSG00000174775, ENSG00000136238	HRAS,KRAS,NRAS,RAC1
REACTOME_PATHWAY	Signaling by Non-Receptor Tyrosine Kinases	7.57857	0.0206343	0.0152847	ENSG00000276536, ENSG00000133703, ENSG00000213281, ENSG00000174775, ENSG00000136238	HRAS,KRAS,NRAS,RAC1
REACTOME_PATHWAY	Neutrophil degranulation	2.34462	0.0236114	0.0175871	ENSG00000196419, ENSG00000148175, ENSG00000123146, ENSG00000136026, ENSG00000213281, ENSG00000033627, ENSG00000185896, ENSG00000171049, ENSG00000137575, ENSG00000136238, ENSG00000160796	ADGRE5,ATP6V0A1,CKAP4,FPR2,LAMP1,NBEAL2,NRAS,RAC1,SDCBP,STOM,XRCC6
REACTOME_PATHWAY	Toll-like Receptor Cascades	3.90996	0.0241003	0.0180504	ENSG00000172936, ENSG00000198001, ENSG00000084674, ENSG00000110057, ENSG00000175104, ENSG00000173039	APOB,IRAK4,MYD88,RELA,TRAF6,UNC93B1
REACTOME_PATHWAY	Interleukin-4 and Interleukin-13 signaling	4.73661	0.0273561	0.0206015	ENSG00000230108, ENSG00000206439, ENSG00000161905, ENSG00000223952, ENSG00000232810, ENSG00000105639, ENSG00000096968, ENSG00000228849, ENSG00000204490, ENSG00000228321, ENSG00000162434	ALOX15,JAK1,JAK2,JAK3,TNF
REACTOME_PATHWAY	Ca2+ pathway	6.60069	0.0291231	0.0220521	ENSG00000138814, ENSG00000133703, ENSG00000221823, ENSG00000172354	GNB2,KRAS,PPP3CA,PPP3R1
REACTOME_PATHWAY	Developmental Biology	1.72485	0.0291694	0.0222072	ENSG00000177885, ENSG00000133703, ENSG00000074266, ENSG00000097007, ENSG00000174775, ENSG00000204490, ENSG00000136238, ENSG00000228321, ENSG00000196923, ENSG00000230108, ENSG00000206439, ENSG00000223952, ENSG00000100345, ENSG00000213281, ENSG00000228849, ENSG00000288455, ENSG00000072832, ENSG00000197122, ENSG00000138623, ENSG00000137575, ENSG00000173039, ENSG00000136040, ENSG00000158092, ENSG0000…	ABL1,CRMP1,EED,FYN,GRB2,HRAS,KRAS,MED31,MYH9,NCK1,NRAS,PDLIM7,PLXNC1,RAC1,RELA,SDCBP,SEMA7A,SRC,TNF
REACTOME_PATHWAY	Signaling by FGFR in disease	6.49592	0.0300426	0.0229955	ENSG00000276536, ENSG00000177885, ENSG00000133703, ENSG00000213281, ENSG00000174775	GRB2,HRAS,KRAS,NRAS
REACTOME_PATHWAY	Interleukin-20 family signaling	12.2773	0.0312925	0.0240811	ENSG00000105639, ENSG00000096968, ENSG00000162434	JAK1,JAK2,JAK3
REACTOME_PATHWAY	Signaling by NTRK1 (TRKA)	4.44829	0.0326502	0.0252603	ENSG00000276536, ENSG00000177885, ENSG00000197122, ENSG00000133703, ENSG00000213281, ENSG00000174775	GRB2,HRAS,KRAS,NRAS,SRC
REACTOME_PATHWAY	Integrin signaling	11.3679	0.0355875	0.0278256	ENSG00000177885, ENSG00000197122, ENSG00000140992	GRB2,PDPK1,SRC
REACTOME_PATHWAY	RAS processing	11.3679	0.0355875	0.0278256	ENSG00000276536, ENSG00000133703, ENSG00000213281, ENSG00000174775	HRAS,KRAS,NRAS
REACTOME_PATHWAY	Regulation of RAS by GAPs	6.01828	0.0356722	0.0280387	ENSG00000276536, ENSG00000036257, ENSG00000133703, ENSG00000213281, ENSG00000174775	CUL3,HRAS,KRAS,NRAS
REACTOME_PATHWAY	Interleukin-33 signaling	68.2071	0.0363998	0.0287603	ENSG00000137033, ENSG00000115602	IL1RL1,IL33
REACTOME_PATHWAY	EPHA-mediated growth cone collapse	10.2311	0.0426153	0.0338467	ENSG00000197122, ENSG00000100345, ENSG00000010810	FYN,MYH9,SRC
REACTOME_PATHWAY	Cell-Cell communication	3.96553	0.0455354	0.0363534	ENSG00000158092, ENSG00000177885, ENSG00000179776, ENSG00000197122, ENSG00000010810	CDH5,FYN,GRB2,NCK1,SRC
REACTOME_PATHWAY	IRAK4 deficiency (TLR5)	51.1553	0.0475581	0.0381639	ENSG00000172936, ENSG00000198001	IRAK4,MYD88
REACTOME_PATHWAY	FCERI mediated Ca+2 mobilization	9.30097	0.0499942	0.0403245	ENSG00000177885, ENSG00000138814, ENSG00000221823	GRB2,PPP3CA,PPP3R1
REACTOME_PATHWAY	Membrane Trafficking	1.93648	0.0522985	0.0423984	ENSG00000168090, ENSG00000177885, ENSG00000180398, ENSG00000167994, ENSG00000197122, ENSG00000084674, ENSG00000100345, ENSG00000152291, ENSG00000181704, ENSG00000133103, ENSG00000136238, ENSG00000144566	APOB,COG6,COPS6,GRB2,MCFD2,MYH9,RAB3IL1,RAB5A,RAC1,SRC,TGOLN2,YIPF6
REACTOME_PATHWAY	GPVI-mediated activation cascade	8.76949	0.0548052	0.0448816	ENSG00000010810, ENSG00000136238, ENSG00000140992	FYN,PDPK1,RAC1
REACTOME_PATHWAY	Transcriptional Regulation by E2F6	8.76949	0.0548052	0.0448816	ENSG00000074266, ENSG00000163602, ENSG00000168283	BMI1,EED,RYBP
REACTOME_PATHWAY	NTRK2 activates RAC1	40.9243	0.0576849	0.0474773	ENSG00000010810, ENSG00000136238	FYN,RAC1
REACTOME_PATHWAY	Transport of small molecules	1.82447	0.0585883	0.0485858	ENSG00000112759, ENSG00000090020, ENSG00000148175, ENSG00000172354, ENSG00000240583, ENSG00000145349, ENSG00000111371, ENSG00000036565, ENSG00000057252, ENSG00000084674, ENSG00000100258, ENSG00000004809, ENSG00000033627	APOB,AQP1,ATP6V0A1,CAMK2D,GNB2,LMF2,SLC18A1,SLC22A16,SLC29A1,SLC38A1,SLC9A1,SOAT1,STOM
REACTOME_PATHWAY	Toll Like Receptor 5 (TLR5) Cascade	4.81462	0.0585883	0.0491852	ENSG00000172936, ENSG00000198001, ENSG00000175104, ENSG00000173039	IRAK4,MYD88,RELA,TRAF6
REACTOME_PATHWAY	Toll Like Receptor 10 (TLR10) Cascade	4.81462	0.0585883	0.0491852	ENSG00000172936, ENSG00000198001, ENSG00000175104, ENSG00000173039	IRAK4,MYD88,RELA,TRAF6
REACTOME_PATHWAY	MyD88 cascade initiated on plasma membrane	4.81462	0.0585883	0.0491852	ENSG00000172936, ENSG00000198001, ENSG00000175104, ENSG00000173039	IRAK4,MYD88,RELA,TRAF6
REACTOME_PATHWAY	Clathrin-mediated endocytosis	3.50379	0.0626052	0.0530728	ENSG00000168090, ENSG00000177885, ENSG00000084674, ENSG00000152291, ENSG00000144566	APOB,COPS6,GRB2,RAB5A,TGOLN2
REACTOME_PATHWAY	Beta-catenin independent WNT signaling	3.50379	0.0626052	0.0530728	ENSG00000138814, ENSG00000133703, ENSG00000221823, ENSG00000172354, ENSG00000136238	GNB2,KRAS,PPP3CA,PPP3R1,RAC1
REACTOME_PATHWAY	Platelet Aggregation (Plug Formation)	7.87005	0.0640123	0.054529	ENSG00000177885, ENSG00000197122, ENSG00000140992	GRB2,PDPK1,SRC
REACTOME_PATHWAY	RHOU GTPase cycle	7.6733	0.066326	0.0570458	ENSG00000158092, ENSG00000177885, ENSG00000197122	GRB2,NCK1,SRC
REACTOME_PATHWAY	RET signaling	7.6733	0.066326	0.0570458	ENSG00000177885, ENSG00000197122, ENSG00000196923	GRB2,PDLIM7,SRC
REACTOME_PATHWAY	TRAF6 mediated induction of NFkB and MAP kinases upon TLR7/8 or 9 activation	4.49717	0.0672002	0.0580742	ENSG00000172936, ENSG00000198001, ENSG00000175104, ENSG00000173039	IRAK4,MYD88,RELA,TRAF6
REACTOME_PATHWAY	MET promotes cell motility	7.48615	0.0680229	0.0596025	ENSG00000177885, ENSG00000197122, ENSG00000136238	GRB2,RAC1,SRC
REACTOME_PATHWAY	MyD88 dependent cascade initiated on endosome	4.44829	0.0680229	0.059625	ENSG00000172936, ENSG00000198001, ENSG00000175104, ENSG00000173039	IRAK4,MYD88,RELA,TRAF6
REACTOME_PATHWAY	Opioid Signalling	4.44829	0.0680229	0.059625	ENSG00000145349, ENSG00000138814, ENSG00000221823, ENSG00000172354	CAMK2D,GNB2,PPP3CA,PPP3R1
REACTOME_PATHWAY	Vesicle-mediated transport	1.82426	0.0684626	0.0602922	ENSG00000168090, ENSG00000177885, ENSG00000180398, ENSG00000167994, ENSG00000197122, ENSG00000084674, ENSG00000100345, ENSG00000152291, ENSG00000181704, ENSG00000133103, ENSG00000136238, ENSG00000144566	APOB,COG6,COPS6,GRB2,MCFD2,MYH9,RAB3IL1,RAB5A,RAC1,SRC,TGOLN2,YIPF6
REACTOME_PATHWAY	Toll Like Receptor 7/8 (TLR7/8) Cascade	4.40046	0.0691648	0.0611952	ENSG00000172936, ENSG00000198001, ENSG00000175104, ENSG00000173039	IRAK4,MYD88,RELA,TRAF6
REACTOME_PATHWAY	Amine ligand-binding receptors	7.30791	0.069973	0.0621982	ENSG00000180720, ENSG00000147246, ENSG00000134489	CHRM4,HRH4,HTR2C
REACTOME_PATHWAY	DEx/H-box helicases activate type I IFN and inflammatory cytokines production	29.2316	0.0735922	0.065837	ENSG00000172936, ENSG00000173039	MYD88,RELA
REACTOME_PATHWAY	Toll Like Receptor 9 (TLR9) Cascade	4.26294	0.0735922	0.066021	ENSG00000172936, ENSG00000198001, ENSG00000175104, ENSG00000173039	IRAK4,MYD88,RELA,TRAF6
REACTOME_PATHWAY	SARS-CoV Infections	3.23768	0.0743562	0.0670124	ENSG00000036257, ENSG00000276977, ENSG00000188389, ENSG00000105639, ENSG00000096968, ENSG00000162434	CUL3,JAK1,JAK2,JAK3,PDCD1
REACTOME_PATHWAY	TNF signaling	6.97573	0.0744036	0.0675026	ENSG00000230108, ENSG00000206439, ENSG00000223952, ENSG00000232810, ENSG00000228849, ENSG00000204628, ENSG00000204490, ENSG00000228321, ENSG00000103056	RACK1,SMPD3,TNF
REACTOME_PATHWAY	p75 NTR receptor-mediated signalling	4.219	0.0744036	0.0676675	ENSG00000172936, ENSG00000175104, ENSG00000136238, ENSG00000173039	MYD88,RAC1,RELA,TRAF6
REACTOME_PATHWAY	RHO GTPase cycle	2.05077	0.0756781	0.069138	ENSG00000158092, ENSG00000036257, ENSG00000177885, ENSG00000105974, ENSG00000011426, ENSG00000197122, ENSG00000148175, ENSG00000136026, ENSG00000136238	ANLN,CAV1,CKAP4,CUL3,GRB2,NCK1,RAC1,SRC,STOM
REACTOME_PATHWAY	MyD88:MAL(TIRAP) cascade initiated on plasma membrane	4.05191	0.0807534	0.0744394	ENSG00000172936, ENSG00000198001, ENSG00000175104, ENSG00000173039	IRAK4,MYD88,RELA,TRAF6
REACTOME_PATHWAY	Toll Like Receptor TLR6:TLR2 Cascade	4.05191	0.0807534	0.0744394	ENSG00000172936, ENSG00000198001, ENSG00000175104, ENSG00000173039	IRAK4,MYD88,RELA,TRAF6
REACTOME_PATHWAY	Nef and signal transduction	25.5777	0.0808758	0.074885	ENSG00000010810, ENSG00000136238	FYN,RAC1
REACTOME_PATHWAY	G1 Phase	6.53047	0.0810649	0.0757273	ENSG00000197122, ENSG00000097007, ENSG00000096968	ABL1,JAK2,SRC
REACTOME_PATHWAY	Cyclin D associated events in G1	6.53047	0.0810649	0.0757273	ENSG00000197122, ENSG00000097007, ENSG00000096968	ABL1,JAK2,SRC
REACTOME_PATHWAY	Interleukin-1 signaling	3.97323	0.0830619	0.0779346	ENSG00000172936, ENSG00000198001, ENSG00000175104, ENSG00000173039	IRAK4,MYD88,RELA,TRAF6
REACTOME_PATHWAY	G alpha (z) signalling events	6.39442	0.0833381	0.0785368	ENSG00000147509, ENSG00000171132, ENSG00000172354	GNB2,PRKCE,RGS20
REACTOME_PATHWAY	Signaling by Rho GTPases	1.73653	0.0834883	0.0795143	ENSG00000158092, ENSG00000036257, ENSG00000177885, ENSG00000105974, ENSG00000011426, ENSG00000197122, ENSG00000148175, ENSG00000097007, ENSG00000100345, ENSG00000136026, ENSG00000136238, ENSG00000140992	ABL1,ANLN,CAV1,CKAP4,CUL3,GRB2,MYH9,NCK1,PDPK1,RAC1,SRC,STOM
REACTOME_PATHWAY	Toll Like Receptor TLR1:TLR2 Cascade	3.93503	0.0834883	0.079709	ENSG00000172936, ENSG00000198001, ENSG00000175104, ENSG00000173039	IRAK4,MYD88,RELA,TRAF6
REACTOME_PATHWAY	Toll Like Receptor 2 (TLR2) Cascade	3.93503	0.0834883	0.079709	ENSG00000172936, ENSG00000198001, ENSG00000175104, ENSG00000173039	IRAK4,MYD88,RELA,TRAF6
REACTOME_PATHWAY	Anti-inflammatory response favouring Leishmania parasite infection	3.02694	0.0844288	0.0813018	ENSG00000197122, ENSG00000100345, ENSG00000160013, ENSG00000172354, ENSG00000010810	FYN,GNB2,MYH9,PTGIR,SRC
REACTOME_PATHWAY	Leishmania parasite growth and survival	3.02694	0.0844288	0.0813018	ENSG00000197122, ENSG00000100345, ENSG00000160013, ENSG00000172354, ENSG00000010810	FYN,GNB2,MYH9,PTGIR,SRC
REACTOME_PATHWAY	Cargo recognition for clathrin-mediated endocytosis	3.86078	0.0856077	0.0833104	ENSG00000168090, ENSG00000177885, ENSG00000084674, ENSG00000152291	APOB,COPS6,GRB2,TGOLN2
REACTOME_PATHWAY	CREB3 factors activate genes	22.7357	0.0856077	0.0838462	ENSG00000157613, ENSG00000107175	CREB3,CREB3L1
REACTOME_PATHWAY	Interleukin-9 signaling	22.7357	0.0856077	0.0838462	ENSG00000105639, ENSG00000162434	JAK1,JAK3
REACTOME_PATHWAY	MAPK1 (ERK2) activation	22.7357	0.0856077	0.0838462	ENSG00000096968, ENSG00000162434	JAK1,JAK2
REACTOME_PATHWAY	EPH-ephrin mediated repulsion of cells	6.01828	0.0886147	0.0871561	ENSG00000197122, ENSG00000010810, ENSG00000136238	FYN,RAC1,SRC
REACTOME_PATHWAY	Signaling by Rho GTPases, Miro GTPases and RHOBTB3	1.6981	0.090895	0.0897729	ENSG00000158092, ENSG00000036257, ENSG00000177885, ENSG00000105974, ENSG00000011426, ENSG00000197122, ENSG00000148175, ENSG00000097007, ENSG00000100345, ENSG00000136026, ENSG00000136238, ENSG00000140992	ABL1,ANLN,CAV1,CKAP4,CUL3,GRB2,MYH9,NCK1,PDPK1,RAC1,SRC,STOM
REACTOME_PATHWAY	Interleukin-21 signaling	20.4621	0.0931046	0.0927215	ENSG00000105639, ENSG00000162434	JAK1,JAK3
REACTOME_PATHWAY	MAPK3 (ERK1) activation	20.4621	0.0931046	0.0927215	ENSG00000096968, ENSG00000162434	JAK1,JAK2
REACTOME_PATHWAY	RHO GTPase Effectors	2.19014	0.0972181	0.0972181	ENSG00000158092, ENSG00000177885, ENSG00000197122, ENSG00000097007, ENSG00000100345, ENSG00000136238, ENSG00000140992	ABL1,GRB2,MYH9,NCK1,PDPK1,RAC1,SRC

## Sheet: Legend
Supplementary Table S3. Functional annotation of the interactomes for R alone and for R+A as downloaded from the DAVID web-based tool.
