# Supplementary material for: Distinction between rhinitis alone and rhinitis with asthma using interactomics
Source: Sci Rep. 2023 Aug 12;13:13125. doi: 10.1038/s41598-023-39987-6 (PMC10423213; doi:10.1038/s41598-023-39987-6)
Supplement: Supplementary file 1 — Supplementary Information. [file 41598_2023_39987_MOESM1_ESM.zip › Supplementary_data/SuppTable_S4.xlsx]

## Sheet: R alone (Figure 2)
Pathway	Fold.Enrichment	FDR	PValue	Functional Family
SUMO is proteolytically processed	22.4452	0.00208721	0.000481079	Metabolism of proteins
SUMO is conjugated to E1 (UBA2:SAE1)	20.2006	0.0171825	0.00823555	Metabolism of proteins
Complex I biogenesis	15.9479	8.86747e-23	3.30876e-25	Metabolism
WNT5A-dependent internalization of FZD4	15.7116	4.58195e-05	2.56453e-06	Vesicle-mediated transport
WNT5A-dependent internalization of FZD2, FZD5 and ROR2	15.539	0.000250002	2.33211e-05	Signal Transduction
SUMO is transferred from E1 to E2 (UBE2I, UBC9)	14.429	0.028385	0.0166285	Metabolism of proteins
VxPx cargo-targeting to cilium	14.429	2.33839e-06	7.8528e-08	Vesicle-mediated transport
VLDLR internalisation and degradation	14.0282	0.00159303	0.000309095	Signal Transduction
Processing and activation of SUMO	13.4671	0.00694248	0.00264229	Metabolism of proteins
Retrograde neurotrophin signalling	12.0242	0.00242169	0.000596387	Signal Transduction
Respiratory electron transport	9.80614	7.59318e-19	5.66655e-21	Metabolism
LDL clearance	8.85993	0.00573466	0.00205435	Vesicle-mediated transport
NRIF signals cell death from the nucleus	8.41693	0.0211471	0.0108103	Immune System
TNF receptor superfamily (TNFSF) members mediating non-canonical NF-kB pathway	7.48172	0.0265888	0.0150802	Cytokine Signaling in Immune system
Recycling pathway of L1	7.16335	0.000100535	7.87771e-06	Developmental Biology
Formation of tubulin folding intermediates by CCT/TriC	6.73355	0.0135893	0.00583124	Developmental Biology
NOTCH4 Intracellular Domain Regulates Transcription	6.73355	0.0325669	0.0201721	Signal Transduction
Golgi Associated Vesicle Biogenesis	6.6133	6.3842e-05	4.76433e-06	Vesicle-mediated transport
TBC/RABGAPs	6.58716	0.000471689	5.2801e-05	Vesicle-mediated transport
Trafficking of AMPA receptors	6.51634	0.00566649	0.0019875	Developmental Biology
EPH-ephrin mediated repulsion of cells	5.94136	0.00084833	0.00011331	Developmental Biology
TNFs bind their physiological receptors	5.80478	0.0198131	0.00998049	Cytokine Signaling in Immune system
Activation of BH3-only proteins	5.61129	0.0218541	0.0112532	Cell Cycle
RHO GTPases activate PAKs	5.61129	0.0463314	0.0328469	Developmental Biology
NOTCH3 Intracellular Domain Regulates Transcription	5.38684	0.0494458	0.0365309	Signal Transduction
COPI-independent Golgi-to-ER retrograde traffic	5.28121	0.00269888	0.000704932	Vesicle-mediated transport
Cooperation of Prefoldin and TriC/CCT in actin and tubulin folding	5.26058	0.0253652	0.0141012	Developmental Biology
MAP kinase activation	5.26058	0.000831338	0.000102366	Immune System
RHO GTPases activate IQGAPs	5.26058	0.0253652	0.0141012	Signal Transduction
SUMOylation of DNA replication proteins	5.2372	0.00566649	0.0019757	Metabolism of proteins
Interleukin-17 signaling	5.14368	0.000436062	4.71858e-05	Immune System
Gap junction trafficking	5.01434	0.00664364	0.00247897	Developmental Biology
RHOBTB GTPase Cycle	4.80968	0.0313178	0.0191646	Signal Transduction
Cargo recognition for clathrin-mediated endocytosis	4.44668	0.000158278	1.40182e-05	Vesicle-mediated transport
Apoptotic cleavage of cellular proteins	4.42996	0.0386286	0.0252239	Signal Transduction
Toll Like Receptor 5 (TLR5) Cascade	4.357	0.00111818	0.000196098	Immune System
RHOU GTPase cycle	4.20847	0.0427591	0.0298356	Signal Transduction
MyD88 dependent cascade initiated on endosome	4.02549	0.00186876	0.00037654	Immune System
Toll Like Receptor TLR6:TLR2 Cascade	4.00013	0.00111818	0.000190164	Immune System
Toll Like Receptor 7/8 (TLR7/8) Cascade	3.9822	0.00193273	0.000411066	Immune System
Toll Like Receptor 3 (TLR3) Cascade	3.93984	0.00206762	0.000448185	Immune System
Toll Like Receptor TLR1:TLR2 Cascade	3.88474	0.00134916	0.000246675	Immune System
Toll Like Receptor 9 (TLR9) Cascade	3.85776	0.00222276	0.000530808	Immune System
Transcriptional Regulation by MECP2	3.8012	0.0197788	0.0098156	Signal Transduction
MyD88-independent TLR4 cascade	3.74086	0.00263384	0.000678115	Immune System
Recruitment of NuMA to mitotic centrosomes	3.58167	0.00563856	0.00182219	Cell Cycle
L1CAM interactions	3.39507	0.00286603	0.000787379	Developmental Biology
ER to Golgi Anterograde Transport	3.27932	0.00111818	0.000187442	Vesicle-mediated transport
Toll Like Receptor 4 (TLR4) Cascade	3.24208	0.00261964	0.00065491	Immune System
EML4 and NUDC in mitotic spindle formation	3.16534	0.00658998	0.00243436	Signal Transduction
Regulation of PLK1 Activity at G2/M Transition	3.0607	0.0268224	0.0153128	Cell Cycle
The role of GTSE1 in G2/M progression after G2 checkpoint	3.0607	0.0389473	0.0262751	Immune System
PCP/CE pathway	2.92763	0.0313178	0.0191385	Signal Transduction
Transport to the Golgi and subsequent modification	2.9118	0.00190288	0.000390517	Vesicle-mediated transport
Resolution of Sister Chromatid Cohesion	2.67204	0.0228472	0.0124466	Signal Transduction
G2/M Transition	2.57661	0.00573466	0.00204156	Cell Cycle
Golgi-to-ER retrograde transport	2.53141	0.029168	0.0172199	Vesicle-mediated transport
Mitotic Prometaphase	2.47557	0.00767328	0.00294906	Signal Transduction
RHO GTPases Activate Formins	2.40484	0.036165	0.0232104	Signal Transduction
RHO GTPase Effectors	2.05919	0.00946912	0.00392191	Signal Transduction
Mitotic Anaphase	1.99724	0.0359692	0.0229505	Signal Transduction
Mitotic Metaphase and Anaphase	1.98881	0.0367411	0.0237172	Signal Transduction

## Sheet: R+A (Figure 3)
Pathway	Fold.Enrichment	FDR	PValue	Functional Family
Interleukin-33 signaling	68.2071	0.0363998	0.0287603	Cytokine Signaling in Immune system
TNFR1-mediated ceramide production	51.1553	0.00261673	0.00135682	Signal Transduction
Activated NTRK2 signals through FYN	43.8474	0.00332376	0.00188757	Signal Transduction
Constitutive Signaling by Overexpressed ERBB2	37.2039	0.00052964	0.000137314	Signal Transduction
MET activates RAS signaling	37.2039	0.00052964	0.000137314	Signal Transduction
GRB2 events in EGFR signaling	31.4802	0.000803847	0.000234679	Signal Transduction
Signaling by NTRK3 (TRKC)	30.0914	0.000124099	1.78744e-05	Signal Transduction
DCC mediated attractive signaling	29.2316	0.000900881	0.000296586	Developmental Biology
SHC1 events in EGFR signaling	29.2316	0.000900881	0.000296586	Signal Transduction
Constitutive Signaling by EGFRvIII	27.2828	0.00105242	0.000368131	Signal Transduction
Interleukin receptor SHC signaling	26.525	4.98817e-06	1.78014e-07	Cytokine Signaling in Immune system
CD28 dependent Vav1 pathway	25.5777	0.00867549	0.00574796	Signal Transduction
VEGFR2 mediated cell proliferation	24.3597	0.000237073	4.36301e-05	Signal Transduction
Gastrin-CREB signalling pathway via PKC and MAPK	22.7357	0.00158667	0.00064642	Signal Transduction
Interleukin-15 signaling	21.9237	0.0113875	0.007826	Cytokine Signaling in Immune system
Ephrin signaling	21.5391	0.00179831	0.000762247	Developmental Biology
Downstream signal transduction	21.1677	6.67182e-05	7.60134e-06	Signal Transduction
DAP12 signaling	20.4621	6.87375e-05	9.05185e-06	Signal Transduction
p75NTR signals via NF-kB	19.1833	0.0142323	0.010191	Immune System
Regulation of KIT signaling	19.1833	0.0142323	0.010191	Developmental Biology
Role of LAT2/NTAL/LAB on calcium mobilization	19.1833	0.0142323	0.010191	Immune System
Interleukin-2 family signaling	18.6019	4.98817e-06	1.84747e-07	Cytokine Signaling in Immune system
Interleukin-3, Interleukin-5 and GM-CSF signaling	17.0518	8.35717e-06	3.43916e-07	Cytokine Signaling in Immune system
Downstream signaling of activated FGFR3	16.3697	0.00316929	0.00173463	Signal Transduction
CD28 co-stimulation	15.5016	0.000896099	0.000272858	Signal Transduction
Downstream signaling of activated FGFR4	15.1571	0.00372252	0.0021753	Signal Transduction
VEGFR2 mediated vascular permeability	14.1118	0.00449074	0.00267966	Signal Transduction
Downstream signaling of activated FGFR2	13.6414	0.00485448	0.00295664	Signal Transduction
Downstream signaling of activated FGFR1	13.2014	0.00523111	0.00325061	Signal Transduction
Antigen activates B Cell Receptor (BCR) leading to generation of second messengers	12.7888	0.00565712	0.00356189	Immune System
Signaling by FGFR3	12.7888	0.00147996	0.000578584	Signal Transduction
Signaling by FGFR4	12.4769	0.00158667	0.000636404	Signal Transduction
Interleukin-20 family signaling	12.2773	0.0312925	0.0240811	Cytokine Signaling in Immune system
Integrin signaling	11.3679	0.0355875	0.0278256	Signal Transduction
RAS processing	11.3679	0.0355875	0.0278256	Signal Transduction
RHO GTPases Activate WASPs and WAVEs	11.3679	0.00762033	0.00498614	Immune System
IRS-mediated signalling	10.6574	0.00242215	0.00116109	Signal Transduction
Extra-nuclear estrogen signaling	10.6297	6.87375e-05	8.93186e-06	Signal Transduction
EPHA-mediated growth cone collapse	10.2311	0.0426153	0.0338467	Developmental Biology
Signaling by FGFR1	10.2311	0.00261673	0.00135407	Signal Transduction
IRS-related events triggered by IGF1R	9.83757	0.00297755	0.00156842	Signal Transduction
EPHB-mediated forward signaling	9.74387	0.0113233	0.00768863	Developmental Biology
NCAM signaling for neurite out-growth	9.74387	0.00102765	0.00034678	Developmental Biology
IGF1R signaling cascade	9.65195	0.00316929	0.00168398	Signal Transduction
PI5P, PP2A and IER3 Regulate PI3K/AKT Signaling	9.65195	1.19664e-05	7.87914e-07	Signal Transduction
Negative regulation of MAPK pathway	9.51727	0.011802	0.00820797	Signal Transduction
Insulin receptor signalling cascade	9.47321	0.00324959	0.00180533	Signal Transduction
Semaphorin interactions	9.44406	0.00112099	0.00040134	Developmental Biology
FCERI mediated Ca+2 mobilization	9.30097	0.0499942	0.0403245	Immune System
Negative regulation of the PI3K/AKT network	9.05404	1.64584e-05	1.3546e-06	Signal Transduction
Regulation of actin dynamics for phagocytic cup formation	8.38612	0.0047089	0.00282922	Immune System
Netrin-1 signaling	8.18485	0.0170474	0.0124173	Developmental Biology
Downstream signaling events of B Cell Receptor (BCR)	7.39595	0.00249054	0.0012299	Signal Transduction
CLEC7A (Dectin-1) signaling	7.09084	0.00118145	0.000427849	Immune System
Signaling by FGFR2	7.00758	0.00820519	0.00540259	Signal Transduction
Ca2+ pathway	6.60069	0.0291231	0.0220521	Signal Transduction
Regulation of RAS by GAPs	6.01828	0.0356722	0.0280387	Signal Transduction
RAF/MAP kinase cascade	5.48093	9.04457e-06	4.62246e-07	Signal Transduction
Interleukin-4 and Interleukin-13 signaling	4.73661	0.0273561	0.0206015	Cytokine Signaling in Immune system
Interleukin-1 family signaling	4.35365	0.0162996	0.0118055	Cytokine Signaling in Immune system
G alpha (q) signalling events	3.78928	0.00755975	0.00491539	Signal Transduction
G alpha (i) signalling events	3.21732	0.00571892	0.00362434	Signal Transduction

## Sheet: Common to R + RA (Figure 4)
Pathway	Fold.Enrichment.Ralone	FDR.Ralone	PValue.Ralone	Fold.Enrichment.Rmult	FDR.Rmult	PValue.Rmult	Functional Family
VEGFA-VEGFR2 Pathway	2.72062	0.0399284	0.0273612	10.3344	9.04457e-06	4.39198e-07	Signal Transduction
Signaling by BRAF and RAF1 fusions	3.51752	0.0253652	0.0141023	10.6892	0.000237073	4.39024e-05	Signal Transduction
Signaling by NTRK1 (TRKA)	3.80592	0.00101589	0.000147835	4.44829	0.0326502	0.0252603	Signal Transduction
Activation of NMDA receptors and postsynaptic events	3.9822	0.00193273	0.000411066	7.7008	0.000896099	0.000273847	Signal Transduction
EPH-Ephrin signaling	4.39144	0.000704144	8.14495e-05	6.67244	0.00337977	0.00194535	Developmental Biology
Post NMDA receptor activation events	4.62931	0.000851517	0.00011756	8.95218	0.000509261	0.000119456	Signal Transduction
RAF activation	4.67607	0.0338155	0.0210716	17.0518	0.000138928	2.28687e-05	Signal Transduction
Signalling to ERKs	4.95114	0.029168	0.0173684	15.0457	0.000920861	0.000306954	Signal Transduction
MAP2K and MAPK activation	5.05016	0.014196	0.00619751	12.7888	0.00147996	0.000578584	Signal Transduction
Signaling by NTRK2 (TRKB)	5.38684	0.0494458	0.0365309	28.647	4.98817e-06	1.08185e-07	Signal Transduction
SHC1 events in ERBB2 signaling	6.12141	0.0389473	0.0260948	23.2524	0.000273661	5.29304e-05	Signal Transduction
Signaling by FLT3 fusion proteins	7.08794	0.029168	0.0175226	21.5391	0.00179831	0.000762247	Signal Transduction
GRB2 events in ERBB2 signaling	8.41693	0.0211471	0.0108103	25.5777	0.0012014	0.000449907	Signal Transduction
FCERI mediated MAPK activation	9.46905	5.11483e-05	3.05363e-06	15.986	0.000815299	0.00024157	Immune System
CD209 (DC-SIGN) signaling	9.61935	0.00159303	0.000303342	24.3597	0.000237073	4.36301e-05	Developmental Biology
SHC1 events in ERBB4 signaling	9.61935	0.0156137	0.00734077	29.2316	0.000900881	0.000296586	Signal Transduction
SHC-related events triggered by IGF1R	11.2226	0.0399284	0.0274135	45.4714	0.000331315	7.08987e-05	Signal Transduction
PTK6 Regulates RHO GTPases, RAS GTPase and MAP kinases	12.0242	0.00242169	0.000596387	29.2316	0.000900881	0.000296586	Signal Transduction
Activated NTRK2 signals through FRS2 and FRS3	12.2428	0.00890168	0.00355403	37.2039	0.00052964	0.000137314	Signal Transduction
Activated NTRK3 signals through RAS	12.6254	0.0344781	0.0217418	51.1553	0.000251455	4.76006e-05	Signal Transduction
Activated NTRK2 signals through RAS	14.9634	0.00566649	0.00189083	45.4714	0.000331315	7.08987e-05	Signal Transduction
Estrogen-stimulated signaling through PRKCZ	16.8339	0.0225858	0.0121128	68.2071	0.00012323	1.72421e-05	Signal Transduction
RAS signaling downstream of NF1 loss-of-function variants	19.2387	0.00286603	0.000823448	43.8474	0.00332376	0.00188757	Signal Transduction
Activation of RAS in B cells	20.2006	0.0171825	0.00823555	61.3864	0.00202937	0.000910295	Signal Transduction

## Sheet: Legend
Supplementary Table S4. Functional annotation of the interactomes for R alone and for R+A as shown in figures 2, 3 and 4.
